# Supplementary material for: Transcriptome Analysis Reveals Genes Commonly Induced by Botrytis cinerea Infection, Cold, Drought and Oxidative Stresses in Arabidopsis
Source: PLoS One. 2014 Nov 25;9(11):e113718. doi: 10.1371/journal.pone.0113718 (PMC4244146; doi:10.1371/journal.pone.0113718)
Supplement: Table S1 — Expression levels and -fold induction of BUG s (a) and BDG s (b) in wild-type samples. (XLSX) [file pone.0113718.s003.xlsx]

## Sheet: Table S1a
Table S1(a). Expression Levels and fold induction in all B. cinerea upregulated genes (BUGs) selected from wild-type samples
Wt-0: Col-0 wild type at 0 hpi with B. cinerea FC: Fold change
Wt-18: Col-0 wild type at 18 hpi with B. cinerea
probe name	gene name	Wt-0	Wt-18	FC	description
244950_at	ATMG00160	22.7	46.4	2.04405	cytochrome c oxidase subunit 2
245038_at	AT2G26560	83.33	2429.23	29.1519	encodes a lipid acyl hydrolase with wide substrate specificity that accumulates upon infection by fungal and bacterial pathogens. Protein is localized in the cytoplasm in healthy leaves, and in membranes in infected cells.
245039_at	AT2G26600	83.095	185.73	2.23515	similar to glycosyl hydrolase family 17 protein [Arabidopsis thaliana] (TAIR:AT3G15800.1); similar to beta-1,3-glucanase 1 [Ziziphus jujuba] (GB:AAY25165.1); contains InterPro domain Glycoside hydrolase, family 17; (InterPro:IPR000490)
245041_at	AT2G26530	91.095	560.81	6.15632	unknown function
245052_at	AT2G26440	93.52	377.473	4.03628	similar to pectinesterase family protein [Arabidopsis thaliana] (TAIR:AT1G02810.1); similar to papillar cell-specific pectin methylesterase-like protein [Brassica napus] (GB:AAK84428.1); similar to Os06g0193200 [Oryza sativa (japonica cultivar-group)] (GB:NP_001057041.1); contains InterPro domain Virulence factor, pectin lyase fold; (InterPro:IPR011050); contains InterPro domain Plant invertase/p…
245064_at	AT2G39725	15.675	83.2367	5.31015	similar to Os08g0278600 [Oryza sativa (japonica cultivar-group)] (GB:NP_001061438.1); similar to unknown protein [Oryza sativa (japonica cultivar-group)] (GB:BAC99750.1); contains InterPro domain Complex 1 LYR protein; (InterPro:IPR008011)
245076_at	AT2G23170	30.99	886.04	28.5912	encodes an IAA-amido synthase that conjugates Asp and other amino acids to auxin in vitro.
245094_at	AT2G40840	160.46	577.35	3.59809	Encodes a cytosolic protein with transglucosidase and amylomaltase activity. It is an essential component of the pathway from starch to sucrose and cellular metabolism in leaves at night. The protein binds to heteroglycans and utilizes glucose, mannose and xylose as acceptors. Fucose and galactose can also act as acceptors but less efficiently than the previous three. It was also was also recentl…
245127_at	AT2G47600	97.215	389.437	4.00593	Encodes a magnesium/proton exchanger, member of putative Na+/Ca2+ antiporter gene family
245136_at	AT2G45210	27.54	112.76	4.09441	similar to auxin-responsive family protein [Arabidopsis thaliana] (TAIR:AT3G60690.1); similar to Auxin responsive SAUR protein [Medicago truncatula] (GB:ABE93517.1); similar to Os04g0537100 [Oryza sativa (japonica cultivar-group)] (GB:NP_001053425.1); similar to OSJNBa0091D06.3 [Oryza sativa (japonica cultivar-group)] (GB:CAE03018.3); contains InterPro domain Auxin responsive SAUR protein; (Inter…
245151_at	AT2G47550	17.1	65.85	3.85088	similar to pectinesterase family protein [Arabidopsis thaliana] (TAIR:AT1G02810.1); similar to pectinesterase family protein [Arabidopsis thaliana] (TAIR:AT4G02330.1); similar to papillar cell-specific pectin methylesterase-like protein [Brassica napus] (GB:AAK84428.1); contains InterPro domain Virulence factor, pectin lyase fold; (InterPro:IPR011050); contains InterPro domain Plant invertase/pec…
245168_at	AT2G33150	718.56	1869.25	2.60138	Encodes an organellar (peroxisome, glyoxysome) 3-ketoacyl-CoA thiolase, involved in fatty acid b-oxidation during germination and subsequent seedling growth. Mutants have defects in glyoxysomal fatty acid beta-oxidation.
245188_at	AT1G67660	48	99.7033	2.07715	similar to unknown protein [Arabidopsis thaliana] (TAIR:AT1G13810.1); similar to unknown protein [Oryza sativa (japonica cultivar-group)] (GB:BAD05466.1); contains domain no description (G3D.3.90.320.10); contains domain ALPHA/BETA HYDROLASE RELATED (PTHR10992:SF3); contains domain ALPHA/BETA HYDROLASE RELATED (PTHR10992); contains domain Restriction endonuclease-like (SSF52980)
245197_at	AT1G67800	38.69	99.7167	2.57732	similar to copine-related [Arabidopsis thaliana] (TAIR:AT5G14420.2); similar to RING-finger protein [Capsicum annuum] (GB:AAX20031.1); contains InterPro domain Copine; (InterPro:IPR010734); contains InterPro domain von Willebrand factor, type A; (InterPro:IPR002035); contains InterPro domain Zinc finger, RING-type; (InterPro:IPR001841)
245230_at	AT4G25610	9.57	22.62	2.36364	similar to unknown protein [Arabidopsis thaliana] (TAIR:AT2G22795.1); similar to Os09g0570200 [Oryza sativa (japonica cultivar-group)] (GB:NP_001063984.1); contains InterPro domain Zinc finger, C2H2-type; (InterPro:IPR007087)
245244_at	AT1G44350	66.645	261.287	3.92057	encodes a protein similar to IAA amino acid conjugate hydrolase.
245249_at	AT4G16760	304.045	723.74	2.38037	Encodes a medium to long-chain acyl-CoA oxidase. Catalyzing the first step of fatty acid beta-oxidation. Gene expression is induced by wounding, drought stress, abscisic acid, and jasmonate.
245250_at	AT4G17490	37.44	109.893	2.93519	Encodes a member of the ERF (ethylene response factor) subfamily B-3 of ERF/AP2 transcription factor family (ATERF-6). The protein contains one AP2 domain. There are 18 members in this subfamily including ATERF-1, ATERF-2, AND ATERF-5.
245252_at	AT4G17500	118.515	375.98	3.17243	Encodes a member of the ERF (ethylene response factor) subfamily B-3 of ERF/AP2 transcription factor family (ATERF-1). The protein contains one AP2 domain. There are 18 members in this subfamily including ATERF-1, ATERF-2, AND ATERF-5.
245254_at	AT4G14680	159.26	383.27	2.40657	ATP sulfurylase
245266_at	AT4G17070	83.19	231.873	2.78727	similar to Os03g0100300 [Oryza sativa (japonica cultivar-group)] (GB:NP_001048644.1); contains InterPro domain Peptidyl-prolyl cis-trans isomerase, cyclophilin type; (InterPro:IPR002130)
245307_at	AT4G16770	56.535	133.497	2.36131	similar to oxidoreductase, 2OG-Fe(II) oxygenase family protein [Arabidopsis thaliana] (TAIR:AT4G16765.1); similar to hypothetical protein [Capsella rubella] (GB:CAB96197.1); contains InterPro domain Isopenicillin N synthase; (InterPro:IPR002283); contains InterPro domain 2OG-Fe(II) oxygenase; (InterPro:IPR005123)
245317_at	AT4G15610	199.69	424.117	2.12388	similar to integral membrane family protein [Arabidopsis thaliana] (TAIR:AT3G06390.1); similar to unknown [Panax (GB:ABD73297.1); similar to Os07g0442900 [Oryza sativa (japonica cultivar-group)] (GB:NP_001059526.1); contains InterPro domain Protein of unknown function DUF588; (InterPro:IPR006702); contains InterPro domain Conserved hypothetical protein CHP1569, integral membrane plant; (InterPro:…
245319_at	AT4G16146	18.1	242.03	13.3718	similar to unknown protein [Arabidopsis thaliana] (TAIR:AT1G69510.2); similar to negatively light-regulated protein, putative, expressed [Oryza sativa (japonica cultivar-group)] (GB:ABA97694.2); contains InterPro domain Lg106-like; (InterPro:IPR012482)
245329_at	AT4G14365	132.86	388.077	2.92094	similar to zinc finger (C3HC4-type RING finger) family protein / ankyrin repeat family protein [Arabidopsis thaliana] (TAIR:AT3G23280.1); similar to auxin-regulated protein-like protein [Populus trichocarpa] (GB:ABG37641.1); contains InterPro domain Ankyrin; (InterPro:IPR002110); contains InterPro domain Zinc finger, RING-type; (InterPro:IPR001841)
245352_at	AT4G15490	41.38	132.167	3.19397	Encodes a protein that might have sinapic acid:UDP-glucose glucosyltransferase activity.
245365_at	AT4G17720	68.89	236.9	3.43882	similar to RNA recognition motif (RRM)-containing protein [Arabidopsis thaliana] (TAIR:AT5G46870.1); similar to RNA recognition motif. (a.k.a. RRM, RBD, or RNP domain) containing protein [Brassica oleracea] (GB:ABD65610.1); similar to RNA recognition motif (RRM)-containing protein [Brassica oleracea] (GB:ABD65158.1); contains InterPro domain Nucleotide-binding, alpha-beta plait; (InterPro:IPR0126…
245393_at	AT4G16260	63.54	1841.18	28.9767	similar to BG1 (BETA-1,3-GLUCANASE 1), hydrolase, hydrolyzing O-glycosyl compounds [Arabidopsis thaliana] (TAIR:AT3G57270.1); similar to beta-1,3-glucanase [Hevea brasiliensis] (GB:ABG49448.1); contains InterPro domain Glycoside hydrolase, family 17; (InterPro:IPR000490)
245428_at	AT4G17570	35.15	71.7833	2.0422	Identical to GATA transcription factor 28 [Arabidopsis Thaliana] (GB:Q8W4H1;GB:O23598); similar to zinc finger (GATA type) family protein [Arabidopsis thaliana] (TAIR:AT5G47140.1); similar to GATA zinc finger containing protein [Brassica oleracea] (GB:ABD65071.1); contains InterPro domain Zinc finger, GATA-type; (InterPro:IPR000679)
245432_at	AT4G17100	48.5	274.147	5.65251	serine protease protein -related, expressed pseudogene, blastp match of 64% identity and 1.9e-114 P-value to GP|29367523|gb|AAO72617.1||AY224498 putative serine protease-like protein {Oryza sativa (japonica cultivar-group)}
245433_at	AT4G17110	65.74	220.87	3.35975	similar to unknown protein [Arabidopsis thaliana] (TAIR:AT4G17120.1); similar to unknown protein [Oryza sativa] (GB:AAG60185.1); similar to Os10g0565300 [Oryza sativa (japonica cultivar-group)] (GB:NP_001065419.1)
245434_at	AT4G17120	28.415	76.4	2.68872	similar to C2 domain-containing protein [Arabidopsis thaliana] (TAIR:AT1G48090.2); similar to unknown protein [Oryza sativa] (GB:AAG60185.1); similar to Os10g0565300 [Oryza sativa (japonica cultivar-group)] (GB:NP_001065419.1); contains InterPro domain C2 calcium/lipid-binding region, CaLB; (InterPro:IPR008973)
245442_at	AT4G16710	44.665	106.433	2.38292	similar to Os02g0467700 [Oryza sativa (japonica cultivar-group)] (GB:NP_001046820.1); similar to PREDICTED: similar to glycosyltransferase 28 domain containing 1 [Gallus gallus] (GB:XP_420312.2); contains InterPro domain Glycosyltransferase 28, C-terminal; (InterPro:IPR007235)
245483_at	AT4G16190	912.9	2343	2.56655	similar to RD19 (RESPONSIVE TO DEHYDRATION 19), cysteine-type peptidase [Arabidopsis thaliana] (TAIR:AT4G39090.1); similar to papain-like cysteine proteinase isoform I [Ipomoea batatas] (GB:AAF61440.1); similar to papain-like cysteine proteinase isoform I [Ipomoea batatas] (GB:AAF40414.1); contains InterPro domain Peptidase, cysteine peptidase active site; (InterPro:IPR000169); contains InterPro …
245484_at	AT4G16210	74.97	150.643	2.00938	similar to naphthoate synthase, putative / dihydroxynaphthoic acid synthetase, putative / DHNA synthetase, putative [Arabidopsis thaliana] (TAIR:AT1G60550.1); similar to putative enoyl CoA hydratase [Cicer arietinum] (GB:CAB61740.1); contains InterPro domain Enoyl-CoA hydratase/isomerase; (InterPro:IPR001753)
245599_at	AT4G14220	51.41	137.273	2.67017	similar to CIC7E11, protein binding / zinc ion binding [Arabidopsis thaliana] (TAIR:AT5G22000.3); similar to putative RING-H2 zinc finger protein [Oryza sativa (japonica cultivar-group)] (GB:AAP85546.1); contains InterPro domain Zinc finger, RING-type; (InterPro:IPR001841)
245600_at	AT4G14230	39.78	236.413	5.94302	similar to unknown protein [Arabidopsis thaliana] (TAIR:AT4G14240.1); similar to Os05g0395300 [Oryza sativa (japonica cultivar-group)] (GB:NP_001055462.1); similar to unknown protein [Oryza sativa (japonica cultivar-group)] (GB:AAT07635.1); contains InterPro domain Protein of unknown function DUF21; (InterPro:IPR002550); contains InterPro domain CBS; (InterPro:IPR000644)
245602_at	AT4G14270	78.735	437.747	5.55975	Protein containing PAM2 motif which mediates interaction with the PABC domain of polyadenyl binding proteins.
245641_at	AT1G25370	28.005	83.925	2.99679	similar to unknown protein [Arabidopsis thaliana] (TAIR:AT1G68340.1); similar to conserved hypothetical protein [Medicago truncatula] (GB:ABE79894.1); contains InterPro domain Protein of unknown function DUF1639; (InterPro:IPR012438)
245662_at	AT1G28190	55.12	207.977	3.77316	similar to unknown protein [Arabidopsis thaliana] (TAIR:AT5G12340.1); similar to expressed protein [Oryza sativa (japonica cultivar-group)] (GB:ABA94082.1)
245671_at	AT1G28230	43.91	196.78	4.48144	Encodes a transporter that transports purines,cytokinins and other adenine derivatives. Expressed in the leaf hydathodes where it may be involved in re-uptake of cytokinins during guttation.
245687_at	AT1G28320	85.4	190.01	2.22494	similar to DEGP1 (DEGP PROTEASE 1), serine-type peptidase [Arabidopsis thaliana] (TAIR:AT3G27925.1); similar to putative protease/hydrolase [Lycopersicon esculentum] (GB:ABH07902.1); contains InterPro domain Peptidase, trypsin-like serine and cysteine; (InterPro:IPR009003)
245694_at	AT5G04170	60.605	210.047	3.46583	similar to calcium-binding EF hand family protein [Arabidopsis thaliana] (TAIR:AT3G10300.3); similar to Os11g0140600 [Oryza sativa (japonica cultivar-group)] (GB:NP_001065711.1); similar to Os12g0137100 [Oryza sativa (japonica cultivar-group)] (GB:NP_001066106.1); similar to putative cysteine protease [Pisum sativum] (GB:CAB63845.1); contains InterPro domain EF-Hand type; (InterPro:IPR011992); co…
245699_at	AT5G04250	28.66	101.39	3.53768	similar to OTU-like cysteine protease family protein [Arabidopsis thaliana] (TAIR:AT5G03330.2); similar to OTU-like cysteine protease-like [Oryza sativa (japonica cultivar-group)] (GB:BAD22968.1); similar to Os03g0859800 [Oryza sativa (japonica cultivar-group)] (GB:NP_001051970.1); contains InterPro domain Ovarian tumour, otubain; (InterPro:IPR003323)
245702_at	AT5G04220	42.76	87.8367	2.05418	similar to C2 domain-containing protein (sytA) [Arabidopsis thaliana] (TAIR:AT2G20990.1); similar to C2 [Medicago truncatula] (GB:ABE85279.1); similar to Os06g0685300 [Oryza sativa (japonica cultivar-group)] (GB:NP_001058398.1); similar to Os02g0448400 [Oryza sativa (japonica cultivar-group)] (GB:NP_001046755.1); contains InterPro domain C2; (InterPro:IPR000008); contains InterPro domain C2 calci…
245711_at	AT5G04340	66.32	480.09	7.23899	putative c2h2 zinc finger transcription factor mRNA,
245712_at	AT5G04360	55.88	118.82	2.12634	Encodes an enzyme thought to be involved in the hydrolysis of the &#945;-1,6 linkages during starch degradation in seed endosperm. However, a knockout mutant of Arabidopsis lacking limit dextrinase has normal rates of starch degradation in the leaf at night, indicating that more than one isoamylases might be involved in this process.
245731_at	AT1G73500	130.98	379.293	2.89581	member of MAP Kinase Kinase
245734_at	AT1G73480	144.635	342.107	2.36531	similar to hydrolase, alpha/beta fold family protein [Arabidopsis thaliana] (TAIR:AT1G18360.1); similar to Os09g0394700 [Oryza sativa (japonica cultivar-group)] (GB:NP_001063095.1); similar to Os03g0719400 [Oryza sativa (japonica cultivar-group)] (GB:NP_001051094.1); similar to putative monoglyceride lipase [Oryza sativa (japonica cultivar-group)] (GB:BAD26447.1); contains InterPro domain Esteras…
245755_at	AT1G35210	16.385	54.2567	3.31136	similar to unknown protein [Arabidopsis thaliana] (TAIR:AT1G72240.1); similar to Avr9/Cf-9 rapidly elicited protein 75 [Nicotiana tabacum] (GB:AAG43558.1)
245765_at	AT1G33600	240.145	838.263	3.49065	similar to disease resistance protein-related / LRR protein-related [Arabidopsis thaliana] (TAIR:AT2G26380.1); similar to disease resistance protein-related / LRR protein-related [Arabidopsis thaliana] (TAIR:AT1G33590.1); similar to H0402C08.6 [Oryza sativa (indica cultivar-group)] (GB:CAJ86230.1); contains InterPro domain Leucine-rich repeat; (InterPro:IPR001611); contains InterPro domain Leucin…
245768_at	AT1G33590	408.435	1332.6	3.26271	similar to leucine-rich repeat family protein [Arabidopsis thaliana] (TAIR:AT1G33600.1); similar to disease resistance protein-related / LRR protein-related [Arabidopsis thaliana] (TAIR:AT2G26380.1); similar to leucine-rich repeat family protein [Arabidopsis thaliana] (TAIR:AT1G33610.1); similar to Leucine-rich repeat; Leucine-rich repeat, cysteine-containing type [Medicago truncatula] (GB:ABE896…
245776_at	AT1G30260	56.57	132.847	2.34836	similar to galactosyltransferase family protein [Arabidopsis thaliana] (TAIR:AT4G21060.1); similar to conserved hypothetical protein [Medicago truncatula] (GB:ABE90936.1)
245802_at	AT1G46840	8.91	18.6	2.08754	similar to F-box protein-related [Arabidopsis thaliana] (TAIR:AT1G46984.1); similar to Probable disease resistance RPP8-like protein 2 (GB:Q9MAG6); contains InterPro domain Cyclin-like F-box; (InterPro:IPR001810); contains InterPro domain F-box associated type 3; (InterPro:IPR013187); contains InterPro domain Galactose oxidase, central; (InterPro:IPR011043); contains InterPro domain F-box associa…
245854_at	AT5G13490	250.53	554.307	2.21254	Encodes mitochondrial ADP/ATP carrier
245885_at	AT5G09440	120.93	313.647	2.59362	similar to phosphate-responsive protein, putative [Arabidopsis thaliana] (TAIR:AT5G64260.1); similar to erg-1 [Solanum tuberosum] (GB:AAP42136.1); contains InterPro domain Phosphate-induced protein 1 conserved region; (InterPro:IPR006766)
245897_at	AT5G09400	30.59	72.77	2.37888	potassium transporter
245904_at	AT5G11110	29.88	72.27	2.41867	Encodes a protein with putative sucrose-phosphate synthase activity.
245951_at	AT5G19550	285.51	637.237	2.23192	Nitrogen metabolism. Major cytosolic isoenzyme controlling aspartate biosynthesis in the light.
245982_at	AT5G13170	151.135	744.32	4.92487	similar to MTN3 (ARABIDOPSIS HOMOLOG OF MEDICAGO TRUNCATULA MTN3) [Arabidopsis thaliana] (TAIR:AT5G23660.1); similar to MtN3 [Medicago truncatula] (GB:CAA69976.1); contains InterPro domain MtN3 and saliva related transmembrane protein; (InterPro:IPR004316)
245991_at	AT5G20660	86.41	223.97	2.59195	similar to peptidase [Arabidopsis thaliana] (TAIR:AT1G67420.1); similar to OSJNBb0061C13.16 [Oryza sativa (japonica cultivar-group)] (GB:CAE05634.1); similar to 24 kDa vacuolar protein VP24 [Ipomoea batatas] (GB:BAA83809.1); contains InterPro domain Peptidase M28; (InterPro:IPR007484)
245998_at	AT5G20830	141.545	567.397	4.0086	Encodes a protein with sucrose synthase activity (SUS1).
246012_at	AT5G10650	31.71	65.6933	2.07169	similar to zinc finger (C3HC4-type RING finger) family protein [Arabidopsis thaliana] (TAIR:AT5G24870.2); similar to Zinc finger, RING-type; RINGv [Medicago truncatula] (GB:ABE80412.1); contains InterPro domain Zinc finger, RING-type; (InterPro:IPR001841)
246018_at	AT5G10695	43.48	217.797	5.00912	similar to unknown protein [Arabidopsis thaliana] (TAIR:AT5G57123.1); similar to conserved hypothetical protein [Medicago truncatula] (GB:ABD28467.1); contains domain Glucocorticoid receptor-like (DNA-binding domain) (SSF57716)
246042_at	AT5G19440	205.37	655.437	3.19149	similar to Eucalyptus gunnii alcohol dehydrogenase of unknown physiological function (GI:1143445), apple tree, PIR:T16995; NOT a cinnamyl-alcohol dehydrogenase
246055_at	AT5G08380	61.93	131.467	2.12283	similar to ATAGAL2 (ARABIDOPSIS THALIANA ALPHA-GALACTOSIDASE 2), alpha-galactosidase [Arabidopsis thaliana] (TAIR:AT5G08370.2); similar to acid alpha galactosidase 1 [Cucumis sativus] (GB:ABC55266.1); similar to alpha-galactosidase 1 [Pisum sativum] (GB:CAF34023.1); similar to alpha-galactosidase [Carica papaya] (GB:AAP04002.1); contains InterPro domain Glycoside hydrolase, family 27; (InterPro:I…
246075_at	AT5G20410	15.315	40.24	2.62749	Encodes a type B monogalactosyldiacylglycerol (MGDG) synthase. Strongly induced by phosphate deprivation, and in non-photosynthetic tissues
246099_at	AT5G20230	509.365	1044.98	2.05154	Al-stress-induced gene
246143_at	AT5G19980	70.545	231.773	3.28547	similar to integral membrane family protein [Arabidopsis thaliana] (TAIR:AT1G76340.1); similar to integral membrane protein-like [Oryza sativa (japonica cultivar-group)] (GB:BAD33996.1); similar to Os08g0203900 [Oryza sativa (japonica cultivar-group)] (GB:NP_001061227.1); contains InterPro domain UAA transporter; (InterPro:IPR013657)
246151_at	AT5G19950	11.935	26.195	2.19481	similar to unknown protein [Arabidopsis thaliana] (TAIR:AT5G63540.1); similar to unknown protein [Arabidopsis thaliana] (TAIR:AT1G72080.1); similar to unknown protein [Oryza sativa (japonica cultivar-group)] (GB:BAD67825.1); contains domain FAMILY NOT NAMED (PTHR13681); contains domain gb def: Hypothetical protein At5g19950 (PTHR13681:SF2)
246184_at	AT5G20950	188.87	460.707	2.43928	similar to glycosyl hydrolase family 3 protein [Arabidopsis thaliana] (TAIR:AT3G62710.1); similar to glycosyl hydrolase family 3 protein [Arabidopsis thaliana] (TAIR:AT5G20940.1); similar to glycosyl hydrolase family 3 protein [Arabidopsis thaliana] (TAIR:AT5G04885.1); similar to beta-D-glucan exohydrolase [Nicotiana tabacum] (GB:BAA33065.1); similar to beta-D-glucosidase [Tropaeolum majus] (GB:C…
246189_at	AT5G20910	29.665	158.853	5.35491	similar to zinc finger (C3HC4-type RING finger) family protein [Arabidopsis thaliana] (TAIR:AT5G01980.1); similar to Zinc finger, RING-type; RINGv [Medicago truncatula] (GB:ABE89663.1); similar to Os09g0434200 [Oryza sativa (japonica cultivar-group)] (GB:NP_001063251.1); contains InterPro domain Peptidyl-prolyl cis-trans isomerase, cyclophilin type; (InterPro:IPR002130); contains InterPro domain …
246197_at	AT4G37010	12.06	50.14	4.15755	similar to ATCEN2 (CENTRIN2), calcium ion binding [Arabidopsis thaliana] (TAIR:AT3G50360.1); similar to Caltractin (Centrin) (GB:P41210); contains InterPro domain EF-Hand type; (InterPro:IPR011992); contains InterPro domain Calcium-binding EF-hand; (InterPro:IPR002048); contains InterPro domain Flagellar calcium-binding protein (calflagin); (InterPro:IPR003299)
246214_at	AT4G36990	57.9	247.313	4.27139	encodes a protein whose sequence is similar to heat shock factors that regulate the expression of heat shock proteins. Transcript level is increased in response to heat shock. However, overexpression of this gene did not result in the increase of decrease of heat shock proteins.
246219_at	AT4G36760	91.39	294.063	3.21768	Arabidopsis aminopeptidase P1
246233_at	AT4G36550	49.09	123.283	2.51137	similar to armadillo/beta-catenin repeat family protein / U-box domain-containing family protein [Arabidopsis thaliana] (TAIR:AT1G67530.1); similar to bg55 [Bruguiera gymnorrhiza] (GB:BAB55653.1); contains InterPro domain Armadillo-like helical; (InterPro:IPR011989); contains InterPro domain U box; (InterPro:IPR003613)
246270_at	AT4G36500	286.39	1003.39	3.50357	similar to unknown protein [Arabidopsis thaliana] (TAIR:AT2G18210.1); similar to hypothetical protein [Thellun (GB:ABB45855.1)
246272_at	AT4G37150	58.215	246.45	4.23344	similar to hydrolase, alpha/beta fold family protein [Arabidopsis thaliana] (TAIR:AT2G23580.1); similar to ethylene-induced esterase [Citrus sinensis] (GB:AAK58599.1); similar to protein S [Catharanthus roseus] (GB:AAU95203.1); contains InterPro domain Esterase/lipase/thioesterase; (InterPro:IPR000379); contains InterPro domain Alpha/beta hydrolase fold-1; (InterPro:IPR000073)
246288_at	AT1G31850	52.86	113.51	2.14737	similar to ERD3 (EARLY-RESPONSIVE TO DEHYDRATION 3) [Arabidopsis thaliana] (TAIR:AT4G19120.2); similar to Generic methyltransferase [Medicago truncatula] (GB:ABE86303.1); contains InterPro domain Protein of unknown function DUF248, methyltransferase putative; (InterPro:IPR004159)
246293_at	AT3G56710	59.415	541.443	9.11291	Sig1 binding protein; interacts with Sig1R4. As well as Sig1, SibI is imported into chloroplasts and its expression is light-dependent in mature chloroplasts.
246302_at	AT3G51860	105.68	290.773	2.75145	member of calcium exchanger family with highest homology (77%) to CAX1, a functional vacuolar cation/H+ antiporter
246305_at	AT3G51890	46.175	140.48	3.04234	similar to unknown protein [Arabidopsis thaliana] (TAIR:AT2G40060.1); similar to conserved hypothetical protein [Medicago truncatula] (GB:ABE83515.1); contains InterPro domain Clathrin light chain; (InterPro:IPR000996)
246309_at	AT3G51790	34.67	75.9933	2.1919	putative transmembrane protein G1p (AtG1) mRNA, complete
246320_at	AT1G16560	94.55	211.36	2.23543	similar to Per1-like protein-related [Arabidopsis thaliana] (TAIR:AT5G62130.1); similar to Per1-like family protein [Solanum tuberosum] (GB:ABB72805.1); contains InterPro domain Per1-like; (InterPro:IPR007217)
246325_at	AT1G16540	26.3	76.79	2.91977	Encodes molybdenum cofactor sulfurase. Involved in Moco biosynthesis. Involved in the conversion of ABA-aldehyde to ABA, the last step of abscisic acid (ABA) biosynthesis. <i>sir</i> loss-of-function mutants are resistant to sirtinol, a modulator of auxin signaling.N terminal domain is similar to bacterial NifS suggesting a common mechanism for sulphur mobilization and transfer.
246327_at	AT1G16670	49.305	138.473	2.8085	similar to protein kinase family protein [Arabidopsis thaliana] (TAIR:AT3G09010.1); similar to Os04g0619400 [Oryza sativa (japonica cultivar-group)] (GB:NP_001053898.1); similar to H0313F03.21 [Oryza sativa (indica cultivar-group)] (GB:CAJ86134.1); contains InterPro domain Protein kinase-like; (InterPro:IPR011009); contains InterPro domain Protein kinase; (InterPro:IPR000719); contains InterPro d…
246343_at	AT3G56720	27.89	93.75	3.36142	similar to unknown protein [Arabidopsis thaliana] (TAIR:AT2G44200.1); similar to putative small ribonucleoprotein [Oryza sativa] (GB:AAL31070.1)
246368_at	AT1G51890	28.19	157.583	5.59004	similar to protein kinase family protein [Arabidopsis thaliana] (TAIR:AT1G51910.1); similar to leucine-rich repeat protein kinase, putative [Arabidopsis thaliana] (TAIR:AT1G51880.1); similar to leucine-rich repeat protein kinase, putative [Arabidopsis thaliana] (TAIR:AT1G51860.1); similar to Protein kinase [Medicago truncatula] (GB:ABE90328.1); similar to Protein kinase [Medicago truncatula] (GB:…
246371_at	AT1G51940	66.655	182.427	2.73688	similar to protein kinase family protein [Arabidopsis thaliana] (TAIR:AT3G21630.1); similar to Os01g0741200 [Oryza sativa (japonica cultivar-group)] (GB:NP_001044206.1); similar to protein kinase family protein [Musa balbisiana] (GB:ABF70119.1); contains InterPro domain Serine/threonine protein kinase; (InterPro:IPR002290); contains InterPro domain Protein kinase-like; (InterPro:IPR011009); conta…
246384_at	AT1G77370	153.495	386.897	2.52058	Identical to Glutaredoxin-C3 precursor (AtGrxC3) (GRXC3) [Arabidopsis Thaliana] (GB:Q9FVX1); similar to glutaredoxin, putative [Arabidopsis thaliana] (TAIR:AT5G20500.1); similar to hypothetical protein [Thellun (GB:ABB45843.1); contains InterPro domain Thioredoxin-like fold; (InterPro:IPR012336); contains InterPro domain Glutaredoxin, eukaryotic and viruses; (InterPro:IPR011899); contains InterPr…
246410_at	AT1G57765	35.205	77.69	2.20679	similar to unknown protein [Arabidopsis thaliana] (TAIR:AT1G09645.1); similar to Os05g0419600 [Oryza sativa (japonica cultivar-group)] (GB:NP_001055573.1)
246429_at	AT5G17450	24.18	95.72	3.95864	similar to heavy-metal-associated domain-containing protein / copper chaperone (CCH)-related [Arabidopsis thaliana] (TAIR:AT1G71050.1); similar to farnesylated protein 3 [Hordeum vulgare subsp. vulgare] (GB:CAD70173.1); similar to Os01g0507700 [Oryza sativa (japonica cultivar-group)] (GB:NP_001043154.1); contains InterPro domain ATPase, P-type, K/Mg/Cd/Cu/Zn/Na/Ca/Na/H-transporter; (InterPro:IPR0…
246440_at	AT5G17650	73.92	152.31	2.06047	similar to proline-rich family protein [Arabidopsis thaliana] (TAIR:AT5G45350.2); similar to Unknown (protein for MGC:12025) [Mus musculus] (GB:AAH05782.1)
246529_at	AT5G15730	48.515	102.66	2.11605	similar to protein kinase family protein [Arabidopsis thaliana] (TAIR:AT5G54590.2); similar to hypothetical protein [Cleome spinosa] (GB:ABD96839.1); contains InterPro domain Protein kinase-like; (InterPro:IPR011009); contains InterPro domain Protein kinase; (InterPro:IPR000719); contains InterPro domain Serine/threonine protein kinase, active site; (InterPro:IPR008271)
246552_at	AT5G15420	9.47	25.52	2.69483
246566_at	AT5G14940	32.75	94.59	2.88824	similar to proton-dependent oligopeptide transport (POT) family protein [Arabidopsis thaliana] (TAIR:AT3G01350.1); similar to TGF-beta receptor, type I/II extracellular re (GB:ABE79897.1); contains InterPro domain TGF-beta receptor, type I/II extracellular region; (InterPro:IPR000109)
246567_at	AT5G14950	67.835	146.207	2.15533	Encodes a golgi alpha-mannosidase, an enzyme responsible for the formation of major complex-type N-glycans.
246595_at	AT5G14780	521.57	1733.27	3.32318	Encodes a NAD-dependent formate dehydrogenase.
246600_at	AT5G14930	20.355	42.2933	2.07779	encodes an acyl hydrolase involved in senescence .
246603_at	AT1G31690	22.71	53.18	2.3417	similar to copper amine oxidase, putative [Arabidopsis thaliana] (TAIR:AT1G31670.1); similar to copper amine oxidase, putative [Arabidopsis thaliana] (TAIR:AT1G31710.1); similar to diamine oxidase [Brassica juncea] (GB:AAL47166.1); contains InterPro domain Copper amine oxidase; (InterPro:IPR000269)
246620_at	AT5G36220	69.3	171.017	2.46777	member of CYP81D
246631_at	AT1G50740	106.785	356.343	3.33702	similar to unknown protein [Arabidopsis thaliana] (TAIR:AT3G20510.1); similar to hypothetical protein 11 [Plantago major] (GB:CAJ34819.1); similar to Os03g0584300 [Oryza sativa (japonica cultivar-group)] (GB:NP_001050565.1); similar to Os03g0568500 [Oryza sativa (japonica cultivar-group)] (GB:NP_001050510.1); contains InterPro domain Protein of unknown function UPF0136, Transmembrane; (InterPro:I…
246653_at	AT5G35200	98.895	224.277	2.26783	Identical to Putative clathrin assembly protein At5g35200 [Arabidopsis Thaliana] (GB:Q9LHS0); similar to epsin N-terminal homology (ENTH) domain-containing protein [Arabidopsis thaliana] (TAIR:AT2G01600.1); similar to Os02g0803300 [Oryza sativa (japonica cultivar-group)] (GB:NP_001048425.1); similar to Carbamoyl-phosphate synthase L chain, ATP-binding; ANTH [Medicago truncatula] (GB:ABE84582.1); …
246682_at	AT5G33290	41.205	312.953	7.59503	similar to catalytic/ transferase, transferring glycosyl groups [Arabidopsis thaliana] (TAIR:AT3G42180.1); similar to exostosin family protein [Capsella rubella] (GB:ABA18105.1); contains InterPro domain Exostosin-like; (InterPro:IPR004263)
246724_at	AT5G29000	20.83	58.54	2.81037	similar to transcription factor [Arabidopsis thaliana] (TAIR:AT3G04450.1); similar to CDPK substrate protein 1; CSP1 [Mesembryanthemum crystallinum] (GB:AAF32350.1); contains InterPro domain Homeodomain-like; (InterPro:IPR009057); contains InterPro domain Myb-like DNA-binding region, SHAQKYF class; (InterPro:IPR006447); contains InterPro domain Myb, DNA-binding; (InterPro:IPR001005)
246744_at	AT5G27760	227.49	967.733	4.25396	similar to hypoxia-responsive family protein [Arabidopsis thaliana] (TAIR:AT3G05550.1); similar to hypoxia-responsive family protein [Citrus sinensis] (GB:AAZ05072.1); contains InterPro domain Hypoxia induced protein conserved region; (InterPro:IPR007667)
246756_at	AT5G27930	18.89	156.237	8.27087	similar to protein phosphatase 2C, putative / PP2C, putative [Arabidopsis thaliana] (TAIR:AT3G05640.2); similar to Protein phosphatase 2C-like [Medicago truncatula] (GB:ABE85677.1); contains InterPro domain Protein phosphatase 2C-like; (InterPro:IPR001932)
246777_at	AT5G27420	42.635	345.32	8.09945	Identical to RING-H2 finger protein ATL5H precursor (ATL5H) [Arabidopsis Thaliana] (GB:Q8LGA5); similar to ATL6 (Arabidopsis T?xicos en Levadura 6), protein binding / zinc ion binding [Arabidopsis thaliana] (TAIR:AT3G05200.1); similar to RING/C3HC4/PHD zinc finger-like protein [Cucumis melo] (GB:AAO45753.1); contains InterPro domain Zinc finger, RING-type; (InterPro:IPR001841)
246785_at	AT5G27380	193.435	1013.12	5.23754	Encodes a protein with similarity to glutathione synthetases, which catalyzes one of the early steps in glutathione biosynthesis. Two transcripts have been detected; the longer transcript is less abundant and the protein is localized to the chloroplast. The smaller transcript, in which the transit peptide is truncated, is localized to the cytosol.
246791_at	AT5G27280	48.685	541.493	11.1224	similar to zinc finger (DNL type) family protein [Arabidopsis thaliana] (TAIR:AT1G68730.1); similar to Os06g0724400 [Oryza sativa (japonica cultivar-group)] (GB:NP_001058612.1); similar to unknown protein [Oryza sativa (japonica cultivar-group)] (GB:BAD61688.1); contains InterPro domain Zinc finger, Zim17-type; (InterPro:IPR007853)
246821_at	AT5G26920	28.175	129.26	4.58776	similar to calmodulin-binding protein [Arabidopsis thaliana] (TAIR:AT4G25800.2); similar to hypothetical protein MtrDRAFT_AC146914g39v1 [Medicago truncatula] (GB:ABE91845.1); contains InterPro domain Calmodulin binding protein-like; (InterPro:IPR012416)
246829_at	AT5G26570	110.995	390.62	3.51926	chloroplastidic phosphoglucan, water dikinase (PWD) which is required for normal degradation of leaf starch in Arabidopsis. NMR analysis of the mutants, suggests that the gene is specifically involved in the phosphorylation of the glucosyl residues of starch at the C3 position.
246831_at	AT5G26340	51.325	1021.24	19.8976	Encodes a protein with high affinity, hexose-specific/H+ symporter activity. The activity of the transporter appears to be negatively regulated by phosphorylation. Importantly, microarray analysis, as well as the study of the expression of this gene in mutants involved in programmed cell death (PCD) demonstrated a tight correlation between this gene's expression and PCD.
246858_at	AT5G25930	56.225	260.457	4.6324	similar to HAESA (RECEPTOR-LIKE PROTEIN KINASE 5), ATP binding / kinase/ protein serine/threonine kinase [Arabidopsis thaliana] (TAIR:AT4G28490.1); similar to disease resistance family protein [Arabidopsis thaliana] (TAIR:AT5G25910.1); similar to HSL1 (HAESA-LIKE 1), ATP binding / kinase/ protein serine/threonine kinase [Arabidopsis thaliana] (TAIR:AT1G28440.1); similar to putative CLAVATA1 recep…
246870_at	AT5G26030	138.95	465.553	3.35051	Identical to Ferrochelatase-1, chloroplast/mitochondrial precursor (EC 4.99.1.1) (Ferrochelatase I) (Protoheme ferro-lyase 1) (Heme synthetase 1) (HEM15) [Arabidopsis Thaliana] (GB:P42043); similar to ferrochelatase II [Arabidopsis thaliana] (TAIR:AT2G30390.1); similar to ferrochelatase [Hordeum vulgare] (GB:AAB71887.1); contains InterPro domain Ferrochelatase; (InterPro:IPR001015)
246881_at	AT5G26040	18.21	47.1067	2.58686	Class III RPD3 type protein
246884_at	AT5G26220	55.18	137.73	2.49601	similar to ChaC-like family protein [Arabidopsis thaliana] (TAIR:AT4G31290.1); similar to ChaC-like family protein-like [Solanum tuberosum] (GB:ABB87104.1); similar to meloidogyne-induced (GB:ABA46779.1); contains InterPro domain ChaC-like protein; (InterPro:IPR006840)
246895_at	AT5G25540	160.305	402.47	2.51065	Expressed protein contains PAM2 PABC interacting domain.
246951_at	AT5G04880	20.57	42.88	2.08459	pseudogene of ABC transporter family protein
246978_at	AT5G24910	10.41	26.2	2.51681	member of CYP714A
247007_at	AT5G67500	249.045	498.353	2.00106	similar to porin, putative [Arabidopsis thaliana] (TAIR:AT3G49920.1); similar to porin-like protein [Brassica napus] (GB:AAW22622.1); contains InterPro domain Porin, eukaryotic type; (InterPro:IPR001925)
247013_at	AT5G67480	136.385	511.053	3.74714	similar to BT5 (BTB and TAZ domain protein 5), protein binding / transcription regulator [Arabidopsis thaliana] (TAIR:AT4G37610.1); similar to Zinc finger, TAZ-type; BTB/POZ [Medicago truncatula] (GB:ABE77424.1); contains InterPro domain Zinc finger, TAZ-type; (InterPro:IPR000197); contains InterPro domain BTB; (InterPro:IPR000210); contains InterPro domain BTB/POZ; (InterPro:IPR013069)
247043_at	AT5G66880	77.265	250.35	3.24015	encodes a member of SNF1-related protein kinases (SnRK2) whose activity is activated by ionic (salt) and non-ionic (mannitol) osmotic stress. Enzyme involved in the ABA signaling during seed germination, dormancy and seedling growth.
247047_at	AT5G66650	25.16	51.76	2.05723	similar to unknown protein [Arabidopsis thaliana] (TAIR:AT2G23790.1); similar to Os10g0501500 [Oryza sativa (japonica cultivar-group)] (GB:NP_001064986.1); similar to Protein of unknown function DUF607 [Medicago truncatula] (GB:ABE78504.1); similar to Os03g0233000 [Oryza sativa (japonica cultivar-group)] (GB:NP_001049472.1); contains InterPro domain Protein of unknown function DUF607; (InterPro:I…
247060_at	AT5G66760	292.74	586.523	2.00356	One of two genes in Arabidopsis that encode a flavoprotein subunit of the mitochondrial succinate dehydrogenase complex.
247077_at	AT5G66420	81.61	186.103	2.2804	similar to hypothetical protein [Thellun (GB:ABB45848.1); similar to Os06g0472400 [Oryza sativa (japonica cultivar-group)] (GB:NP_001057623.1); contains InterPro domain Protein of unknown function UPF0261; (InterPro:IPR010647)
247086_at	AT5G66320	50.315	147.31	2.92776	Encodes GATA transcription factor gene GNC, involved in regulating carbon and nitrogen metabolism. Expression occurs in aerial tissue at an early stage of development and is inducible by nitrate.
247125_at	AT5G66070	63.13	155.723	2.46671	similar to zinc finger (C3HC4-type RING finger) family protein [Arabidopsis thaliana] (TAIR:AT2G17730.1); similar to Os10g0544600 [Oryza sativa (japonica cultivar-group)] (GB:NP_001065202.1); similar to Os06g0717600 [Oryza sativa (japonica cultivar-group)] (GB:NP_001058595.1); similar to putative NEP1-interacting protein 2 [Oryza sativa (japonica cultivar-group)] (GB:BAC79837.1); contains InterPr…
247136_at	AT5G66170	34.825	95.62	2.74573	similar to unknown protein [Arabidopsis thaliana] (TAIR:AT2G17850.1); similar to Rhodanese-like domain [Medicago truncatula] (GB:ABE88183.1); contains InterPro domain Rhodanese-like; (InterPro:IPR001763)
247177_at	AT5G65300	13.87	69.71	5.02596	similar to Avr9/Cf-9 rapidly elicited protein 75 [Nicotiana tabacum] (GB:AAG43558.1)
247191_at	AT5G65310	57.05	115.473	2.02407	encodes a class I HDZip (homeodomain-leucine zipper) protein
247216_at	AT5G64860	39.515	185.003	4.68185	Encodes a maltotriose-metabolizing enzyme with chloroplastic &#945;-1,4-glucanotransferase activity. Mutant has altered starch degradation.
247275_at	AT5G64370	118.565	251.813	2.12384	PYD3 encodes a beta-ureidopropionase which, when expressed in E. coli, has been shown to convert beta-ureidopropionate into beta-alanine.
247287_at	AT5G64230	25.57	52.28	2.04458	similar to unknown protein [Arabidopsis thaliana] (TAIR:AT3G19920.1); similar to hypothetical protein [Trifolium pratense] (GB:BAE71289.1)
247302_at	AT5G63880	39.72	124.37	3.13117	similar to SNF7-related [Arabidopsis thaliana] (TAIR:AT5G09260.1); similar to Charged multivesicular body protein 6 (Chromatin-modifying protein 6) (GB:Q503V0); similar to Os02g0596500 [Oryza sativa (japonica cultivar-group)] (GB:NP_001047322.1); similar to hypothetical protein LOC445397 [Danio rerio] (GB:NP_001003874.1); contains InterPro domain Snf7; (InterPro:IPR005024)
247307_at	AT5G63860	124.86	256.25	2.0523	UV-B-specific signaling component that orchestrates expression of a range of genes with vital UV-protective functions. Located in the nucleus and the cytosol. Associates with chromatin via histones.
247312_at	AT5G63970	31.03	205.4	6.6194	similar to copine-related [Arabidopsis thaliana] (TAIR:AT3G01650.1); similar to Os01g0960500 [Oryza sativa (japonica cultivar-group)] (GB:NP_001045467.1); similar to copine-like protein [Oryza sativa (japonica cultivar-group)] (GB:ABG34341.1); similar to Os12g0288400 [Oryza sativa (japonica cultivar-group)] (GB:NP_001066593.1); contains InterPro domain Copine; (InterPro:IPR010734); contains Inter…
247313_at	AT5G63980	266.805	555.323	2.08138	encodes a bifunctional protein that has 3'(2'),5'-bisphosphate nucleotidase and inositol polyphosphate 1-phosphatase activities and rescues sulfur assimilation mutants in yeast. It is involved in the response to cold, drought, and ABA. Mutants in this gene exhibit enhanced induction of stress genes in response to cold, ABA, salt and dehydration due to higher accumulation of the second messenger, …
247338_at	AT5G63680	99.905	334.007	3.34324	similar to pyruvate kinase, putative [Arabidopsis thaliana] (TAIR:AT4G26390.1); similar to pyruvate kinase, putative [Arabidopsis thaliana] (TAIR:AT5G56350.1); similar to pyruvate kinase, putative [Arabidopsis thaliana] (TAIR:AT5G08570.1); similar to pyruvate kinase [Glycine max] (GB:AAM94349.1); similar to pyruvate kinase [Glycine max] (GB:AAM94348.1); similar to Pyruvate kinase, cytosolic isozy…
247348_at	AT5G63810	25.53	170.787	6.68965	member of Glycoside Hydrolase Family 35
247356_at	AT5G63800	186.625	698.473	3.74266	member of Glycoside Hydrolase Family 35
247387_at	AT5G63460	26.14	53.87	2.06083	similar to hypothetical protein Haso02002276 [Haemophilus somnus 2336] (GB:ZP_00204600.1); contains InterPro domain DNA-binding SAP; (InterPro:IPR003034)
247389_at	AT5G63490	48.13	103.18	2.14378	similar to CBS domain-containing protein / octicosapeptide/Phox/Bemp1 (PB1) domain-containing protein [Arabidopsis thaliana] (TAIR:AT5G50530.1); similar to CBS domain-containing protein / octicosapeptide/Phox/Bemp1 (PB1) domain-containing protein [Arabidopsis thaliana] (TAIR:AT5G50640.1); similar to Octicosapeptide/Phox/Bem1p; CBS [Medicago truncatula] (GB:ABE86173.1); similar to Os12g0169400 [Or…
247396_at	AT5G62930	43.79	89.0833	2.03433	similar to carboxylic ester hydrolase [Arabidopsis thaliana] (TAIR:AT5G45920.1); similar to putative esterase [Oryza sativa (japonica cultivar-group)] (GB:AAK13160.1); similar to Os10g0476700 [Oryza sativa (japonica cultivar-group)] (GB:NP_001064851.1); contains InterPro domain Lipolytic enzyme, G-D-S-L; (InterPro:IPR001087)
247403_at	AT5G62740	141.57	308.633	2.18008	similar to band 7 family protein [Arabidopsis thaliana] (TAIR:AT1G69840.6); similar to hypersensitive-induced reaction protein [Capsicum annuum] (GB:AAS98165.1); contains InterPro domain Band 7 protein; (InterPro:IPR001107)
247407_at	AT5G62900	28.95	87.1167	3.00921	similar to unknown protein [Arabidopsis thaliana] (TAIR:AT5G50090.1); similar to Os09g0381600 [Oryza sativa (japonica cultivar-group)] (GB:NP_001063061.1); similar to T10O24.15, related [Lycopersicon esculentum] (GB:AAX95759.1)
247419_at	AT5G63080	28.185	62.9033	2.2318	similar to transcription factor jumonji (jmjC) domain-containing protein [Arabidopsis thaliana] (TAIR:AT1G78280.1); similar to Transcription factor jumonji, jmjC [Medicago truncatula] (GB:ABE79698.1); contains InterPro domain Transcription factor jumonji; (InterPro:IPR013129); contains InterPro domain Transcription factor jumonji/aspartyl beta-hydroxylase; (InterPro:IPR003347)
247436_at	Multitple Genes	84.855	172.323	2.0308	Detects for AT5G62520/AT5G62530
247443_at	AT5G62720	116.585	276.197	2.36906	similar to integral membrane HPP family protein [Arabidopsis thaliana] (TAIR:AT3G47980.1); similar to Os03g0684700 [Oryza sativa (japonica cultivar-group)] (GB:NP_001050921.1); similar to hypothetical protein [Oryza sativa] (GB:AAK14421.1); contains InterPro domain HPP; (InterPro:IPR007065)
247450_at	AT5G62350	360.365	1918.12	5.32271	similar to invertase/pectin methylesterase inhibitor family protein [Arabidopsis thaliana] (TAIR:AT3G47380.1); similar to putative ripening-related protein [Vitis vinifera] (GB:CAB85625.1); contains InterPro domain Plant invertase/pectin methylesterase inhibitor; (InterPro:IPR007186); contains InterPro domain Pectinesterase inhibitor; (InterPro:IPR006501)
247459_at	AT5G62200	97.955	214.12	2.1859	similar to embryo-specific protein-related [Arabidopsis thaliana] (TAIR:AT2G41470.1); similar to Embryo-specific 3 [Medicago truncatula] (GB:ABE79354.1); contains InterPro domain Lipase/lipooxygenase, PLAT/LH2; (InterPro:IPR008976); contains InterPro domain Embryo-specific 3; (InterPro:IPR010417)
247487_at	AT5G62150	21.545	168.83	7.83616	similar to peptidoglycan-binding LysM domain-containing protein [Arabidopsis thaliana] (TAIR:AT4G25433.1); similar to Os10g0524300 [Oryza sativa (japonica cultivar-group)] (GB:NP_001065106.1); similar to Putative dihydrodipicolinate reductase-like protein [Oryza sativa (japonica cultivar-group)] (GB:AAO15285.1); similar to OSJNBa0019K04.5 [Oryza sativa (japonica cultivar-group)] (GB:CAD41658.3); …
247495_at	AT5G61760	35.31	89.65	2.53894	Encodes an inositol polyphosphate 3-/6-/5-kinase that is localized to the nucleus. Able to complement a mutation in a yeast transcriptional regulator gene (ARG82/IPK2).
247498_at	AT5G61810	30.92	76.34	2.46895	similar to mitochondrial substrate carrier family protein [Arabidopsis thaliana] (TAIR:AT5G07320.1); similar to putative Mcsc-pending-prov protein [Oryza sativa (japonica cultivar-group)] (GB:BAD15855.1); contains InterPro domain EF-Hand type; (InterPro:IPR011992); contains InterPro domain Calcium-binding EF-hand; (InterPro:IPR002048); contains InterPro domain Mitochondrial carrier protein; (Inte…
247514_at	AT5G61640	40.76	83.53	2.04931	ubiquitous enzyme that repairs oxidatively damaged proteins
247525_at	AT5G61380	28.21	230.825	8.18238	pseudo response regulator involved in the generation of circadian rhythms. TOC1 appears to shorten the period of circumnutation speed. TOC1 contributes to the plant fitness (carbon fixation, biomass) by influencing the circadian clock period.
247529_at	AT5G61520	91.93	264.853	2.88103	Identical to Sugar transport protein 3 (Hexose transporter 3) (STP3) [Arabidopsis Thaliana] (GB:Q8L7R8;GB:Q9ZS56); similar to glucose transporter, putative [Arabidopsis thaliana] (TAIR:AT4G21480.1); similar to STP1 (SUGAR TRANSPORTER 1), carbohydrate transporter/ sugar porter [Arabidopsis thaliana] (TAIR:AT1G11260.1); similar to Hexose carrier protein HEX6 (GB:Q07423); similar to putative hexose …
247540_at	AT5G61590	619.855	1264.53	2.04005	encodes a member of the ERF (ethylene response factor) subfamily B-3 of ERF/AP2 transcription factor family. The protein contains one AP2 domain. There are 18 members in this subfamily including ATERF-1, ATERF-2, AND ATERF-5.
247541_at	AT5G61660	189.205	864.543	4.56935	similar to glycine-rich protein [Arabidopsis thaliana] (TAIR:AT5G46730.1); similar to hypothetical protein MtrDRAFT_AC152818g3v1 [Medicago truncatula] (GB:ABE77867.1)
247545_at	AT5G61530	85.92	284.387	3.3099	similar to unnamed protein product [Tetraodon nigroviridis] (GB:CAF97162.1); similar to Os07g0486500 [Oryza sativa (japonica cultivar-group)] (GB:NP_001059663.1); contains InterPro domain Rho GTPase activation protein; (InterPro:IPR008936); contains InterPro domain RhoGAP; (InterPro:IPR000198)
247554_at	AT5G61010	96.895	204.48	2.11033	A member of EXO70 gene family, putative exocyst subunits, conserved in land plants. Arabidopsis thaliana contains 23 putative EXO70 genes, which can be classified into eight clusters on the phylogenetic tree.
247573_at	AT5G61160	40.79	1092.93	26.7941	similar to transferase family protein [Arabidopsis thaliana] (TAIR:AT3G29680.1); similar to AT5g39050/MXF12_60 [Medicago truncatula] (GB:ABE91277.1); contains InterPro domain Transferase; (InterPro:IPR003480)
247602_at	AT5G60900	27.42	127.65	4.65536	Encodes a receptor-like protein kinase.
247610_at	AT5G60630	14.98	34.7267	2.3182	similar to hydroxyproline-rich glycoprotein family protein [Arabidopsis thaliana] (TAIR:AT3G45230.1)
247611_at	AT5G60710	115.975	259.467	2.23726	similar to zinc finger (C3HC4-type RING finger) family protein [Arabidopsis thaliana] (TAIR:AT3G54780.1); similar to zinc finger (C3HC4-type RING finger) family protein [Arabidopsis thaliana] (TAIR:AT2G38970.1); similar to Os02g0806700 [Oryza sativa (japonica cultivar-group)] (GB:NP_001048450.1); similar to Hypothetical protein protein containing a von Willebrand factor type A domain [Oryza sativ…
247617_at	AT5G60270	32.7	66.32	2.02813	similar to lectin protein kinase family protein [Arabidopsis thaliana] (TAIR:AT5G60320.1); similar to lectin protein kinase family protein [Arabidopsis thaliana] (TAIR:AT5G60280.1); similar to lectin protein kinase family protein [Arabidopsis thaliana] (TAIR:AT3G45440.1); similar to lectin-like receptor kinase 7;2 [Medicago truncatula] (GB:AAR11299.1); contains InterPro domain Protein kinase-like…
247626_at	AT5G60300	25.12	117.55	4.67954	Lectin Receptor Kinase involved in protein-protein interactions with RGD-containing proteins as potential ligands. Role in cell wall-plasma membrane adhesion.
247632_at	AT5G60460	37.995	146.58	3.85788	similar to sec61beta family protein [Arabidopsis thaliana] (TAIR:AT3G60540.2); similar to Sec61beta [Medicago truncatula] (GB:ABD33060.1); contains InterPro domain Sec61beta; (InterPro:IPR005609)
247641_at	AT5G60540	81.81	216.097	2.64145	Encodes a protein predicted to function in tandem with PDX1 to form glutamine amidotransferase complex with involved in vitamin B6 biosynthesis. PDX2 is predicted to function as glutaminase within the complex.
247653_at	AT5G59950	104.86	299.23	2.85361	similar to RNA and export factor-binding protein, putative [Arabidopsis thaliana] (TAIR:AT5G02530.1); similar to ALY protein [Nicotiana benthamiana] (GB:CAG26903.1); contains InterPro domain RNA-binding region RNP-1 (RNA recognition motif); (InterPro:IPR000504)
247655_at	AT5G59820	63.42	230.94	3.64144	Encodes a zinc finger protein involved in high light and cold acclimation. Overexpression of this putative transcription factor increases the expression level of 9 cold-responsive genes and represses the expression level of 15 cold-responsive genes, including CBF genes. Also, lines overexpressing this gene exhibits a small but reproducible increase in freeze tolerance. Because of the repression o…
247677_at	AT5G59420	269.46	567.43	2.1058	similar to UNE18 (unfertilized embryo sac 18), oxysterol binding [Arabidopsis thaliana] (TAIR:AT5G02100.1); similar to oxysterol-binding family protein [Arabidopsis thaliana] (TAIR:AT3G09300.1); similar to Os03g0274000 [Oryza sativa (japonica cultivar-group)] (GB:NP_001049701.1); similar to oxysterol-binding protein [Solanum tuberosum] (GB:AAR25799.1); contains InterPro domain Oxysterol-binding p…
247684_at	AT5G59670	20.795	41.95	2.01731	similar to leucine-rich repeat protein kinase, putative [Arabidopsis thaliana] (TAIR:AT5G59680.1); similar to leucine-rich repeat protein kinase, putative [Arabidopsis thaliana] (TAIR:AT5G59650.1); similar to MEE39 (maternal effect embryo arrest 39), kinase [Arabidopsis thaliana] (TAIR:AT3G46330.1); similar to Protein kinase [Medicago truncatula] (GB:ABE90328.1); similar to Protein kinase [Medica…
247707_at	AT5G59450	43.5	88.5267	2.0351	similar to scarecrow transcription factor family protein [Arabidopsis thaliana] (TAIR:AT3G46600.1); similar to GRAS4 [Solanum lycopersicum] (GB:ABD72960.1); contains InterPro domain GRAS transcription factor; (InterPro:IPR005202)
247708_at	AT5G59550	70.38	320.337	4.55153	similar to zinc finger (C3HC4-type RING finger) family protein [Arabidopsis thaliana] (TAIR:AT3G46620.1); similar to Zinc finger, RING-type; Thioredoxin-related; RINGv [Medicago truncatula] (GB:ABE81988.1); contains InterPro domain Protein of unknown function DUF1117; (InterPro:IPR010543); contains InterPro domain Zinc finger, RING-type; (InterPro:IPR001841)
247723_at	AT5G59220	46.415	662.72	14.2781	similar to protein phosphatase 2C, putative / PP2C, putative [Arabidopsis thaliana] (TAIR:AT1G07430.1); similar to protein phosphatase 2C [Nicotiana tabacum] (GB:CAC10358.1); contains InterPro domain Protein phosphatase 2C-like; (InterPro:IPR001932)
247786_at	AT5G58600	20.985	58.5133	2.78834	Belongs to a large family of plant-specific genes of unknown function. Involved in resistance to the powdery mildew species Erysiphe cichoracearum and Erysiphe orontii, but not to the unrelated pathogens Pseudomonas syringae or Peronospora parasitica.
247792_at	AT5G58787	72.86	178.337	2.44766	similar to protein binding / zinc ion binding [Arabidopsis thaliana] (TAIR:AT3G47160.1); similar to Os04g0679800 [Oryza sativa (japonica cultivar-group)] (GB:NP_001054282.1); similar to H0801D08.18 [Oryza sativa (indica cultivar-group)] (GB:CAJ86260.1); contains InterPro domain Zinc finger, RING-type; (InterPro:IPR001841)
247794_at	AT5G58670	37.085	254.827	6.87142	phosphatidylinositol-specific phospholipase C is induced to a significant extent under various environmental stresses, such as dehydration, salinity, and low temperature. May play a role in secondary ABA response. There are two genes called ATPLC1, one corresponding to AT4g38530 and one corresponding ot AT5g58670 (this one).
247835_at	AT5G57910	19.115	72.51	3.79336	similar to unknown protein [Arabidopsis thaliana] (TAIR:AT4G30630.1); similar to tRNA-binding arm [Medicago truncatula] (GB:ABE78788.1)
247863_at	AT5G57900	52.555	109.68	2.08696	F-box protein, interacts with SKP1/ASK1 subunit of SCF ubiquitin ligase in a glucose-dependent manner
247866_at	AT5G57550	27.99	63.4967	2.26855	xyloglucan endotransglycosylase-related protein (XTR3)
247867_at	AT5G57630	46.945	209.713	4.46721	CBL-interacting protein kinase
247870_at	AT5G57580	58.83	161.737	2.74922	similar to calmodulin binding [Arabidopsis thaliana] (TAIR:AT2G18750.2); similar to calmodulin-binding protein [Arabidopsis thaliana] (TAIR:AT4G25800.2); similar to Os02g0562300 [Oryza sativa (japonica cultivar-group)] (GB:NP_001047151.1); similar to calmodulin-binding protein (GB:AAB37246.1); similar to Os04g0444200 [Oryza sativa (japonica cultivar-group)] (GB:NP_001052891.1); contains InterPro …
247930_at	AT5G57060	49.33	141.363	2.86567	similar to unknown protein [Arabidopsis thaliana] (TAIR:AT4G26060.1); similar to conserved hypothetical protein [Medicago truncatula] (GB:ABE79016.1); contains domain 60S RIBOSOMAL PROTEIN L18A (PTHR10052); contains domain 60S RIBOSOMAL PROTEIN L18A, PLANT (PTHR10052:SF2)
247937_at	AT5G57110	30.74	174.633	5.68098	Arabidopsis-autoinhibited Ca2+ -ATPase, isoform 8, contains all of the characteristic motifs of Ca2+ -transporting P-type Ca2+ -ATPases and is localized to the plasma membrane.
247949_at	AT5G57220	69.74	232.52	3.3341	member of CYP81F
247966_at	AT5G56610	19	38.0067	2.00035	similar to dual specificity protein phosphatase family protein [Arabidopsis thaliana] (TAIR:AT2G35680.1); similar to Os01g0739200 [Oryza sativa (japonica cultivar-group)] (GB:NP_001044194.1); similar to dual specificity protein phosphatase family protein [Musa balbisiana] (GB:ABF70116.1); similar to Os05g0524200 [Oryza sativa (japonica cultivar-group)] (GB:NP_001056088.1); contains InterPro domai…
247983_at	AT5G56630	105.425	219.27	2.07987	similar to phosphofructokinase family protein [Arabidopsis thaliana] (TAIR:AT4G32840.1); similar to phosphofructokinase family protein [Arabidopsis thaliana] (TAIR:AT4G29220.1); similar to phosphofructokinase family protein [Arabidopsis thaliana] (TAIR:AT4G26270.1); similar to Phosphofructokinase [Medicago truncatula] (GB:ABE84859.1); similar to Phosphofructokinase, putative [Medicago truncatula]…
247989_at	AT5G56350	164.67	555.523	3.37356	similar to pyruvate kinase, putative [Arabidopsis thaliana] (TAIR:AT5G63680.1); similar to pyruvate kinase, putative [Arabidopsis thaliana] (TAIR:AT4G26390.1); similar to pyruvate kinase, putative [Arabidopsis thaliana] (TAIR:AT5G08570.1); similar to pyruvate kinase [Glycine max] (GB:CAI53675.1); similar to Pyruvate kinase [Medicago truncatula] (GB:ABE78303.1); similar to Pyruvate kinase, cytosol…
247992_at	AT5G56520	36.03	78.7	2.18429	similar to unknown protein [Arabidopsis thaliana] (TAIR:AT1G55365.1); similar to hypothetical protein MtrDRAFT_AC152752g20v1 [Medicago truncatula] (GB:ABE87470.1)
247994_at	AT5G56140	148.59	356.347	2.39819	similar to KH domain-containing protein [Arabidopsis thaliana] (TAIR:AT4G26480.1); similar to putative KH domain protein [Oryza sativa (japonica cultivar-group)] (GB:BAD13019.1); contains InterPro domain KH; (InterPro:IPR004087)
248001_at	AT5G55990	124.655	301.52	2.41884	Encodes a member of the Arabidopsis CBL (Calcineurin B-like Calcium Sensor) protein family.
248008_at	AT5G56270	22.11	79.04	3.57485	WRKY transcription factor 2
248032_at	AT5G55860	39.06	78.86	2.01895	similar to unknown protein [Arabidopsis thaliana] (TAIR:AT1G12150.1); similar to Prefoldin [Medicago truncatula] (GB:ABE89308.1); contains InterPro domain Protein of unknown function DUF827, plant; (InterPro:IPR008545)
248060_at	AT5G55560	19.73	66.73	3.38216	similar to WNK3 (Arabidopsis WNK kinase 3), kinase [Arabidopsis thaliana] (TAIR:AT3G48260.1); similar to Protein kinase [Medicago truncatula] (GB:ABE81462.1); contains InterPro domain Protein kinase-like; (InterPro:IPR011009); contains InterPro domain Protein kinase; (InterPro:IPR000719)
248088_at	AT5G55070	257.11	577.477	2.24603	similar to 2-oxoacid dehydrogenase family protein [Arabidopsis thaliana] (TAIR:AT4G26910.2); similar to Os04g0394200 [Oryza sativa (japonica cultivar-group)] (GB:NP_001052652.1); similar to putative 2-oxoglutarate dehydrogenase E2 subunit [Oryza sativa (japonica cultivar-group)] (GB:BAD22992.1); contains InterPro domain 2-oxo acid dehydrogenase, lipoyl-binding site; (InterPro:IPR003016); contains…
248123_at	AT5G54720	18.14	37.54	2.06946	similar to ankyrin repeat family protein [Arabidopsis thaliana] (TAIR:AT5G54710.1); contains InterPro domain Ankyrin; (InterPro:IPR002110)
248132_at	AT5G54840	62.935	152.843	2.42859	similar to GTP binding [Arabidopsis thaliana] (TAIR:AT3G21700.3); similar to putative Septum-promoting GTP-binding protein 1 (GTPase spg1) [Oryza sativa (japonica cultivar-group)] (GB:BAC79616.1); contains InterPro domain Small GTP-binding protein domain; (InterPro:IPR005225); contains InterPro domain Miro-like; (InterPro:IPR013684); contains InterPro domain Ras GTPase; (InterPro:IPR001806)
248139_at	AT5G54970	96.125	203.12	2.11308	similar to unknown protein [Arabidopsis thaliana] (TAIR:AT4G26960.1); similar to hypothetical protein [Oryza sativa (japonica cultivar-group)] (GB:BAD45481.1)
248162_at	AT5G54500	280.365	1123.89	4.00868	Encodes a flavin mononucleotide-binding flavodoxin-like quinone reductase that is a primary auxin-response gene.
248164_at	AT5G54490	41.16	107.547	2.61289	Encodes a PINOID (PID)-binding protein containing putative EF-hand calcium-binding motifs. The interaction is dependent on the presence of calcium. mRNA expression is up-regulated by auxin. Not a phosphorylation target of PID, likely acts upstream of PID to regulate the activity of this protein in response to changes in calcium levels.
248176_at	AT5G54650	20.75	51.655	2.4894	Encodes a protein with similarity to formins that is involved in cytokinesis. Loss of function mutations exhibit delayed cellularization during endosperm development. FH5 is expressed in the endosperm and the protein localizes to the cell plate.
248236_at	AT5G53870	25.255	82.72	3.27539	similar to plastocyanin-like domain-containing protein [Arabidopsis thaliana] (TAIR:AT4G27520.1); similar to putative early nodulin-like 2 predicted GPI-anchored protein [Trifolium pratense] (GB:BAE71287.1); contains InterPro domain Cupredoxin; (InterPro:IPR008972); contains InterPro domain Plastocyanin-like; (InterPro:IPR003245)
248243_at	AT5G53590	46.38	104.867	2.26103	similar to auxin-responsive family protein [Arabidopsis thaliana] (TAIR:AT4G00880.1); similar to Auxin responsive SAUR protein [Medicago truncatula] (GB:ABE93517.1); contains InterPro domain Auxin responsive SAUR protein; (InterPro:IPR003676)
248268_at	AT5G53480	100.755	227.86	2.26153	similar to protein transporter [Arabidopsis thaliana] (TAIR:AT2G16950.2); similar to Importin beta-like protein [Oryza sativa (indica cultivar-group)] (GB:CAC79691.1); similar to Nuclear transport receptor Karyopherin-beta2/Transportin (importin beta superfamily) (ISS) [Ostreococcus tauri] (GB:CAL52524.1); similar to Importin-beta N-terminal domain containing protein, expressed [Oryza sativa (jap…
248270_at	AT5G53450	216.36	684.483	3.16363	similar to Proteinase inhibitor I4, serpin; Protein kinase [Medicago truncatula] (GB:ABE80838.1); similar to Os01g0655500 [Oryza sativa (japonica cultivar-group)] (GB:NP_001043752.1); contains InterPro domain Protein kinase-like; (InterPro:IPR011009); contains InterPro domain Protein kinase; (InterPro:IPR000719)
248289_at	AT5G52880	32.6	85.8933	2.63476	similar to Cyclin-like F-box [Medicago truncatula] (GB:ABE83073.1); contains InterPro domain Cyclin-like F-box; (InterPro:IPR001810)
248309_at	AT5G52540	96.405	193.087	2.00287	similar to unknown protein [Arabidopsis thaliana] (TAIR:AT5G24000.1); similar to Protein of unknown function DUF819 [Medicago truncatula] (GB:ABE85318.1); contains InterPro domain Protein of unknown function DUF819; (InterPro:IPR008537)
248310_at	AT5G52550	64.525	130.147	2.017	similar to unknown protein [Arabidopsis thaliana] (TAIR:AT4G25670.1); similar to conserved hypothetical protein [Medicago truncatula] (GB:ABE85314.1)
248322_at	AT5G52760	37.13	109.19	2.94075	similar to heavy-metal-associated domain-containing protein [Arabidopsis thaliana] (TAIR:AT5G52750.1); similar to unknown [Populus tremuloides] (GB:AAO63778.1); contains InterPro domain Heavy metal transport/detoxification protein; (InterPro:IPR006121)
248327_at	AT5G52750	60.99	195.283	3.20189	similar to heavy-metal-associated domain-containing protein [Arabidopsis thaliana] (TAIR:AT5G52760.1); similar to unknown [Populus tremuloides] (GB:AAO63778.1); contains InterPro domain Heavy metal transport/detoxification protein; (InterPro:IPR006121)
248330_at	AT5G52810	53.545	142.09	2.65366	similar to Aconitate hydratase, N-terminal; Ornithine cyclodeaminase/mu-crystallin [Medicago truncatula] (GB:ABE83064.1); contains InterPro domain Ornithine cyclodeaminase/mu-crystallin; (InterPro:IPR003462)
248335_at	AT5G52450	111.475	335.707	3.0115	similar to MATE efflux family protein [Arabidopsis thaliana] (TAIR:AT2G34360.1); similar to MATE efflux family protein [Arabidopsis thaliana] (TAIR:AT1G73700.1); similar to Os04g0373400 [Oryza sativa (japonica cultivar-group)] (GB:NP_001052573.1); similar to MATE efflux family protein, expressed [Oryza sativa (japonica cultivar-group)] (GB:ABG65963.1); similar to Os06g0494400 [Oryza sativa (japon…
248358_at	AT5G52400	12.16	43.46	3.57401	member of CYP715A
248381_at	AT5G51830	33.275	175.887	5.28585	similar to pfkB-type carbohydrate kinase family protein [Arabidopsis thaliana] (TAIR:AT1G66430.1); similar to fructokinase (GB:AAB57733.1); contains InterPro domain PfkB; (InterPro:IPR011611); contains InterPro domain Carbohydrate kinase, PfkB; (InterPro:IPR002173); contains InterPro domain Ribokinase; (InterPro:IPR002139)
248421_at	AT5G51510	80.71	174.48	2.16181	similar to Os10g0508600 [Oryza sativa (japonica cultivar-group)] (GB:NP_001065024.1); similar to unknown protein [Oryza sativa (japonica cultivar-group)] (GB:AAM94931.1); similar to expressed protein [Oryza sativa (japonica cultivar-group)] (GB:AAP54551.2)
248422_at	AT5G51640	58.93	128.057	2.17303	Encodes leaf-senescence-related protein.
248429_at	AT5G51770	32.13	65.4533	2.03714	similar to protein kinase family protein [Arabidopsis thaliana] (TAIR:AT4G25390.1); similar to Os03g0251700 [Oryza sativa (japonica cultivar-group)] (GB:NP_001049573.1); similar to Protein kinase domain containing protein, expressed [Oryza sativa (japonica cultivar-group)] (GB:ABF94994.1); contains InterPro domain Protein kinase-like; (InterPro:IPR011009); contains InterPro domain Protein kinase;…
248466_at	AT5G50720	26.045	60.52	2.32367	Encodes one of five HVA22 homologs in Arabidopsis. HVA22 is an ABA- and stress-inducible gene first isolated from barley. Members of this gene family have only been found in eukaryotes. AtHVA22e mRNA is upregulated to varying degrees in response to cold stress, salt stress, ABA treatment or dehydration.
248487_at	AT5G51070	262.93	939.81	3.57437	ATP-dependent Clp protease regulatory subunit
248502_at	AT5G50450	57.73	160.123	2.77366	similar to zinc finger (MYND type) family protein / F-box family protein [Arabidopsis thaliana] (TAIR:AT1G67340.1); similar to hypothetical protein [Oryza sativa (japonica cultivar-group)] (GB:BAD88375.1); similar to Os01g0921800 [Oryza sativa (japonica cultivar-group)] (GB:NP_001045230.1); similar to Os04g0385600 [Oryza sativa (japonica cultivar-group)] (GB:NP_001052618.1); contains InterPro dom…
248528_at	AT5G50760	41.8	448.04	10.7187	similar to auxin-responsive protein-related [Arabidopsis thaliana] (TAIR:AT3G43120.1); similar to hypothetical protein [Oryza sativa (japonica cultivar-group)] (GB:BAD88039.1); contains InterPro domain Auxin responsive SAUR protein; (InterPro:IPR003676)
248540_at	AT5G50160	121.445	299.43	2.46556	Encodes a ferric chelate reductase that is expressed in shoots and flowers.
248553_at	AT5G50170	26.875	60.92	2.26679	similar to C2 domain-containing protein / GRAM domain-containing protein [Arabidopsis thaliana] (TAIR:AT1G03370.1); similar to no pollen; Osnop [Oryza sativa (japonica cultivar-group)] (GB:AAU09489.1); similar to OSIGBa0106G07.15 [Oryza sativa (indica cultivar-group)] (GB:CAH67319.1); similar to OSJNBa0022H21.21 [Oryza sativa (japonica cultivar-group)] (GB:CAE05501.2); contains InterPro domain C2…
248581_at	AT5G49900	38.175	84.5567	2.21497	similar to unknown protein [Arabidopsis thaliana] (TAIR:AT1G33700.2); similar to unknown protein [Arabidopsis thaliana] (TAIR:AT4G10060.1); similar to unknown protein [Arabidopsis thaliana] (TAIR:AT3G24180.2); similar to unknown protein [Oryza sativa] (GB:AAL31035.1); similar to Os11g0242100 [Oryza sativa (japonica cultivar-group)] (GB:NP_001067588.1); similar to At5g49900 [Oryza sativa (japonica…
248592_at	AT5G49280	36.33	185.897	5.11689	similar to hydroxyproline-rich glycoprotein family protein [Arabidopsis thaliana] (TAIR:AT3G06750.1); similar to OJ1116_C07.3 [Oryza sativa (japonica cultivar-group)] (GB:BAC00686.1); similar to Os01g0309100 [Oryza sativa (japonica cultivar-group)] (GB:NP_001042851.1)
248611_at	AT5G49520	52.44	124.3	2.37033	member of WRKY Transcription Factor; Group II-c
248619_at	AT5G49630	68.655	286.077	4.16687	Is a high affinity amino acid transporter capable of transporting aspartate and tryptophan. May be involved in the amino acid uptake from xylem.
248697_at	AT5G48370	34.825	94.2867	2.70744	similar to thioesterase family protein [Arabidopsis thaliana] (TAIR:AT2G30720.1); similar to Thioredoxin/protein disulfide isomerase (ISS) [Ostreococcus tauri] (GB:CAL54247.1); similar to Os09g0517700 [Oryza sativa (japonica cultivar-group)] (GB:NP_001063681.1); contains domain Thioesterase/thiol ester dehydrase-isomerase (SSF54637); contains domain ACYL-COA THIOESTERASE (PTHR12655); contains dom…
248698_at	AT5G48380	147.69	422.617	2.86151	similar to leucine-rich repeat transmembrane protein kinase, putative [Arabidopsis thaliana] (TAIR:AT1G27190.1); similar to Os05g0414700 [Oryza sativa (japonica cultivar-group)] (GB:NP_001055553.1); similar to receptor-like protein kinase [Oryza sativa (japonica cultivar-group)] (GB:AAX95167.1); contains InterPro domain Protein kinase-like; (InterPro:IPR011009); contains InterPro domain Leucine-r…
248701_at	AT5G48410	25.945	94.76	3.65234	member of Putative ligand-gated ion channel subunit family
248719_at	AT5G47910	189.225	686.99	3.63055	NADPH/respiratory burst oxidase protein D (RbohD).Interacts with AtrbohF gene to fine tune the spatial control of ROI production and hypersensitive response to cell in and around infection site.
248726_at	Multitple Genes	18.29	40.12	2.19355	Detects for AT5G47970/AT5G47960
248744_at	AT5G48250	26.29	186.07	7.0776	Identical to Zinc finger protein CONSTANS-LIKE 10 (COL10) [Arabidopsis Thaliana] (GB:Q9LUA9); similar to COL9 (CONSTANS-LIKE 9), zinc ion binding [Arabidopsis thaliana] (TAIR:AT3G07650.3); similar to COL1 protein [Brassica nigra] (GB:AAN09808.1); similar to COL1 protein [Brassica nigra] (GB:AAN09810.1); similar to Os02g0724000 [Oryza sativa (japonica cultivar-group)] (GB:NP_001047975.1); contains…
248745_at	AT5G48250	16.625	48.3033	2.90546	Identical to Zinc finger protein CONSTANS-LIKE 10 (COL10) [Arabidopsis Thaliana] (GB:Q9LUA9); similar to COL9 (CONSTANS-LIKE 9), zinc ion binding [Arabidopsis thaliana] (TAIR:AT3G07650.3); similar to COL1 protein [Brassica nigra] (GB:AAN09808.1); similar to COL1 protein [Brassica nigra] (GB:AAN09810.1); similar to Os02g0724000 [Oryza sativa (japonica cultivar-group)] (GB:NP_001047975.1); contains…
248769_at	AT5G47730	62.25	132.253	2.12455	similar to SEC14 cytosolic factor (SEC14) / phosphoglyceride transfer protein [Arabidopsis thaliana] (TAIR:AT1G55840.2); similar to polyphosphoinositide binding protein Ssh1p [Glycine max] (GB:AAB94598.1); contains InterPro domain Cellular retinaldehyde-binding/triple function, C-terminal; (InterPro:IPR001251)
248793_at	AT5G47240	38.41	658.77	17.151	Identical to Nudix hydrolase 8 (EC 3.6.1.-) (AtNUDT8) (NUDT8) [Arabidopsis Thaliana] (GB:Q8L7W2;GB:Q8LAJ0;GB:Q9LVT5); similar to ATNUDT2 (Arabidopsis thaliana Nudix hydrolase homolog 2), ADP-ribose diphosphatase/ NAD binding / hydrolase [Arabidopsis thaliana] (TAIR:AT5G47650.1); similar to hydrolase, NUDIX family protein [Brassica oleracea] (GB:ABD64957.1); contains InterPro domain NUDIX hydrolas…
248794_at	AT5G47220	66.105	441.733	6.6823	Encodes a member of the ERF (ethylene response factor) subfamily B-3 of ERF/AP2 transcription factor family (ATERF-2). The protein contains one AP2 domain. Functions as activator of GCC boxÂdependent transcription. Positive regulator of JA-responsive defense genes and resistance to F. oxysporum and enhances JA inhibition of root elongation.
248799_at	AT5G47230	50.05	100.603	2.01006	encodes a member of the ERF (ethylene response factor) subfamily B-3 of ERF/AP2 transcription factor family (ATERF-5). The protein contains one AP2 domain. There are 18 members in this subfamily including ATERF-1, ATERF-2, AND ATERF-5.
248813_at	AT5G46860	104.845	218.703	2.08597	Syntaxin-related protein required for vacuolar assembly. A member of t-SNARE superfamily, homologous to yest Vam3p. Localized in the vacuolar membranes. The protein has a heptad repeat structure (residues164Â220) in which hydrophobic amino acid residues appear at seven amino acid intervals. Such regions have a high potential to form an amphiphilic a-helix, intriguing for the intermolecular inter…
248821_at	AT5G47070	58.865	178.383	3.03038	similar to protein kinase, putative [Arabidopsis thaliana] (TAIR:AT4G17660.1); similar to protein kinase, putative [Brassica oleracea] (GB:ABD65030.1); contains InterPro domain Protein kinase-like; (InterPro:IPR011009); contains InterPro domain Protein kinase; (InterPro:IPR000719); contains InterPro domain Serine/threonine protein kinase, active site; (InterPro:IPR008271)
248833_at	AT5G47120	414.22	927.843	2.23998	Encodes BI-1, a homolog of mammalian Bax inhibitor 1. Functions as an attenuator of biotic and abiotic types of cell death. Bax-induced cell death can be downregulated by ectopically expressing AtBI in planta.
248879_at	AT5G46180	99.265	213.457	2.15037	ornithine delta-aminotransferase
248889_at	AT5G46230	16.47	50.975	3.09502	similar to unknown protein [Arabidopsis thaliana] (TAIR:AT1G09310.1); similar to hypothetical protein [Oryza sativa (japonica cultivar-group)] (GB:BAC10818.1); similar to Os07g0119800 [Oryza sativa (japonica cultivar-group)] (GB:NP_001058773.1); similar to Os01g0210600 [Oryza sativa (japonica cultivar-group)] (GB:NP_001042369.1); contains InterPro domain Protein of unknown function DUF538; (Inter…
248896_at	AT5G46350	15.725	72.6467	4.61982	member of WRKY Transcription Factor; Group II-c
248910_at	AT5G45820	205.55	422.217	2.05408	Encodes a CBL-interacting serine/threonine protein kinase comprised of an N-terminal kinase catalytic domain similar to SNF1/AMPK and a unique C-terminal regulatory domain.
248916_at	AT5G45840	8.585	23.2367	2.70666	similar to MRH1 (morphogenesis of root hair 1), ATP binding / protein serine/threonine kinase [Arabidopsis thaliana] (TAIR:AT4G18640.1); similar to transmembrane kinase [Oryza sativa (japonica cultivar-group)] (GB:AAQ01158.1); similar to Os01g0206800 [Oryza sativa (japonica cultivar-group)] (GB:NP_001042346.1); contains InterPro domain Serine/threonine protein kinase; (InterPro:IPR002290); contai…
248934_at	AT5G46080	11.115	69.9033	6.2891	similar to ACR4 (ARABIDOPSIS CRINKLY4), kinase [Arabidopsis thaliana] (TAIR:AT3G59420.1); similar to Os05g0498900 [Oryza sativa (japonica cultivar-group)] (GB:NP_001055953.1); similar to Os03g0637800 [Oryza sativa (japonica cultivar-group)] (GB:NP_001050726.1); similar to Putative receptor protein kinase CRINKLY4 precursor (GB:O24585); contains InterPro domain Protein kinase-like; (InterPro:IPR01…
248944_at	AT5G45500	108.315	256.157	2.36492	similar to unknown protein [Arabidopsis thaliana] (TAIR:AT5G45520.1); similar to hypothetical protein [Oryza sativa (japonica cultivar-group)] (GB:AAN08222.1); similar to Leucine Rich Repeat family protein, expressed [Oryza sativa (japonica cultivar-group)] (GB:ABF97474.1); similar to Os01g0799000 [Oryza sativa (japonica cultivar-group)] (GB:NP_001044526.1); contains domain no description (G3D.3.…
248951_at	AT5G45550	233.8	473.77	2.02639	similar to mob1/phocein family protein [Arabidopsis thaliana] (TAIR:AT4G19050.1); similar to Mob1-like protein [Medicago sativa subsp. falcata] (GB:CAC41010.2); similar to Os03g0577200 [Oryza sativa (japonica cultivar-group)] (GB:NP_001050541.1); contains InterPro domain Mob1/phocein; (InterPro:IPR005301); contains InterPro domain Ferritin/ribonucleotide reductase-like; (InterPro:IPR009078)
248967_at	AT5G45350	475.88	966.827	2.03166	similar to proline-rich family protein [Arabidopsis thaliana] (TAIR:AT4G19200.1); similar to Os05g0119300 [Oryza sativa (japonica cultivar-group)] (GB:NP_001054483.1); similar to putative glycine and proline-rich protein [Sporobolus stapfianus] (GB:CAB61840.1); contains InterPro domain XYPPX repeat; (InterPro:IPR006031)
248971_at	AT5G45000	10.24	26.52	2.58984	similar to unknown protein [Arabidopsis thaliana] (TAIR:AT1G51270.2); similar to Leucine Rich Repeat, putative [Medicago truncatula] (GB:ABE91519.1); contains InterPro domain Toll-Interleukin receptor; (InterPro:IPR000157)
248981_at	AT5G45110	123.395	319.803	2.5917	similar to NPR4 (NPR1-LIKE PROTEIN 4), protein binding [Arabidopsis thaliana] (TAIR:AT4G19660.1); similar to ankyrin repeat BTB/POZ domain-containing protein [Populus trichocarpa] (GB:ABF48718.1); similar to NPR-1 [Pyrus pyrifolia] (GB:ABK62792.1); contains InterPro domain Ankyrin; (InterPro:IPR002110); contains InterPro domain BTB; (InterPro:IPR000210); contains InterPro domain BTB/POZ; (InterPr…
248994_at	AT5G45250	49.09	104.257	2.12379	RPS4 belongs to the Toll/interleukin-1 receptor (TIR)-nucleotide binding site (NBS)-Leu-rich repeat (LRR) class of disease resistance (R ) genes. Confers specific resistance to Pseudomonas syringae pv. tomato carrying the avirulence gene AvrRPS4. Produces alternative transcripts with truncated open reading frames.
249021_at	AT5G44820	23.34	70.26	3.01028	similar to unknown protein [Arabidopsis thaliana] (TAIR:AT4G19970.1); similar to H0307D04.3 [Oryza sativa (indica cultivar-group)] (GB:CAH66858.1); contains domain (Trans)glycosidases (SSF51445); contains domain PENTATRICOPEPTIDE REPEAT-CONTAINING PROTEIN (PTHR10483)
249029_at	AT5G44870	115.42	233.99	2.02729	similar to disease resistance protein (TIR-NBS-LRR class), putative [Arabidopsis thaliana] (TAIR:AT3G51570.1); similar to CSA1 (CONSTITUTIVE SHADE-AVOIDANCE1), ATP binding / protein binding / transmembrane receptor [Arabidopsis thaliana] (TAIR:AT5G17880.1); similar to disease resistance protein (TIR-NBS-LRR class), putative [Arabidopsis thaliana] (TAIR:AT4G36150.1); similar to nematode resistance…
249046_at	AT5G44400	98.74	210.59	2.13277	similar to FAD-binding domain-containing protein [Arabidopsis thaliana] (TAIR:AT5G44390.1); similar to FAD-binding domain-containing protein [Arabidopsis thaliana] (TAIR:AT5G44380.1); similar to EDA28/MEE23 (embryo sac development arrest 28, maternal effect embryo arrest 23), electron carrier [Arabidopsis thaliana] (TAIR:AT2G34790.1); similar to Berberine and berberine like, putative [Medicago tr…
249052_at	AT5G44420	135.77	2728.71	20.0981	Encodes an ethylene- and jasmonate-responsive plant defensin. mRNA levels are not responsive to salicylic acid treatment; although jasmonate and salicylic acid can act synergistically to enhance the expression of this gene.
249057_at	AT5G44480	24.03	244.32	10.1673	mutant has Altered lateral root; UDP Glucose Epimerase
249078_at	AT5G44070	196.535	439.07	2.23406	Phytochelatin synthase gene confers tolerance to cadmium ions. Catalyzes phytochelatin (PC) synthesis from glutathione (GSH) in the presence of Cd2+, Zn2+, Cu2+ and Fe3+, but not by Co2+ or Ni2+.
249089_at	AT5G44240	96.695	193.46	2.00072	Identical to Putative phospholipid-transporting ATPase 2 (EC 3.6.3.1) (Aminophospholipid flippase 2) (ALA2) [Arabidopsis Thaliana] (GB:P98205;GB:Q8W567); similar to haloacid dehalogenase-like hydrolase family protein [Arabidopsis thaliana] (TAIR:AT3G27870.1); similar to hypothetical protein [Oryza sativa (japonica cultivar-group)] (GB:AAX92769.1); similar to hypothetical protein DDBDRAFT_0190219 …
249091_at	AT5G43860	25.51	52.1867	2.04573	Encodes a chlorophyllase, the first enzyme in chlorophyll degradation. It catalyzes the hydrolysis of the ester bond to chlorophyllide and phytol. AtCLH2 has a typical signal sequence for the chloroplast. Gene expression does not respond to methyljasmonate, a known promoter of senescence and chlorophyll degradation.
249107_at	AT5G43680	17.22	42.81	2.48606	similar to expressed protein [Oryza sativa (japonica cultivar-group)] (GB:ABA94193.2)
249112_at	AT5G43780	121.62	341.257	2.80593	sulfate adenylyltransferase, ATP sulfurylase
249128_at	AT5G43440	28.075	169.62	6.04167	encodes a protein whose sequence is similar to ACC oxidase
249130_at	AT5G43100	39.755	94.9433	2.38821	similar to aspartyl protease family protein [Arabidopsis thaliana] (TAIR:AT3G50050.1); similar to Peptidase aspartic, active site [Medicago truncatula] (GB:ABE87026.1); similar to Os07g0592200 [Oryza sativa (japonica cultivar-group)] (GB:NP_001060161.1); contains InterPro domain Peptidase A1, pepsin; (InterPro:IPR001461); contains InterPro domain Peptidase aspartic, catalytic; (InterPro:IPR009007)
249145_at	AT5G43280	56.25	124.54	2.21404	Encodes the peroxisomal delta 3,5-delta2,4-dienoyl-CoA isomerase, a enzyme involved in degradation of unsaturated fatty acids. Gene expression is induced upon seed germination.
249178_at	AT5G42890	118.85	312.803	2.63192	similar to Sterol-binding [Medicago truncatula] (GB:ABE88913.1); contains InterPro domain Sterol-binding; (InterPro:IPR003033)
249204_at	AT5G42570	50.36	122.02	2.42295	similar to unknown protein [Arabidopsis thaliana] (TAIR:AT5G48660.1); similar to unknown protein [Oryza sativa (japonica cultivar-group)] (GB:BAD69146.1); similar to Os02g0321800 [Oryza sativa (japonica cultivar-group)] (GB:NP_001046689.1); similar to Os05g0272900 [Oryza sativa (japonica cultivar-group)] (GB:NP_001055067.1); contains InterPro domain B-cell receptor-associated 31-like; (InterPro:I…
249208_at	AT5G42650	173.985	615.987	3.54046	Encodes a member of the cytochrome p450 CYP74 gene family that functions as an allene oxide synthase. This enzyme catalyzes dehydration of the hydroperoxide to an unstable allene oxide in the JA biosynthetic pathway. It shows a dual catalytic activity, the major one being a 13-AOS but also expressing a 9-AOS activity.
249220_at	AT5G42420	54.095	168.11	3.10768	similar to transporter-related [Arabidopsis thaliana] (TAIR:AT1G21070.1); similar to Os07g0581000 [Oryza sativa (japonica cultivar-group)] (GB:NP_001060103.1); similar to Os05g0215800 [Oryza sativa (japonica cultivar-group)] (GB:NP_001054935.1); similar to putative transmembrane protein [Oryza sativa] (GB:AAK50365.1); contains InterPro domain Protein of unknown function DUF250; (InterPro:IPR00485…
249221_at	AT5G42440	9.96	22.39	2.24799	similar to ATPSKR1 (PHYTOSULFOKIN RECEPTOR 1), ATP binding / peptide receptor/ protein serine/threonine kinase [Arabidopsis thaliana] (TAIR:AT2G02220.1); similar to Serine/threonine protein kinase, active site [Medicago truncatula] (GB:ABE86024.1); contains InterPro domain Protein kinase-like; (InterPro:IPR011009); contains InterPro domain Protein kinase; (InterPro:IPR000719); contains InterPro d…
249237_at	AT5G42050	262.51	847.117	3.22699	similar to unknown protein [Arabidopsis thaliana] (TAIR:AT3G27090.1); similar to N-rich protein [Glycine max] (GB:CAI44933.1); contains domain KELCH-RELATED PROTEINS (PTHR23230); contains domain no description (SM00767); contains domain gb def: Hypothetical protein At5g42050 (PTHR23230:SF16)
249252_at	AT5G42010	13.73	38.64	2.81428	similar to WD-40 repeat family protein [Arabidopsis thaliana] (TAIR:AT1G64610.2); similar to WD-40 repeat [Medicago truncatula] (GB:ABE94388.1); contains InterPro domain WD-40 repeat; (InterPro:IPR001680); contains InterPro domain WD40-like; (InterPro:IPR011046)
249266_at	AT5G41670	84.985	181.94	2.14085	similar to 6-phosphogluconate dehydrogenase family protein [Arabidopsis thaliana] (TAIR:AT1G64190.1); similar to 6-phosphogluconate dehydrogenase family protein [Arabidopsis thaliana] (TAIR:AT3G02360.1); similar to cytosolic 6-phosphogluconate dehydrogenase [Spinacia oleracea] (GB:AAK51690.1); similar to hypothetical protein [Cleome spinosa] (GB:ABD96861.1); similar to plastidic 6-phosphogluconat…
249309_at	AT5G41410	67.33	144.073	2.13981	Homeodomain protein involved in ovule morphogenesis.
249346_at	AT5G40780	113.78	556.557	4.89152	Encodes LHT1 (lysine histidine transporter), a high-affinity transporter for cellular amino acid uptake in both root epidermis and leaf mesophyll.
249372_at	AT5G40760	76.3	238.733	3.12888	Encodes a cytosolic glucose-6-phosphate dehydrogenase that is insensitive to reduction by DTT and whose mRNA is expressed ubiquitously.
249377_at	AT5G40690	16.475	196.18	11.9077	similar to unknown protein [Arabidopsis thaliana] (TAIR:AT2G41730.1)
249378_at	AT5G40450	241.58	991.57	4.10452	similar to unknown protein [Arabidopsis thaliana] (TAIR:AT3G28770.1); similar to erythrocyte membrane-associated (GB:AAF15293.3)
249393_at	AT5G40170	115.355	484.317	4.19849	similar to leucine-rich repeat family protein [Arabidopsis thaliana] (TAIR:AT2G33060.1); similar to leucine-rich repeat family protein [Arabidopsis thaliana] (TAIR:AT2G33050.1); similar to putative kinase [Brassica napus] (GB:ABI99471.1); contains InterPro domain Leucine-rich repeat; (InterPro:IPR001611); contains InterPro domain Leucine-rich repeat, typical subtype; (InterPro:IPR003591); contain…
249417_at	AT5G39670	33.885	76.64	2.26177	similar to calcium-binding EF hand family protein [Arabidopsis thaliana] (TAIR:AT3G29000.1); similar to Calcium-binding EF-hand [Medicago truncatula] (GB:ABE80363.1); contains InterPro domain EF-Hand type; (InterPro:IPR011992); contains InterPro domain Calcium-binding EF-hand; (InterPro:IPR002048)
249422_at	AT5G39760	27.99	70.1367	2.50578	similar to ATHB34 (ARABIDOPSIS THALIANA HOMEOBOX PROTEIN 34), DNA binding / transcription factor [Arabidopsis thaliana] (TAIR:AT3G28920.1); similar to Homeobox domain, ZF-HD class; ZF-HD homeobox protein Cys/His-rich dimerisation re (GB:ABE90495.1); contains InterPro domain Homeobox domain, ZF-HD class; (InterPro:IPR006455); contains InterPro domain Homeodomain-like; (InterPro:IPR009057); contain…
249454_at	AT5G39520	48.09	1113.66	23.1578	similar to unknown protein [Arabidopsis thaliana] (TAIR:AT5G39530.1); similar to hypothetical protein MtrDRAFT_AC119412g1v1 [Medicago truncatula] (GB:ABE86761.1)
249467_at	AT5G39610	74.36	383.185	5.15311	Encodes a transcription factor. This gene is upregulated in response to salt stress in wildtype as well as NTHK1 transgenic lines although in the latter case the induction was drastically reduced. It was also upregulated by ABA, ACC and NAA treatment, although in the latter two cases, the induction occurred relatively late when compared with NaCl or ABA treatments. Note: this protein (AtNAC6) on …
249481_at	AT5G38900	39.24	341.413	8.70065	similar to DSBA oxidoreductase [Medicago truncatula] (GB:ABE87781.1); contains InterPro domain Thioredoxin-like fold; (InterPro:IPR012336); contains InterPro domain Thioredoxin fold; (InterPro:IPR012335); contains InterPro domain DSBA oxidoreductase; (InterPro:IPR001853); contains InterPro domain Disulphide-bond formation facilitator, insertion; (InterPro:IPR010986)
249485_at	AT5G39020	38.925	81.76	2.10045	similar to protein kinase family protein [Arabidopsis thaliana] (TAIR:AT5G39000.1); similar to protein kinase family protein [Arabidopsis thaliana] (TAIR:AT5G38990.1); similar to protein kinase family protein [Arabidopsis thaliana] (TAIR:AT5G39030.1); similar to receptor serine/threonine kinase PR5K (GB:AAC49208.1); contains InterPro domain Protein kinase-like; (InterPro:IPR011009); contains Inte…
249486_at	AT5G39030	37.865	104.39	2.7569	similar to protein kinase family protein [Arabidopsis thaliana] (TAIR:AT5G39020.1); similar to protein kinase family protein [Arabidopsis thaliana] (TAIR:AT5G39000.1); similar to protein kinase family protein [Arabidopsis thaliana] (TAIR:AT5G38990.1); similar to receptor serine/threonine kinase PR5K (GB:AAC49208.1); contains InterPro domain Protein kinase-like; (InterPro:IPR011009); contains Inte…
249489_at	AT5G39090	18.63	57.84	3.10467	similar to transferase family protein [Arabidopsis thaliana] (TAIR:AT5G39080.1); similar to AT5g39050/MXF12_60 [Medicago truncatula] (GB:ABE91277.1); contains InterPro domain Transferase; (InterPro:IPR003480)
249494_at	AT5G39050	91.545	443.72	4.84702	similar to transferase family protein [Arabidopsis thaliana] (TAIR:AT5G39080.1); similar to AT5g39050/MXF12_60 [Medicago truncatula] (GB:ABE91277.1); contains InterPro domain Transferase; (InterPro:IPR003480)
249525_at	AT5G38650	157.64	405.203	2.57043	similar to proteasome maturation factor UMP1 family protein [Arabidopsis thaliana] (TAIR:AT1G67250.1); similar to hypothetical protein [Picea mariana] (GB:AAC32110.1); contains InterPro domain Proteasome maturation factor UMP1; (InterPro:IPR008012)
249527_at	AT5G38710	15.84	203.997	12.8786	similar to ERD5 (EARLY RESPONSIVE TO DEHYDRATION 5, PROLINE OXIDASE), proline dehydrogenase [Arabidopsis thaliana] (TAIR:AT3G30775.1); similar to proline dehydrogenase [Glycine max] (GB:AAR86686.1); contains InterPro domain Proline dehydrogenase; (InterPro:IPR002872)
249581_at	AT5G37600	231.955	1372.45	5.91687	encodes a cytosolic glutamine synthetase, the enzyme has high affinity with substrate ammonium
249582_at	AT5G37780	228.57	582.317	2.54765	encodes a calmodulin that is involved in thigmomorphogenesis. Gene expression is rapidly induced upon a variety of abiotic stimuli, including water spray, subirrigation, wind, touch, wounding, or darkness.
249719_at	AT5G35735	79.295	977.417	12.3263	similar to auxin-responsive protein, putative [Arabidopsis thaliana] (TAIR:AT5G47530.1); similar to putative membrane protein [Solanum tuberosum] (GB:CAC37356.1); contains InterPro domain Protein of unknown function DUF568, DOMON-like; (InterPro:IPR007613); contains InterPro domain DOMON related; (InterPro:IPR005018); contains InterPro domain Cytochrome b561 / ferric reductase transmembrane; (Int…
249740_at	AT5G24500	29.645	63.98	2.15821	similar to Os06g0316100 [Oryza sativa (japonica cultivar-group)] (GB:NP_001057496.1)
249746_at	AT5G24590	29.925	81.2267	2.71434	Member of NAc protein family. Interacts with turnip crinkle virus (TCV) capsid protein. Transcription factor involved in regulating the defense response of Arabidopsis to TCV.
249777_at	AT5G24210	294.32	645.69	2.19384	similar to triacylglycerol lipase [Arabidopsis thaliana] (TAIR:AT5G24200.1); similar to Os02g0286200 [Oryza sativa (japonica cultivar-group)] (GB:NP_001046574.1); similar to lipase class 3-like [Oryza sativa (japonica cultivar-group)] (GB:BAB84413.1); contains InterPro domain Lipase, class 3; (InterPro:IPR002921)
249800_at	AT5G23660	103.15	603.977	5.85532	homolog of the Medicago nodulin MTN3
249806_at	AT5G23850	30.265	92.8833	3.069	similar to unknown protein [Arabidopsis thaliana] (TAIR:AT3G48980.1); similar to OSIGBa0159I10.7 [Oryza sativa (indica cultivar-group)] (GB:CAH67462.1); similar to Os02g0642700 [Oryza sativa (japonica cultivar-group)] (GB:NP_001047557.1); similar to Lipopolysaccharide-modifying protein [Medicago truncatula] (GB:ABD33425.1); contains InterPro domain Lipopolysaccharide-modifying protein; (InterPro:…
249860_at	AT5G22860	49.815	324.343	6.51096	similar to serine carboxypeptidase S28 family protein [Arabidopsis thaliana] (TAIR:AT5G65760.1); similar to serine carboxypeptidase S28 family protein [Arabidopsis thaliana] (TAIR:AT2G24280.1); similar to hypothetical protein LOC780095 [Xenopus tropicalis] (GB:NP_001072639.1); similar to Os01g0767100 [Oryza sativa (japonica cultivar-group)] (GB:NP_001044360.1); similar to Os06g0647400 [Oryza sati…
249889_at	AT5G22540	27.46	66.6533	2.42729	similar to unknown protein [Arabidopsis thaliana] (TAIR:AT5G22550.2); similar to hypothetical protein [Oryza sativa (japonica cultivar-group)] (GB:BAD45208.1); contains InterPro domain Protein of unknown function DUF247, plant; (InterPro:IPR004158)
249890_at	AT5G22570	9.69	23.92	2.46852	member of WRKY Transcription Factor; Group III
249910_at	AT5G22630	49.955	103.713	2.07614	similar to prephenate dehydratase family protein [Arabidopsis thaliana] (TAIR:AT3G44720.1); similar to prephenate dehydratase [Ipomoea trifida] (GB:AAS79603.1); contains InterPro domain Prephenate dehydratase; (InterPro:IPR001086)
249919_at	AT5G19250	502.025	1591	3.16917	Identical to Putative GPI-anchored protein At5g19250 precursor [Arabidopsis Thaliana] (GB:P59833;GB:Q67ZQ2;GB:Q6ID89); similar to unknown protein [Arabidopsis thaliana] (TAIR:AT3G06035.1); similar to unknown protein [Oryza sativa (japonica cultivar-group)] (GB:BAC07018.1); contains domain PR-1-like (SSF55797)
249922_at	Multitple Genes	1042.12	2756.38	2.64497	Detects for AT5G19150/AT5G19140
249928_at	AT5G22250	34.025	200.237	5.88499	similar to CCR4-NOT transcription complex protein, putative [Arabidopsis thaliana] (TAIR:AT3G44260.1); similar to CCR4 associated factor 1-related protein [Capsicum annuum] (GB:ABG66307.1); contains InterPro domain Ribonuclease CAF1; (InterPro:IPR006941); contains InterPro domain Polynucleotidyl transferase, Ribonuclease H fold; (InterPro:IPR012337)
249941_at	AT5G22270	259.17	709.273	2.73671	similar to unknown protein [Arabidopsis thaliana] (TAIR:AT3G11600.1); similar to H0913C04.5 [Oryza sativa (indica cultivar-group)] (GB:CAJ86164.1); similar to Os04g0415000 [Oryza sativa (japonica cultivar-group)] (GB:NP_001052757.1); similar to Os02g0536500 [Oryza sativa (japonica cultivar-group)] (GB:NP_001047044.1)
249942_at	AT5G22300	147.405	599.347	4.06599	encodes a nitrilase isomer. The purified enzyme shows a strong substrate specificity for beta-cyano-L-alanine, a intermediate product of the cyanide detoxification pathway.
249974_at	AT5G18780	34.195	85.3933	2.49725	similar to F-box family protein [Arabidopsis thaliana] (TAIR:AT5G18770.1); similar to Cyclin-like F-box; FBD [Medicago truncatula] (GB:ABE80758.1); contains InterPro domain FBD-like; (InterPro:IPR006566); contains InterPro domain Cyclin-like F-box; (InterPro:IPR001810); contains InterPro domain FBD; (InterPro:IPR013596); contains InterPro domain Leucine-rich repeat 2; (InterPro:IPR013101)
249983_at	AT5G18470	43.64	399.91	9.16384	similar to lectin protein kinase family protein [Arabidopsis thaliana] (TAIR:AT1G67520.1); similar to Receptor protein kinase, putative [Solanum bulbocastanum] (GB:ABG29323.1); contains InterPro domain Curculin-like (mannose-binding) lectin; (InterPro:IPR001480)
249999_at	AT5G18640	38.025	102.473	2.69489	similar to lipase class 3 family protein [Arabidopsis thaliana] (TAIR:AT5G18630.2); similar to Os05g0372400 [Oryza sativa (japonica cultivar-group)] (GB:NP_001055362.1); similar to triacylglycerol Lipase [Triticum aestivum] (GB:CAD32695.1); contains InterPro domain Lipase, class 3; (InterPro:IPR002921)
250014_at	AT5G17990	444.44	1246.1	2.80376	Encodes the tryptophan biosynthetic enzyme phosphoribosylanthranilate transferase (PAT1, called trpD in bacteria). Converts anthranilate and phosphoribosylpyrophosphate into phosphoribosylanthranilate and inorganic pyrophosphate.
250022_at	AT5G18210	13.485	53.14	3.94067	similar to short-chain dehydrogenase/reductase (SDR) family protein [Arabidopsis thaliana] (TAIR:AT3G03980.1); similar to short chain dehydrogenase [Solanum tuberosum] (GB:BAE46415.1); contains InterPro domain Short-chain dehydrogenase/reductase SDR; (InterPro:IPR002198); contains InterPro domain Glucose/ribitol dehydrogenase; (InterPro:IPR002347)
250028_at	AT5G18130	56.65	445.047	7.85608	similar to unknown protein [Arabidopsis thaliana] (TAIR:AT3G03870.2); similar to hypothetical protein MtrDRAFT_AC156827g15v1 [Medicago truncatula] (GB:ABE86405.1)
250032_at	AT5G18170	135.79	303.807	2.23733	Encodes a protein of 43 kDa (GDH1-alpha) that contains a putative mitochondrial transit polypeptides and NAD(H)- and alpha-ketoglutarate-binding domains. Mitochondrial localization confirmed by subcellular fractionation. Combines in several ratios with GDH2 protein (GDH-beta) to form seven isoenzymes. Catalyzes the cleavage of glycine residues. May be involved in ammonia assimilation under condit…
250038_at	AT5G18360	13.855	29.4333	2.12438	similar to disease resistance protein (TIR-NBS-LRR class), putative [Arabidopsis thaliana] (TAIR:AT5G18370.1); similar to disease resistance protein (TIR-NBS-LRR class), putative [Arabidopsis thaliana] (TAIR:AT5G49140.1); similar to disease resistance protein (TIR-NBS-LRR class), putative [Arabidopsis thaliana] (TAIR:AT5G17970.1); similar to nematode resistance-like protein [Solanum tuberosum] (G…
250054_at	AT5G17860	145.78	335.497	2.30139	similar to cation exchanger, putative (CAX8) [Arabidopsis thaliana] (TAIR:AT5G17850.1); similar to Sodium/calcium exchanger membrane re (GB:ABE92415.1); contains InterPro domain Sodium/calcium exchanger membrane region; (InterPro:IPR004837)
250062_at	AT5G17760	34.915	84.79	2.42847	similar to AAA-type ATPase family protein [Arabidopsis thaliana] (TAIR:AT5G17740.1); similar to putative AAA-type ATPase [Oryza sativa (japonica cultivar-group)] (GB:AAT37997.1); contains InterPro domain AAA-protein subdomain; (InterPro:IPR003960); contains InterPro domain AAA ATPase; (InterPro:IPR003593); contains InterPro domain AAA ATPase, central region; (InterPro:IPR003959)
250065_at	AT5G17910	40.29	109.413	2.71564	similar to unknown protein [Arabidopsis thaliana] (TAIR:AT2G29620.1); similar to hypothetical protein [Glycine max] (GB:BAB41198.1)
250094_at	AT5G17380	369.71	810.88	2.19329	similar to CSR1 (CHLORSULFURON/IMIDAZOLINONE RESISTANT 1) [Arabidopsis thaliana] (TAIR:AT3G48560.1); similar to Os01g0505400 [Oryza sativa (japonica cultivar-group)] (GB:NP_001043144.1); similar to COG0028: Thiamine pyrophosphate-requiring enzymes [acetolactate synthase, pyruvate dehydrogenase (cytochrome), glyoxylate carboligase, phosphonopyruvate decarboxylase] [Escherichia coli E24377A] (GB:ZP…
250096_at	AT5G17190	230.3	601.033	2.60978	similar to unknown protein [Arabidopsis thaliana] (TAIR:AT3G03160.1); similar to Erwinia induced protein 2 [Solanum tuberosum] (GB:AAO32066.1)
250100_at	AT5G16570	25.07	119.587	4.77011	Encodes a cytosolic glutamine synthetase, the enzyme has high affinity with substrate ammonium
250127_at	AT5G16380	32.385	89.79	2.77258	similar to unknown protein [Arabidopsis thaliana] (TAIR:AT3G07470.1); similar to hypothetical protein [Nicotiana tabacum] (GB:CAI84656.1); contains InterPro domain Protein of unknown function DUF538; (InterPro:IPR007493)
250129_at	AT5G16450	60.165	168.857	2.80656	Identical to Regulator of ribonuclease-like protein 2 [Arabidopsis Thaliana] (GB:Q9FFE0;GB:Q8LEV6); similar to dimethylmenaquinone methyltransferase family protein [Arabidopsis thaliana] (TAIR:AT3G02770.1); similar to Dimethylmenaquinone methyltransferase [Medicago truncatula] (GB:ABE89807.1); contains InterPro domain Protein of unknown function 1935; (InterPro:IPR010203); contains InterPro domai…
250149_at	AT5G14700	43.2	96.08	2.22407	similar to cinnamoyl-CoA reductase-related [Arabidopsis thaliana] (TAIR:AT4G30470.1); similar to Os01g0639200 [Oryza sativa (japonica cultivar-group)] (GB:NP_001043674.1); similar to Os05g0578500 [Oryza sativa (japonica cultivar-group)] (GB:NP_001056413.1); similar to cinnamoyl CoA reductase-like [Oryza sativa (japonica cultivar-group)] (GB:BAD68587.1); contains InterPro domain NAD-dependent epim…
250191_at	AT5G14270	39.345	96.7767	2.45969	similar to ATBET10 (ARABIDOPSIS THALIANA BROMODOMAIN AND EXTRATERMINAL DOMAIN PROTEIN 10), DNA binding [Arabidopsis thaliana] (TAIR:AT3G01770.1); similar to putative bromodomain-containing protein [Oryza sativa (japonica cultivar-group)] (GB:BAD08859.1); contains InterPro domain Bromodomain; (InterPro:IPR001487)
250252_at	AT5G13750	125.62	342.893	2.72961	similar to ZIF1 (ZINC INDUCED FACILITATOR 1), carbohydrate transporter/ sugar porter [Arabidopsis thaliana] (TAIR:AT5G13740.1); similar to transporter, putative, expressed [Oryza sativa (japonica cultivar-group)] (GB:ABG22349.1); contains InterPro domain Major facilitator superfamily; (InterPro:IPR007114); contains InterPro domain Tetracycline resistance protein; (InterPro:IPR001958); contains In…
250259_at	AT5G13800	103.365	222.063	2.14834	similar to hydrolase, alpha/beta fold family protein [Arabidopsis thaliana] (TAIR:AT4G36530.2); similar to Os06g0354700 [Oryza sativa (japonica cultivar-group)] (GB:NP_001057593.1); similar to hydrolase-like [Oryza sativa (japonica cultivar-group)] (GB:BAD35415.1); contains InterPro domain Esterase/lipase/thioesterase; (InterPro:IPR000379); contains InterPro domain Alpha/beta hydrolase fold-1; (I…
250287_at	AT5G13330	51.6	227.75	4.41376	encodes a member of the ERF (ethylene response factor) subfamily B-4 of ERF/AP2 transcription factor family. The protein contains one AP2 domain. There are 7 members in this subfamily.
250289_at	AT5G13190	302.08	863.977	2.86009	similar to LITAF-domain-containing protein [Pisum sativum] (GB:AAY40471.1); similar to Os02g0515600 [Oryza sativa (japonica cultivar-group)] (GB:NP_001046956.1); contains InterPro domain LPS-induced tumor necrosis factor alpha factor; (InterPro:IPR006629)
250292_at	AT5G13220	25.92	167.07	6.4456	similar to unknown protein [Arabidopsis thaliana] (TAIR:AT1G19180.1); similar to P0482D04.10 [Oryza sativa (japonica cultivar-group)] (GB:BAB89663.1); similar to Os04g0395800 [Oryza sativa (japonica cultivar-group)] (GB:NP_001052661.1); contains InterPro domain ZIM; (InterPro:IPR010399)
250339_at	AT5G11670	373.125	3208.3	8.59847	The malic enzyme (EC 1.1.1.40) encoded by AtNADP-ME2 is presumably a cytosolic enzyme involved in malate metabolism and possibly assisting the oxidative pentose phosphate pathway. AtNADP-ME2 counts for the major part of NADP-ME activity in mature tissues of Arabidopsis.
250351_at	AT5G12030	44.515	93.72	2.10536	Encodes a cytosolic small heat shock protein with chaperone activity that is induced by heat and osmotic stress and is also expressed late in seed development.
250368_at	AT5G11280	117.73	235.467	2.00006	similar to unknown protein [Arabidopsis thaliana] (TAIR:AT1G80200.1); similar to Ankyrin [Medicago truncatula] (GB:ABE78998.1)
250380_at	AT5G11600	22.535	55.7667	2.47467	similar to unknown protein [Arabidopsis thaliana] (TAIR:AT1G19990.1); similar to unknown protein [Oryza sativa (japonica cultivar-group)] (GB:AAV59389.1)
250381_at	AT5G11610	21.7	130.37	6.00783	similar to exostosin family protein [Arabidopsis thaliana] (TAIR:AT5G25820.1); similar to Exostosin-like [Medicago truncatula] (GB:ABE81272.1); contains InterPro domain Exostosin-like; (InterPro:IPR004263)
250385_at	AT5G11520	367.685	791.15	2.15171	Encodes the chloroplastic isozyme of aspartate aminotransferase. Involved in aspartate biosynthesis and nitrogen metabolism. mRNA is expressed in senescing leaves.
250401_at	AT5G10780	162.975	415.33	2.54843	similar to Os03g0360500 [Oryza sativa (japonica cultivar-group)] (GB:NP_001050154.1); similar to expressed protein [Oryza sativa (japonica cultivar-group)] (GB:ABF96076.1); contains InterPro domain Protein of unknown function DUF1077; (InterPro:IPR009445)
250404_at	AT5G10960	259.585	677.667	2.61058	similar to CCR4-NOT transcription complex protein, putative [Arabidopsis thaliana] (TAIR:AT1G80780.2); similar to Polynucleotidyl transferase, Ribonuclease H fold [Medicago truncatula] (GB:ABE87519.1); contains InterPro domain Ribonuclease CAF1; (InterPro:IPR006941); contains InterPro domain Polynucleotidyl transferase, Ribonuclease H fold; (InterPro:IPR012337)
250409_at	AT5G10860	465.985	936.997	2.01079	Identical to Protein At5g10860, mitochondrial precursor [Arabidopsis Thaliana] (GB:Q9LEV3); similar to CBS domain-containing protein / octicosapeptide/Phox/Bemp1 (PB1) domain-containing protein [Arabidopsis thaliana] (TAIR:AT5G63490.1); similar to CBS1 [Hyacinthus orientalis] (GB:AAT08729.1); contains InterPro domain CBS; (InterPro:IPR000644)
250412_at	AT5G11150	27.7	137.89	4.97798	Member of Synaptobrevin-like AtVAMP7C, v-SNARE protein family.
250419_at	AT5G11250	37.04	103.507	2.79446	similar to disease resistance protein (TIR-NBS-LRR class), putative [Arabidopsis thaliana] (TAIR:AT5G44510.1); similar to disease resistance protein (TIR-NBS-LRR class), putative [Arabidopsis thaliana] (TAIR:AT3G25510.1); similar to disease resistance protein (TIR-NBS-LRR class), putative [Arabidopsis thaliana] (TAIR:AT2G14080.1); similar to TIR; Disease resistance protein; AAA ATPase [Medicago t…
250435_at	AT5G10380	132.6	328.453	2.47702	Identical to RING-H2 finger protein ATL5F (ATL5F) [Arabidopsis Thaliana] (GB:Q9LX93); similar to zinc finger (C3HC4-type RING finger) family protein [Arabidopsis thaliana] (TAIR:AT1G72220.1); similar to Zinc finger, RING-type; RINGv [Medicago truncatula] (GB:ABE93076.1); contains InterPro domain Zinc finger, RING-type; (InterPro:IPR001841)
250445_at	AT5G10760	57.76	350.14	6.06198	similar to chloroplast nucleoid DNA-binding protein, putative [Arabidopsis thaliana] (TAIR:AT5G10770.1); similar to CND41, chloroplast nucleoid DNA binding protein [Nicotiana tabacum] (GB:BAA22813.1); contains InterPro domain Peptidase A1, pepsin; (InterPro:IPR001461); contains InterPro domain Peptidase aspartic, catalytic; (InterPro:IPR009007)
250471_at	AT5G10170	57.995	141.02	2.43159	Identical to Probable inositol-3-phosphate synthase isozyme 3 (EC 5.5.1.4) (Myo- inositol-1-phosphate synthase 3) (MI-1-P synthase 3) (IPS 3) [Arabidopsis Thaliana] (GB:Q9LX12); similar to MI-1-P SYNTHASE (Myo-inositol-1-phosphate synthase), inositol-3-phosphate synthase [Arabidopsis thaliana] (TAIR:AT4G39800.1); similar to inositol-3-phosphate synthase isozyme 2 / myo-inositol-1-phosphate syntha…
250483_at	AT5G10300	33.38	146.79	4.39754	similar to esterase, putative [Arabidopsis thaliana] (TAIR:AT2G23620.1); similar to 80A08_27 [Brassica rapa subsp. pekinensis] (GB:AAZ67612.1); contains InterPro domain Esterase/lipase/thioesterase; (InterPro:IPR000379); contains InterPro domain Alpha/beta hydrolase fold-1; (InterPro:IPR000073)
250514_at	AT5G09550	12.05	24.34	2.01992	similar to ATGDI2 (RAB GDP DISSOCIATION INHIBITOR 2), RAB GDP-dissociation inhibitor [Arabidopsis thaliana] (TAIR:AT3G59920.1); similar to ATGDI1 (Arabidopsis thaliana guanosine diphosphate dissociation inhibitor 1) [Arabidopsis thaliana] (TAIR:AT2G44100.1); similar to GDP dissociation inhibitor [Nicotiana tabacum] (GB:AAB80717.1); similar to GDP dissociation inhibitor 1-like [Solanum tuberosum] …
250515_at	AT5G09570	21.725	56.43	2.59747	similar to unknown protein [Arabidopsis thaliana] (TAIR:AT5G64400.1); similar to Os03g0685500 [Oryza sativa (japonica cultivar-group)] (GB:NP_001050926.1); similar to unknown [Hyacinthus orientalis] (GB:AAS21010.1); contains InterPro domain CHCH; (InterPro:IPR010625)
250518_at	AT5G08139	50.095	131.39	2.62282	similar to zinc finger (C3HC4-type RING finger) family protein [Arabidopsis thaliana] (TAIR:AT5G60820.1); similar to Zinc finger, RING-type; RINGv [Medicago truncatula] (GB:ABE89663.1); contains InterPro domain Zinc finger, RING-type; (InterPro:IPR001841)
250524_at	AT5G08520	73.675	174.513	2.36869	similar to myb family transcription factor [Arabidopsis thaliana] (TAIR:AT5G23650.1); similar to H0101F08.8 [Oryza sativa (indica cultivar-group)] (GB:CAJ86209.1); contains InterPro domain Homeodomain-related; (InterPro:IPR012287); contains InterPro domain Homeodomain-like; (InterPro:IPR009057); contains InterPro domain Myb-like DNA-binding region, SHAQKYF class; (InterPro:IPR006447); contains In…
250527_at	AT5G08590	131.17	287.07	2.18853	Encodes a member of SNF1-related protein kinases (SnRK2) whose activity is activated by ionic (salt) and non-ionic (mannitol) osmotic stress. Similar to the calcium/calmodulin-dependent protein kinase subfamily and the SNF1 kinase subfamily.
250553_at	AT5G07960	67.305	168.163	2.49853	Identical to UPF0139 protein At5g07960 [Arabidopsis Thaliana] (GB:Q9SD88); similar to unknown protein [Sorghum bicolor] (GB:AAM47587.1); similar to Os03g0756800 [Oryza sativa (japonica cultivar-group)] (GB:NP_001051319.1); contains InterPro domain Protein of unknown function UPF0139; (InterPro:IPR005351)
250575_at	AT5G08240	39.7	79.6533	2.00638	similar to unknown protein [Arabidopsis thaliana] (TAIR:AT5G23160.1)
250582_at	AT5G07580	205.975	449.993	2.1847	encodes a member of the ERF (ethylene response factor) subfamily B-3 of ERF/AP2 transcription factor family. The protein contains one AP2 domain. There are 18 members in this subfamily including ATERF-1, ATERF-2, AND ATERF-5.
250603_at	AT5G07820	12.18	32.57	2.67406	similar to chromosome scaffold protein-related [Arabidopsis thaliana] (TAIR:AT5G61260.1); similar to Os03g0211400 [Oryza sativa (japonica cultivar-group)] (GB:NP_001049347.1); similar to erythrocyte binding protein 2 [Plasmodium falciparum] (GB:AAQ73468.1); similar to erythrocyte binding protein 3 [Plasmodium falciparum] (GB:AAQ73469.1); contains InterPro domain Calmodulin-binding, plant; (InterP…
250604_at	AT5G07830	150.92	303.84	2.01325	Identical to Heparanase-like protein 1 precursor (EC 3.2.-.-) [Arabidopsis Thaliana] (GB:Q9FF10;GB:Q9SDA1); similar to glycosyl hydrolase family 79 N-terminal domain-containing protein [Arabidopsis thaliana] (TAIR:AT5G61250.1); similar to Os03g0211700 [Oryza sativa (japonica cultivar-group)] (GB:NP_001049350.1); similar to putative heparanase [Hordeum vulgare subsp. vulgare] (GB:CAD42650.1); simi…
250649_at	AT5G06690	30.005	353.727	11.7889	Identical to Thioredoxin-like 5, chloroplast precursor [Arabidopsis Thaliana] (GB:Q9FG36;GB:Q9SWQ2;GB:Q9XFI2); similar to thioredoxin family protein [Arabidopsis thaliana] (TAIR:AT5G04260.1); similar to Thioredoxin-like 5, chloroplast precursor (GB:Q9FG36); contains InterPro domain Thioredoxin-like fold; (InterPro:IPR012336); contains InterPro domain Thioredoxin-related; (InterPro:IPR006662); con…
250666_at	AT5G07100	20.85	78.2867	3.75476	Encodes WRKY DNA-binding protein 26 (WRKY26).
250669_at	AT5G06870	128.065	364.037	2.84259	polygalacturonase inhibiting protein 2 (PGIP2) mRNA,
250676_at	AT5G06320	285.725	796.067	2.78613	encodes a protein whose sequence is similar to tobacco hairpin-induced gene (HIN1) and Arabidopsis non-race specific disease resistance gene (NDR1). Expression of this gene is induced by cucumber mosaic virus, spermine and Pseudomonas syringae pv. tomato DC3000. The gene product is localized to the plasma membrane.
250694_at	AT5G06710	17.93	43.74	2.43949	Homeobox-leucine zipper protein.
250700_at	AT5G06830	29.38	60.9	2.07284	Identical to CDK5RAP3-like protein [Arabidopsis Thaliana] (GB:Q9FG23); similar to Os06g0320100 [Oryza sativa (japonica cultivar-group)] (GB:NP_001057510.1); similar to CDK5 regulatory subunit associated protein 3 [Mus musculus] (GB:NP_084524.1); contains InterPro domain Protein of unknown function DUF773; (InterPro:IPR008491)
250722_at	AT5G06190	10.43	23.37	2.24065	similar to unknown protein [Arabidopsis thaliana] (TAIR:AT3G58540.1)
250738_at	AT5G05730	227.455	1366.61	6.00828	ASA1 encodes the alpha subunit of anthranilate synthase, which catalyzes the rate-limiting step of tryptophan synthesis. ASA1 is induced by ethylene, and forms a link between ethylene signalling and auxin synthesis in roots.
250745_at	AT5G05850	25.32	64.8967	2.56306	similar to leucine-rich repeat family protein [Arabidopsis thaliana] (TAIR:AT3G11330.1); similar to OSIGBa0116M22.1 [Oryza sativa (indica cultivar-group)] (GB:CAH66934.1); similar to Os02g0593600 [Oryza sativa (japonica cultivar-group)] (GB:NP_001047301.1); similar to leucine-rich-repeat protein [Helianthus annuus] (GB:CAA57523.1); contains InterPro domain Leucine-rich repeat; (InterPro:IPR001611…
250764_at	AT5G05960	94	233.19	2.48074	similar to protease inhibitor/seed storage/lipid transfer protein (LTP) family protein [Arabidopsis thaliana] (TAIR:AT3G53980.2); similar to hypothetical protein [Plantago major] (GB:CAH59408.1); contains InterPro domain Plant lipid transfer/seed storage/trypsin-alpha amylase inhibitor; (InterPro:IPR003612)
250781_at	AT5G05410	27.77	95.6067	3.4428	Encodes a transcription factor that specifically binds to DRE/CRT cis elements (responsive to drought and low-temperature stress). Belongs to the DREB subfamily A-2 of ERF/AP2 transcription factor family (DREB2A). There are eight members in this subfamily including DREB2B. The protein contains one AP2 domain. Overexpression of transcriptional activation domain of DREB2A resulted in significant dr…
250793_at	AT5G05600	57.2	749.667	13.1061	similar to oxidoreductase, 2OG-Fe(II) oxygenase family protein [Arabidopsis thaliana] (TAIR:AT3G11180.1); similar to 2OG-Fe(II) oxygenase [Medicago truncatula] (GB:ABE94015.1); contains InterPro domain Isopenicillin N synthase; (InterPro:IPR002283); contains InterPro domain 2OG-Fe(II) oxygenase; (InterPro:IPR005123)
250810_at	AT5G05090	15.9	115.51	7.26478	similar to myb family transcription factor [Arabidopsis thaliana] (TAIR:AT3G10760.1); similar to NbPCL1 [Nicotiana benthamiana] (GB:BAE16280.1); similar to Os05g0412000 [Oryza sativa (japonica cultivar-group)] (GB:NP_001055539.1); contains InterPro domain Homeodomain-like; (InterPro:IPR009057); contains InterPro domain Myb-like DNA-binding region, SHAQKYF class; (InterPro:IPR006447); contains Int…
250811_at	AT5G05110	89.515	192.453	2.14996	similar to cysteine protease inhibitor, putative / cystatin, putative [Arabidopsis thaliana] (TAIR:AT3G12490.2); similar to cysteine proteinase inhibitor [Ricinus communis] (GB:CAA89697.1); contains InterPro domain Proteinase inhibitor I25, cystatin; (InterPro:IPR000010); contains InterPro domain Proteinase inhibitor I25A and I25B, type 2 and phytocystatins; (InterPro:IPR003243)
250818_at	AT5G04930	144.305	566.58	3.92627	Encodes a putative aminophospholipid translocase (p-type ATPase) involved in chilling response.
250828_at	AT5G05250	54.515	156.377	2.86851	similar to unknown protein [Arabidopsis thaliana] (TAIR:AT3G56360.1); similar to unknown protein [Oryza sativa (japonica cultivar-group)] (GB:AAP03420.1)
250900_at	AT5G03470	42.415	102.83	2.42438	Encodes B' regulatory subunit of PP2A (AtB'alpha), putative size of 57 kDa.
250916_at	AT5G03630	279.39	974.987	3.4897	Identical to Probable monodehydroascorbate reductase, cytoplasmic isoform 4 (EC 1.6.5.4) (MDAR 4) [Arabidopsis Thaliana] (GB:Q93WJ8;GB:Q8LBB1;GB:Q9LZS5); similar to ATMDAR1 (MONODEHYDROASCORBATE REDUCTASE 1), monodehydroascorbate reductase (NADH) [Arabidopsis thaliana] (TAIR:AT3G52880.1); similar to MDHAR (MONODEHYDROASCORBATE REDUCTASE), monodehydroascorbate reductase (NADH) [Arabidopsis thalian…
250918_at	AT5G03610	171.96	501.587	2.91688	similar to GDSL-motif lipase/hydrolase family protein [Arabidopsis thaliana] (TAIR:AT3G09930.1); similar to GDSL-lipase -like [Oryza sativa (japonica cultivar-group)] (GB:BAD46208.1); similar to Os09g0567800 [Oryza sativa (japonica cultivar-group)] (GB:NP_001063965.1); contains InterPro domain Lipolytic enzyme, G-D-S-L; (InterPro:IPR001087)
250921_at	AT5G03460	95.99	245.847	2.56117	similar to Os02g0823600 [Oryza sativa (japonica cultivar-group)] (GB:NP_001048570.1); similar to F12E4.230-like protein [Hyacinthus orientalis] (GB:AAS20978.1)
250929_at	AT5G03290	362.255	903.797	2.49492	Identical to Isocitrate dehydrogenase [NAD] catalytic subunit 5, mitochondrial precursor (EC 1.1.1.41) (Isocitric dehydrogenase 5) (NAD(+)-specific ICDH 5) (IDH-V) (IDH5) [Arabidopsis Thaliana] (GB:Q945K7;GB:Q9LZG1); similar to isocitrate dehydrogenase, putative / NAD+ isocitrate dehydrogenase, putative [Arabidopsis thaliana] (TAIR:AT3G09810.1); similar to NAD-dependent isocitrate dehydrogenase a…
250942_at	AT5G03350	160.19	1064.76	6.64684	similar to legume lectin family protein [Arabidopsis thaliana] (TAIR:AT3G16530.1); similar to lectin-like receptor kinase 7;2 [Medicago truncatula] (GB:AAR11299.1); contains InterPro domain Concanavalin A-like lectin/glucanase, subgroup; (InterPro:IPR013320); contains InterPro domain Concanavalin A-like lectin/glucanase; (InterPro:IPR008985); contains InterPro domain Legume lectin, beta domain; (…
250948_at	AT5G03490	21.885	52.62	2.40439	similar to UDP-glucoronosyl/UDP-glucosyl transferase family protein [Arabidopsis thaliana] (TAIR:AT1G51210.1); similar to putative glycosyltransferase [Solanum aculeatissimum] (GB:BAD89044.1); contains InterPro domain UDP-glucuronosyl/UDP-glucosyltransferase; (InterPro:IPR002213)
250956_at	AT5G03210	6.23	14.995	2.4069
250971_at	AT5G02810	136.215	417.977	3.06851	PRR7 and PRR9 are partially redundant essential components of a temperature-sensitive circadian system. CCA1 and LHY had a positive effect on PRR7 expression levels.
250975_at	AT5G03050	22.905	55.8167	2.43688	similar to knotted 1-binding protein 36 [Nicotiana tabacum] (GB:ABC46407.1)
250983_at	AT5G02780	25.02	136.285	5.44704	similar to In2-1 protein, putative [Arabidopsis thaliana] (TAIR:AT5G02790.1); similar to glutathione S-transferase [Pisum sativum] (GB:BAC81649.1); contains InterPro domain Thioredoxin-like fold; (InterPro:IPR012336); contains InterPro domain Glutathione S-transferase, N-terminal; (InterPro:IPR004045); contains InterPro domain Glutathione S-transferase, C-terminal-like; (InterPro:IPR010987); cont…
251019_at	AT5G02420	17.29	39.57	2.28861	similar to unknown protein [Arabidopsis thaliana] (TAIR:AT1G08180.1)
251024_at	AT5G02180	59.97	173.853	2.89901	similar to amino acid transporter family protein [Arabidopsis thaliana] (TAIR:AT3G09330.1); similar to amino acid transporter family protein [Arabidopsis thaliana] (TAIR:AT3G09340.1); similar to amino acid transporter family protein [Arabidopsis thaliana] (TAIR:AT5G02170.1); similar to Os12g0574000 [Oryza sativa (japonica cultivar-group)] (GB:NP_001067099.1); similar to Os02g0101000 [Oryza sativa…
251034_at	AT5G02040	83.59	198.813	2.37843	similar to prenylated rab acceptor (PRA1) family protein [Arabidopsis thaliana] (TAIR:AT5G05987.1); similar to Os05g0455600 [Oryza sativa (japonica cultivar-group)] (GB:NP_001055724.1); similar to unknown protein [Oryza sativa (japonica cultivar-group)] (GB:BAD82667.1); similar to Os01g0847900 [Oryza sativa (japonica cultivar-group)] (GB:NP_001044801.1); contains InterPro domain Prenylated rab ac…
251036_at	AT5G02160	594.045	1479.57	2.49066	similar to hypothetical protein [Solanum lycopersicum] (GB:BAD95796.1)
251037_at	AT5G02100	28.325	65.02	2.2955	similar to oxysterol-binding family protein [Arabidopsis thaliana] (TAIR:AT3G09300.1); similar to oxysterol-binding family protein [Arabidopsis thaliana] (TAIR:AT5G59420.1); similar to Os03g0274000 [Oryza sativa (japonica cultivar-group)] (GB:NP_001049701.1); similar to oxysterol-binding protein [Solanum tuberosum] (GB:AAR25799.1); contains InterPro domain Oxysterol-binding protein; (InterPro:IPR…
251074_at	AT5G01800	96.2	255.373	2.65461	similar to saposin B domain-containing protein [Arabidopsis thaliana] (TAIR:AT3G51730.1); similar to unknown protein [Oryza sativa (japonica cultivar-group)] (GB:AAW57783.1); contains InterPro domain Saposin-like; (InterPro:IPR011001); contains InterPro domain Saposin B; (InterPro:IPR008139); contains InterPro domain Saposin-like type B, 2; (InterPro:IPR008138); contains InterPro domain Saposin; …
251078_at	AT5G01990	29.125	74.8233	2.56904	similar to auxin efflux carrier family protein [Arabidopsis thaliana] (TAIR:AT1G71090.1); similar to Os01g0818000 [Oryza sativa (japonica cultivar-group)] (GB:NP_001044627.1); similar to auxin efflux carrier family protein-like [Oryza sativa (japonica cultivar-group)] (GB:BAD73344.1); contains InterPro domain Auxin Efflux Carrier; (InterPro:IPR004776)
251084_at	AT5G01520	39.945	177.803	4.4512	similar to protein binding / zinc ion binding [Arabidopsis thaliana] (TAIR:AT3G47160.1); similar to unknown protein [Oryza sativa (japonica cultivar-group)] (GB:AAM93676.1); similar to Zinc finger, RING-type [Medicago truncatula] (GB:ABE80772.1); contains InterPro domain Hydroxymethylglutaryl-CoA reductase, NAD-binding; (InterPro:IPR009023)
251104_at	Multitple Genes	68.27	144.37	2.11469	Detects for AT5G01715/AT5G01720
251106_at	AT5G01500	80.81	205.233	2.5397	similar to mitochondrial substrate carrier family protein [Arabidopsis thaliana] (TAIR:AT3G51870.1); similar to Os01g0265200 [Oryza sativa (japonica cultivar-group)] (GB:NP_001042669.1); similar to Mitochondrial ADP/ATP carrier proteins (ISS) [Ostreococcus tauri] (GB:CAL56121.1); contains InterPro domain Adenine nucleotide translocator 1; (InterPro:IPR002113); contains InterPro domain Mitochondri…
251132_at	AT5G01200	13.02	26.305	2.02035	similar to myb family transcription factor [Arabidopsis thaliana] (TAIR:AT2G38090.1); similar to MYB transcription factor [Hevea brasiliensis] (GB:AAU06309.1); contains InterPro domain Homeodomain-related; (InterPro:IPR012287); contains InterPro domain Homeodomain-like; (InterPro:IPR009057); contains InterPro domain Myb-like DNA-binding region, SHAQKYF class; (InterPro:IPR006447); contains InterP…
251144_at	AT5G01210	94.445	292.547	3.09753	similar to transferase family protein [Arabidopsis thaliana] (TAIR:AT2G39980.1); similar to AER [Nicotiana tabacum] (GB:AAM73656.1); contains InterPro domain Transferase; (InterPro:IPR003480)
251169_at	AT3G63210	38.1	120.773	3.1699	encodes a novel zinc-finger protein with a proline-rich N-terminus, identical to senescence-associated protein SAG102
251176_at	AT3G63380	13.83	282.293	20.4117	Identical to Putative calcium-transporting ATPase 12, plasma membrane-type (EC 3.6.3.8) (Ca(2+)-ATPase isoform 12) (ACA12) [Arabidopsis Thaliana] (GB:Q9LY77); similar to ACA10 (autoinhibited Ca2+ -ATPase 10), calcium-transporting ATPase/ calmodulin binding [Arabidopsis thaliana] (TAIR:AT4G29900.1); similar to calcium-transporting ATPase, plasma membrane-type, putative / Ca(2+)-ATPase, putative (A…
251187_at	AT3G62770	57.805	195.3	3.3786	Required for autophagosome formation during nutrient deprivation and senescence.
251191_at	AT3G62590	31.11	101.743	3.27044	similar to lipase class 3 family protein [Arabidopsis thaliana] (TAIR:AT1G02660.1); similar to Lipase, class 3 [Medicago truncatula] (GB:ABE90993.1); contains InterPro domain Lipase, class 3; (InterPro:IPR002921)
251200_at	AT3G63010	31.18	84.9633	2.72493	Encodes a gibberellin (GA) receptor ortholog of the rice GA receptor gene (OsGID1). Has GA-binding activity, showing higher affinity to GA4. Interacts with DELLA proteins in vivo in the presence of GA4.
251205_at	AT3G63080	99.69	259.81	2.60618	Encodes glutathione peroxidase.
251221_at	AT3G62550	75.38	1603.19	21.2681	similar to ethylene-responsive protein, putative [Arabidopsis thaliana] (TAIR:AT1G09740.1); similar to universal stress protein family [Medicago truncatula] (GB:ABE78101.1); contains InterPro domain Universal stress protein (Usp); (InterPro:IPR006015); contains InterPro domain UspA; (InterPro:IPR006016)
251225_at	AT3G62660	65.895	201.377	3.05602	Encodes a protein with putative galacturonosyltransferase activity.
251230_at	AT3G62750	80.025	172.183	2.15162	similar to glycosyl hydrolase family 1 protein [Arabidopsis thaliana] (TAIR:AT4G27820.1); similar to glycosyl hydrolase family 1 protein [Arabidopsis thaliana] (TAIR:AT4G27830.1); similar to glycosyl hydrolase family 1 protein [Arabidopsis thaliana] (TAIR:AT3G62740.1); similar to Glycoside hydrolase, family 1 [Medicago truncatula] (GB:ABE85054.1); contains InterPro domain 6-phospho-beta-galactosi…
251248_at	Multitple Genes	46.6	224.45	4.81652	Detects for AT3G62140/AT3G62150
251283_at	AT3G61790	75.935	159.067	2.09477	Identical to E3 ubiquitin-protein ligase SINAT3 (EC 6.3.2.-) (Seven in absentia homolog 3) (SINAT3) [Arabidopsis Thaliana] (GB:Q84JL3;GB:Q8LFQ3;GB:Q9M359); similar to seven in absentia (SINA) family protein [Arabidopsis thaliana] (TAIR:AT4G27880.1); similar to Zinc finger, RING-type; Seven in absentia protein [Medicago truncatula] (GB:ABE82758.1); contains InterPro domain TRAF-like; (InterPro:IPR…
251307_at	AT3G61200	92.745	321.96	3.47145	similar to thioesterase family protein [Arabidopsis thaliana] (TAIR:AT1G04290.1); similar to hypothetical protein [Oryza sativa (japonica cultivar-group)] (GB:BAC07026.1); similar to Os07g0463500 [Oryza sativa (japonica cultivar-group)] (GB:NP_001059584.1); similar to Os07g0462700 [Oryza sativa (japonica cultivar-group)] (GB:NP_001059581.1); contains InterPro domain Thioesterase superfamily; (Int…
251320_at	AT3G61530	30.17	62.5833	2.07436	similar to KPHMT1/PANB1 (KETOPANTOATE HYDROXYMETHYLTRANSFERASE 1), 3-methyl-2-oxobutanoate hydroxymethyltransferase [Arabidopsis thaliana] (TAIR:AT2G46110.1); similar to Os01g0225400 [Oryza sativa (japonica cultivar-group)] (GB:NP_001042460.1); similar to putative 3-methyl-2-oxobutanoate hydroxymethyltransferase [Oryza sativa (japonica cultivar-group)] (GB:BAB32713.1); contains InterPro domain Ke…
251336_at	AT3G61190	22.87	59.93	2.62046	Encodes a protein with a C2 domain that binds to BON1 in yeast two hybrid analyses. Its ability to bind to phospholipids is enhanced by calcium ions. Involved in maintaining cell homeostasis.
251342_at	AT3G60690	73.015	178.637	2.44657	similar to auxin-responsive protein-related [Arabidopsis thaliana] (TAIR:AT2G45210.1); similar to Auxin responsive SAUR protein [Medicago truncatula] (GB:ABE93517.1); similar to Os04g0537100 [Oryza sativa (japonica cultivar-group)] (GB:NP_001053425.1); similar to OSJNBa0091D06.3 [Oryza sativa (japonica cultivar-group)] (GB:CAE03018.3); contains InterPro domain Annexin; (InterPro:IPR001464); conta…
251346_at	AT3G60980	49.665	105.813	2.13054	similar to GRP23 (GLUTAMINE-RICH PROTEIN23), binding [Arabidopsis thaliana] (TAIR:AT1G10270.1); similar to ACT11D09.4 [Cucumis melo] (GB:AAS80150.1); contains InterPro domain Pentatricopeptide repeat; (InterPro:IPR002885); contains InterPro domain Protein prenyltransferase; (InterPro:IPR008940); contains InterPro domain Tetratricopeptide-like helical; (InterPro:IPR011990)
251360_at	AT3G61210	97.97	302.9	3.09176	similar to embryo-abundant protein-related [Arabidopsis thaliana] (TAIR:AT1G55450.1); similar to embryo-abundant protein EMB-like [Oryza sativa (japonica cultivar-group)] (GB:BAB89030.1); contains InterPro domain SAM (and some other nucleotide) binding motif; (InterPro:IPR000051); contains InterPro domain Methyltransferase type 11; (InterPro:IPR013216)
251399_at	AT3G60590	54.015	112.883	2.08985	similar to unknown protein [Arabidopsis thaliana] (TAIR:AT1G48460.1); similar to Os04g0534500 [Oryza sativa (japonica cultivar-group)] (GB:NP_001053417.1); similar to hypothetical protein MtrDRAFT_AC124952g33v1 [Medicago truncatula] (GB:ABE93586.1); similar to OSJNBb0020O11.15 [Oryza sativa (japonica cultivar-group)] (GB:CAE04786.3)
251400_at	AT3G60420	37.29	161.703	4.33637	similar to unknown protein [Arabidopsis thaliana] (TAIR:AT3G60450.1); similar to pRIB5 protein [Ribes nigrum] (GB:CAA07566.1); contains InterPro domain Phosphoglycerate mutase; (InterPro:IPR013078); contains InterPro domain PRIB5; (InterPro:IPR012398)
251402_at	AT3G60290	30.755	140.01	4.55243	similar to oxidoreductase, 2OG-Fe(II) oxygenase family protein [Arabidopsis thaliana] (TAIR:AT2G44800.1); similar to Fe2+ dioxygenase-like [Capsella rubella] (GB:AAR15457.1); contains InterPro domain Isopenicillin N synthase; (InterPro:IPR002283); contains InterPro domain 2OG-Fe(II) oxygenase; (InterPro:IPR005123)
251422_at	AT3G60540	39.56	144.077	3.64198	similar to SEC61 BETA (suppressors of secretion-defective 61 Beta) [Arabidopsis thaliana] (TAIR:AT2G45070.4); similar to Sec61beta [Medicago truncatula] (GB:ABE79095.1); contains InterPro domain Sec61beta; (InterPro:IPR005609)
251427_at	AT3G60130	142.175	561.597	3.95004	similar to glycosyl hydrolase family 1 protein [Arabidopsis thaliana] (TAIR:AT5G44640.1); similar to beta-glucosidase (GB:AAA91166.1); contains InterPro domain Glycoside hydrolase, family 1; (InterPro:IPR001360)
251428_at	AT3G60140	63.76	1167.46	18.3102	Encodes a protein similar to beta-glucosidase and is a member of glycoside hydrolase family 1. Expression is induced after 24 hours of dark treatment, in senescing leaves and treatment with exogenous photosynthesis inhibitor. Induction of gene expression was suppressed in excised leaves supplied with sugar. The authors suggest that the gene's expression pattern is responding to the level of sugar…
251429_at	AT3G60190	182.62	469.513	2.57099	At3g60190 encodes Arabidopsis dynamin-related protein 1E, DRP1E, also known as EDR3, ADL4 and ADL1E, which is 624 amino acid residues long, has a predicted mass of 69.8 kDa and a pI of 7.5. Dynamin-related protein 1E belongs to a plant-specific subclass of dynamin-related proteins (DRP1), consisting of five members in Arabidopsis (A, B, C, D, E). This class is characterized by having an N-termina…
251475_at	AT3G59660	88.23	184.03	2.0858	similar to VAD1 (VASCULAR ASSOCIATED DEATH1) [Arabidopsis thaliana] (TAIR:AT1G02120.1); similar to Os09g0516900 [Oryza sativa (japonica cultivar-group)] (GB:NP_001063676.1); similar to no pollen; Osnop [Oryza sativa (japonica cultivar-group)] (GB:AAU09489.1); similar to Os02g0605400 [Oryza sativa (japonica cultivar-group)] (GB:NP_001047370.1); contains InterPro domain C2; (InterPro:IPR000008); co…
251478_at	AT3G59690	17.405	78.775	4.526	similar to IQD14, calmodulin binding [Arabidopsis thaliana] (TAIR:AT2G43680.1); similar to P0696G06.23 [Oryza sativa (japonica cultivar-group)] (GB:BAC06266.1); contains InterPro domain IQ calmodulin-binding region; (InterPro:IPR000048)
251479_at	AT3G59700	11.45	33.7933	2.95138	member of Receptor kinase-like protein family
251494_at	AT3G59350	42.71	121.847	2.85288	similar to serine/threonine protein kinase, putative [Arabidopsis thaliana] (TAIR:AT2G43230.1); similar to protein kinase Pti1 [Glycine max] (GB:AAO92595.1); contains InterPro domain Protein kinase-like; (InterPro:IPR011009); contains InterPro domain Protein kinase; (InterPro:IPR000719); contains InterPro domain Tyrosine protein kinase, active site; (InterPro:IPR008266); contains InterPro domain …
251529_at	AT3G58570	39.74	110.28	2.77504	Identical to DEAD-box ATP-dependent RNA helicase 52 (EC 3.6.1.-) (RH52) [Arabidopsis Thaliana] (GB:Q9M2F9); similar to DEAD box RNA helicase, putative [Arabidopsis thaliana] (TAIR:AT2G42520.1); similar to ATP-dependent helicase [Arabidopsis thaliana] (TAIR:AT3G58510.3); similar to Os07g0202100 [Oryza sativa (japonica cultivar-group)] (GB:NP_001059135.1); similar to Os03g0805200 [Oryza sativa (jap…
251541_at	AT3G58750	116.575	234.443	2.01109	Encodes a peroxisomal citrate synthase that is expressed throughout seedling and shoot development.
251594_at	AT3G57630	52.45	144.683	2.7585	similar to exostosin family protein [Arabidopsis thaliana] (TAIR:AT5G22940.1); similar to Os03g0174300 [Oryza sativa (japonica cultivar-group)] (GB:NP_001049126.1); similar to Unknown protein [Oryza sativa (japonica cultivar-group)] (GB:AAN62780.1); contains InterPro domain Concanavalin A-like lectin/glucanase, subgroup; (InterPro:IPR013320); contains InterPro domain EGF-like, type 3; (InterPro:I…
251624_at	AT3G57280	267.295	653.663	2.44548	similar to unknown protein [Arabidopsis thaliana] (TAIR:AT3G20510.1); similar to hypothetical protein 11 [Plantago major] (GB:CAJ34819.1); contains InterPro domain Protein of unknown function UPF0136, Transmembrane; (InterPro:IPR005349)
251625_at	AT3G57260	67.59	456.987	6.76116	beta 1,3-glucanase
251644_at	AT3G57540	10.12	24.49	2.41996	similar to remorin family protein [Arabidopsis thaliana] (TAIR:AT2G41870.1); similar to remorin-related [Musa acuminata] (GB:ABF70164.1); contains InterPro domain Remorin, C-terminal region; (InterPro:IPR005516)
251659_at	AT3G57090	191.15	392.41	2.05289	similar to binding [Arabidopsis thaliana] (TAIR:AT5G12390.1); similar to Tetratricopeptide repeat protein 11, putative, expressed [Oryza sativa (japonica cultivar-group)] (GB:ABF96021.1); contains InterPro domain Tetratricopeptide-like helical; (InterPro:IPR011990)
251673_at	AT3G57240	12.15	171.347	14.1026	encodes a member of glycosyl hydrolase family 17
251684_at	AT3G56410	34.31	94.1467	2.744	similar to unknown protein [Arabidopsis thaliana] (TAIR:AT3G61670.1); similar to cell wall-anchored protein [Staphylococcus saprophyticus subsp. saprophyticus ATCC 15305] (GB:YP_300225.1); contains InterPro domain Zinc finger, LSD1-type; (InterPro:IPR005735)
251705_at	AT3G56400	338.325	1032.39	3.05148	member of WRKY Transcription Factor; Group III. Function as activator of SA-dependent defense genes and a repressor of JA-regulated genes. WRKY70-controlled suppression of JA-signaling is partly executed by NPR1.
251722_at	AT3G56200	152.72	666.38	4.36341	similar to amino acid transporter family protein [Arabidopsis thaliana] (TAIR:AT2G40420.1); similar to Amino acid/polyamine transporter II [Medicago truncatula] (GB:ABE86055.1); contains InterPro domain Amino acid/polyamine transporter II; (InterPro:IPR002422); contains InterPro domain Amino acid transporter, transmembrane; (InterPro:IPR013057)
251743_at	AT3G55890	8.78	121.87	13.8804	Identical to Protein yippee-like At3g55890 [Arabidopsis Thaliana] (GB:Q9LY56); similar to yippee family protein [Arabidopsis thaliana] (TAIR:AT2G40110.1); similar to Protein yippee-like (GB:P59234); similar to Os03g0698500 [Oryza sativa (japonica cultivar-group)] (GB:NP_001050981.1); contains InterPro domain Yippee-like protein; (InterPro:IPR004910)
251746_at	AT3G56060	57.065	118.413	2.07506	similar to glucose-methanol-choline (GMC) oxidoreductase family protein [Arabidopsis thaliana] (TAIR:AT5G51950.1); similar to glucose-methanol-choline (GMC) oxidoreductase family protein [Arabidopsis thaliana] (TAIR:AT5G51930.1); similar to putative mandelonitrile lyase [Oryza sativa (japonica cultivar-group)] (GB:BAD29242.1); similar to Os04g0573100 [Oryza sativa (japonica cultivar-group)] (GB:N…
251766_at	AT3G55910	14.18	63.01	4.44358
251769_at	AT3G55950	21.98	122.83	5.58826	similar to protein kinase, putative [Arabidopsis thaliana] (TAIR:AT5G47850.1); similar to cytokinin-regulated kinase 1 [Nicotiana tabacum] (GB:AAG25966.1); contains InterPro domain Protein kinase-like; (InterPro:IPR011009); contains InterPro domain Protein kinase; (InterPro:IPR000719); contains InterPro domain Regulator of chromosome condensation/beta-lactamase-inhibitor protein II; (InterPro:IPR…
251789_at	AT3G55450	65.145	160.66	2.46619	similar to BIK1 (BOTRYTIS-INDUCED KINASE1), kinase [Arabidopsis thaliana] (TAIR:AT2G39660.1); similar to Os01g0973500 [Oryza sativa (japonica cultivar-group)] (GB:NP_001045548.1); similar to protein kinase (GB:AAA18853.1); contains InterPro domain Protein kinase-like; (InterPro:IPR011009); contains InterPro domain Protein kinase; (InterPro:IPR000719); contains InterPro domain Serine/threonine pro…
251790_at	AT3G55470	41.625	148.86	3.57622	similar to C2 domain-containing protein [Arabidopsis thaliana] (TAIR:AT1G63220.1); similar to Os-FIERG2 gene product [Oryza sativa] (GB:AAC04628.1); contains InterPro domain C2; (InterPro:IPR000008); contains InterPro domain C2 calcium/lipid-binding region, CaLB; (InterPro:IPR008973)
251840_at	AT3G54960	67.17	187.25	2.7877	Encodes a protein disulfide isomerase-like (PDIL) protein, a member of a multigene family within the thioredoxin (TRX) superfamily.
251847_at	AT3G54640	325.37	1457.35	4.47904	Catalyzes the conversion of indole-3-glycerolphosphate to indole, the penultimate reaction in the biosynthesis of tryptophan. Functions as a heterocomplex with tryptophan synthase beta subunit (TSA2).
251884_at	AT3G54150	21.59	198.377	9.18836	similar to embryo-abundant protein-related [Arabidopsis thaliana] (TAIR:AT1G55450.1); similar to embryo-abundant protein EMB-like [Oryza sativa (japonica cultivar-group)] (GB:BAB89030.1); similar to Os01g0716500 [Oryza sativa (japonica cultivar-group)] (GB:NP_001044071.1); contains InterPro domain SAM (and some other nucleotide) binding motif; (InterPro:IPR000051); contains InterPro domain Methyl…
251894_at	AT3G54380	20.065	42.1133	2.09885	similar to unknown protein [Arabidopsis thaliana] (TAIR:AT3G06290.1); similar to Os03g0352200 [Oryza sativa (japonica cultivar-group)] (GB:NP_001050121.1); similar to SAC3/GANP family protein, expressed [Oryza sativa (japonica cultivar-group)] (GB:ABF95944.1); contains InterPro domain SAC3/GANP; (InterPro:IPR005062)
251910_at	AT3G53810	53.835	148.97	2.76716	similar to lectin protein kinase family protein [Arabidopsis thaliana] (TAIR:AT4G02410.1); similar to RLK (RECEPTOR LECTIN KINASE), kinase [Arabidopsis thaliana] (TAIR:AT2G37710.1); similar to lectin protein kinase, putative [Arabidopsis thaliana] (TAIR:AT4G02420.1); similar to receptor kinase Lecrk [Gossypium hirsutum] (GB:AAP47579.1); similar to lectin-like receptor kinase 7;1 [Medicago truncat…
251916_at	AT3G53960	70.32	166.803	2.37206	similar to proton-dependent oligopeptide transport (POT) family protein [Arabidopsis thaliana] (TAIR:AT2G37900.1); similar to TGF-beta receptor, type I/II extracellular re (GB:ABE84933.1); similar to Os03g0823500 [Oryza sativa (japonica cultivar-group)] (GB:NP_001051743.1); contains InterPro domain TGF-beta receptor, type I/II extracellular region; (InterPro:IPR000109)
251919_at	AT3G53800	31.44	232.7	7.4014	similar to armadillo/beta-catenin repeat family protein [Arabidopsis thaliana] (TAIR:AT3G09350.1); similar to Os03g0271400 [Oryza sativa (japonica cultivar-group)] (GB:NP_001049691.1); similar to putative stress-induced protein [Solanum commersonii] (GB:CAJ19270.1); similar to Os03g0822700 [Oryza sativa (japonica cultivar-group)] (GB:NP_001051736.1); contains InterPro domain Armadillo-like helica…
251927_at	AT3G53990	148.025	437.227	2.95374	similar to universal stress protein (USP) family protein / early nodulin ENOD18 family protein [Arabidopsis thaliana] (TAIR:AT3G03270.2); similar to ENOD18 protein [Vicia faba] (GB:CAC18558.1); contains domain no description (G3D.3.40.50.1420); contains domain Adenine nucleotide alpha hydrolases-like (SSF52402)
251952_at	AT3G53650	8.365	16.97	2.02869	Identical to Putative histone H2B.8 (HTB6) [Arabidopsis Thaliana] (GB:Q9LFF6); similar to histone H2B, putative [Arabidopsis thaliana] (TAIR:AT2G37470.1); similar to Probable histone H2B.3 (GB:Q1SU99); contains InterPro domain Histone-fold; (InterPro:IPR009072); contains InterPro domain Histone core; (InterPro:IPR007125); contains InterPro domain Histone-fold/TFIID-TAF/NF-Y; (InterPro:IPR007124);…
251973_at	AT3G53180	123.805	354.29	2.86168	similar to glutamine synthetase, putative, expressed [Oryza sativa (japonica cultivar-group)] (GB:ABB47747.2); similar to glutamine synthetase, putative, expressed [Oryza sativa (japonica cultivar-group)] (GB:ABG66111.1); similar to glutamine synthetase [Saccharum officinarum] (GB:AAW21277.1); contains InterPro domain Amidohydrolase 2; (InterPro:IPR006992); contains InterPro domain Glutamine synt…
252036_at	AT3G52070	79.725	219.247	2.75004	similar to hypothetical protein MtrDRAFT_AC136506g13v1 [Medicago truncatula] (GB:ABE82322.1)
252053_at	AT3G52400	77.05	360.887	4.6838	syntaxin protein
252060_at	AT3G52430	18.41	39.82	2.16295	Encodes a lipase-like gene that is important for salicylic acid signaling and function in resistance (R) gene-mediated and basal plant disease resistance. PAD4 can interact directly with EDS1, another disease resistance signaling protein. Expressed at elevated level in response to green peach aphid (GPA) feeding, and modulates the GPA feeding-induced leaf senescence through a mechanism that doesn…
252066_at	AT3G51550	262.55	569.753	2.17008	similar to protein kinase family protein [Arabidopsis thaliana] (TAIR:AT5G39000.1); similar to protein kinase family protein [Arabidopsis thaliana] (TAIR:AT5G28680.1); similar to protein kinase family protein [Arabidopsis thaliana] (TAIR:AT3G04690.1); similar to Protein kinase [Medicago truncatula] (GB:ABE93789.1); similar to putative receptor-like protein kinase [Oryza sativa (japonica cultivar-…
252068_at	AT3G51440	17.16	60.3533	3.51709	similar to YLS2 (yellow-leaf-specific gene 2), strictosidine synthase [Arabidopsis thaliana] (TAIR:AT3G51430.1); similar to mucin-like protein [Oryza sativa] (GB:AAG13594.1); contains InterPro domain Strictosidine synthase; (InterPro:IPR004141)
252076_at	AT3G51660	30.41	540.83	17.7846	similar to macrophage migration inhibitory factor family protein / MIF family protein [Arabidopsis thaliana] (TAIR:AT5G01650.1); similar to Macrophage migration inhibitory factor family protein [Oryza sativa (japonica cultivar-group)] (GB:ABA95632.1); contains InterPro domain Macrophage migration inhibitory factor; (InterPro:IPR001398)
252084_at	AT3G51970	15.525	33.06	2.12947	similar to membrane bound O-acyl transferase (MBOAT) family protein / wax synthase-related [Arabidopsis thaliana] (TAIR:AT5G55380.1); similar to wax synthase isoform 2 [Vitis vinifera] (GB:AAO18665.1)
252097_at	AT3G51090	14.415	49.18	3.41172	similar to unknown protein [Arabidopsis thaliana] (TAIR:AT2G16460.1); similar to conserved hypothetical protein [Medicago truncatula] (GB:ABE89621.1); contains InterPro domain Protein of unknown function DUF1640; (InterPro:IPR012439)
252102_at	AT3G50970	38.53	145.753	3.78285	Belongs to the dehydrin protein family, which contains highly conserved stretches of 7-17 residues that are repetitively scattered in their sequences, the K-, S-, Y- and lysine rich segments. LTI29 and LTI30 double overexpressors confer freeze tolerance. Located in membranes. mRNA upregulated by water deprivation and abscisic acid.
252114_at	AT3G51450	34.61	254.467	7.3524	similar to YLS2 (yellow-leaf-specific gene 2), strictosidine synthase [Arabidopsis thaliana] (TAIR:AT3G51430.1); similar to mucin-like protein [Oryza sativa] (GB:AAG13594.1); contains InterPro domain Strictosidine synthase; (InterPro:IPR004141)
252117_at	AT3G51430	60.315	352.747	5.84841	strictosidine synthase-like protein
252118_at	Multitple Genes	12.35	108.16	8.75789	Detects for AT3G51400/AT3G51390
252126_at	AT3G50950	288.425	587.43	2.03668	Identical to Putative disease resistance RPP13-like protein 4 (RPP13L4) [Arabidopsis Thaliana] (GB:Q38834;GB:Q9SVK4); similar to RPP8 (RECOGNITION OF PERONOSPORA PARASITICA 8) [Arabidopsis thaliana] (TAIR:AT5G43470.2); similar to myosin heavy chain homolog (GB:AAA63149.1); contains InterPro domain NB-ARC; (InterPro:IPR002182); contains InterPro domain Disease resistance protein; (InterPro:IPR0007…
252131_at	AT3G50930	42.14	143.33	3.40128	similar to AAA-type ATPase family protein [Arabidopsis thaliana] (TAIR:AT3G50940.1); similar to AAA ATPase [Medicago truncatula] (GB:ABE84083.1); contains InterPro domain AAA-protein subdomain; (InterPro:IPR003960); contains InterPro domain AAA ATPase; (InterPro:IPR003593); contains InterPro domain AAA ATPase, central region; (InterPro:IPR003959)
252133_at	AT3G50900	39.19	198.53	5.06583	similar to unknown protein [Arabidopsis thaliana] (TAIR:AT5G66490.1); similar to hypothetical protein [Thellun (GB:ABB45855.1)
252136_at	AT3G50770	20.47	237.293	11.5922	Identical to Calmodulin-like protein 41 (CML41) [Arabidopsis Thaliana] (GB:Q8L3R2;GB:Q9SVM1); similar to calcium-binding EF hand family protein [Arabidopsis thaliana] (TAIR:AT1G76650.1); similar to calmodulin-like protein [Musa acuminata] (GB:AAL06347.1); contains InterPro domain EF-Hand type; (InterPro:IPR011992); contains InterPro domain Calcium-binding EF-hand; (InterPro:IPR002048)
252166_at	AT3G50500	73.88	434.197	5.87705	encodes a member of SNF1-related protein kinases (SnRK2) whose activity is activated by ionic (salt) and non-ionic (mannitol) osmotic stress. Enzyme involved in the ABA signaling during seed germination, dormancy and seedling growth.
252173_at	AT3G50650	19.83	56.415	2.84493	similar to scarecrow transcription factor family protein [Arabidopsis thaliana] (TAIR:AT5G66770.1); similar to Os03g0723000 [Oryza sativa (japonica cultivar-group)] (GB:NP_001051115.1); similar to putative chitin-inducible (GB:ABD84026.1); similar to Os07g0583600 [Oryza sativa (japonica cultivar-group)] (GB:NP_001060115.1); contains InterPro domain GRAS transcription factor; (InterPro:IPR005202)
252175_at	AT3G50700	26.47	204.513	7.72623	zinc finger protein, similar to maize Indeterminate1 (ID1)
252183_at	AT3G50740	131.94	273.06	2.06958	UGT72E1 is an UDPG:coniferyl alcohol glucosyltransferase which specifically glucosylates sinapyl- and coniferyl aldehydes. The enzyme is thought to be involved in lignin metabolism.
252213_at	AT3G50210	47.725	145.85	3.05605	similar to DIN11 (DARK INDUCIBLE 11), oxidoreductase [Arabidopsis thaliana] (TAIR:AT3G49620.1); similar to putative flavonol synthase-like protein [Euphorbia esula] (GB:AAF34802.1); contains InterPro domain Isopenicillin N synthase; (InterPro:IPR002283); contains InterPro domain 2OG-Fe(II) oxygenase; (InterPro:IPR005123)
252217_at	AT3G50140	6.44	13.76	2.13665	similar to unknown protein [Arabidopsis thaliana] (TAIR:AT3G50130.1); similar to unknown protein [Arabidopsis thaliana] (TAIR:AT3G50190.1); similar to hypothetical protein [Oryza sativa (japonica cultivar-group)] (GB:BAD03197.1); similar to Os11g0543300 [Oryza sativa (japonica cultivar-group)] (GB:NP_001068043.1); similar to Os04g0505400 [Oryza sativa (japonica cultivar-group)] (GB:NP_001053253.1…
252265_at	AT3G49620	52.64	1391.04	26.4255	encodes a protein similar to 2-oxoacid-dependent dioxygenase. Expression is induced after 24 hours of dark treatment, in senescing leaves and treatment with exogenous photosynthesis inhibitor. Induction of gene expression was suppressed in excised leaves supplied with sugar. The authors suggest that the gene's expression pattern is responding to the level of sugar in the cell.
252278_at	AT3G49530	60.575	145.5	2.40198	similar to TIP (TCV-INTERACTING PROTEIN), transcription factor [Arabidopsis thaliana] (TAIR:AT5G24590.2); similar to No apical meristem (NAM) protein [Medicago truncatula] (GB:ABE84505.1); contains InterPro domain No apical meristem (NAM) protein; (InterPro:IPR003441)
252303_at	AT3G49210	29.62	192.8	6.50912	similar to unknown protein [Arabidopsis thaliana] (TAIR:AT3G49200.1); similar to condensation domain-containing protein [Arabidopsis thaliana] (TAIR:AT3G49190.1); similar to Protein of unknown function DUF1298 [Medicago truncatula] (GB:ABE82755.1); contains InterPro domain Protein of unknown function UPF0089; (InterPro:IPR004255); contains InterPro domain Protein of unknown function DUF1298; (Int…
252309_at	AT3G49340	11.015	28.15	2.55561	similar to cysteine proteinase, putative [Arabidopsis thaliana] (TAIR:AT2G27420.1); similar to cysteine proteinase precursor [Ipomoea batatas] (GB:AAL14199.1); similar to cysteine protease [Ipomoea batatas] (GB:AAK27968.1); contains InterPro domain Peptidase, cysteine peptidase active site; (InterPro:IPR000169); contains InterPro domain Peptidase C1A, papain; (InterPro:IPR013128); contains InterP…
252338_at	AT3G48890	148.5	874.743	5.89053	putative progesterone-binding protein homolog (Atmp2) mRNA,
252364_at	AT3G48450	11.02	37.18	3.37387	similar to nitrate-responsive NOI protein, putative [Arabidopsis thaliana] (TAIR:AT5G63270.1); similar to Os04g0620600 [Oryza sativa (japonica cultivar-group)] (GB:NP_001053908.1); similar to Nitrate-induced NOI [Medicago truncatula] (GB:ABE84626.1); similar to Os09g0253000 [Oryza sativa (japonica cultivar-group)] (GB:NP_001062688.1); contains InterPro domain Nitrate-induced NOI; (InterPro:IPR008…
252374_at	AT3G48100	23.13	68.2167	2.94927	Encodes a transcription repressor that mediates a negative feedback loop in cytokinin signalling. ARR5 expression is upregulated by Class I KNOX genes.
252385_at	AT3G47810	272.76	590.69	2.1656	Homolog of yeast retromer subunit VPS29. Part of a retromer-like protein complex involved in endosome to lysosome protein transport.
252387_at	AT3G47800	67.96	284.777	4.19036	similar to aldose 1-epimerase family protein [Arabidopsis thaliana] (TAIR:AT5G15140.1); similar to Galactose mutarotase-like [Medicago truncatula] (GB:ABE81353.1); contains InterPro domain Galactose mutarotase-like; (InterPro:IPR011013); contains InterPro domain Aldose 1-epimerase; (InterPro:IPR008183)
252391_at	AT3G47860	106.395	295.3	2.77551	similar to chloroplast lipocalin [Glycine max] (GB:ABB02412.1); contains InterPro domain Lipocalin-related protein and Bos/Can/Equ allergen; (InterPro:IPR000566); contains InterPro domain Lipocalin; (InterPro:IPR002345); contains InterPro domain Calycin-like; (InterPro:IPR011038); contains InterPro domain Calycin; (InterPro:IPR012674)
252400_at	AT3G48020	21.22	76.935	3.62559	similar to F-box family protein-related [Arabidopsis thaliana] (TAIR:AT5G62860.1); similar to IS10 transposase, putative [Lycopersicon esculentum] (GB:ABI34274.1)
252403_at	AT3G48080	9.48	52.88	5.57806	similar to EDS1 (ENHANCED DISEASE SUSCEPTIBILITY 1), signal transducer/ triacylglycerol lipase [Arabidopsis thaliana] (TAIR:AT3G48090.1); similar to EDS1 [Lycopersicon esculentum] (GB:AAX73302.1); contains InterPro domain Lipase, class 3; (InterPro:IPR002921)
252417_at	AT3G47480	14.16	88.04	6.21751	similar to calcium-binding EF hand family protein [Arabidopsis thaliana] (TAIR:AT5G39670.1); similar to Calcium-binding EF-hand [Medicago truncatula] (GB:ABE80363.1); contains InterPro domain EF-Hand type; (InterPro:IPR011992); contains InterPro domain Calcium-binding EF-hand; (InterPro:IPR002048); contains InterPro domain Parvalbumin; (InterPro:IPR008080); contains InterPro domain Recoverin; (In…
252421_at	AT3G47540	78.465	307.677	3.9212	similar to chitinase, putative [Arabidopsis thaliana] (TAIR:AT2G43590.1); similar to Basic endochitinase CHB4 precursor (GB:Q06209); contains InterPro domain Glycoside hydrolase, family 19; (InterPro:IPR000726)
252422_at	AT3G47550	56.88	262.593	4.61662	similar to zinc finger (C3HC4-type RING finger) family protein [Arabidopsis thaliana] (TAIR:AT5G62460.1); similar to Zinc finger protein, putative [Solanum demissum] (GB:ABI34360.1); similar to Os11g0600700 [Oryza sativa (japonica cultivar-group)] (GB:NP_001068224.1); similar to Os08g0436200 [Oryza sativa (japonica cultivar-group)] (GB:NP_001061887.1); contains InterPro domain RINGv; (InterPro:IP…
252464_at	AT3G47160	71.725	518.197	7.22477	similar to zinc finger (C3HC4-type RING finger) family protein [Arabidopsis thaliana] (TAIR:AT5G58787.1); similar to Os04g0679800 [Oryza sativa (japonica cultivar-group)] (GB:NP_001054282.1); similar to H0801D08.18 [Oryza sativa (indica cultivar-group)] (GB:CAJ86260.1); contains InterPro domain Zinc finger, RING-type; (InterPro:IPR001841)
252468_at	AT3G46970	103.45	915.617	8.85081	Encodes a cytosolic alpha-glucan phosphorylase. In vitro, the enzyme has a preference for branched polysaccharides, such as glycogen.
252470_at	AT3G46930	25.3	51.94	2.05296	similar to protein kinase family protein [Arabidopsis thaliana] (TAIR:AT5G58950.1); similar to flag-tagged protein kinase domain of putative mitogen-activated protein kinase kinase kinase [synthetic construct] (GB:ABK06445.1); contains InterPro domain Protein kinase-like; (InterPro:IPR011009); contains InterPro domain Protein kinase; (InterPro:IPR000719); contains InterPro domain Tyrosine protein…
252514_at	AT3G46060	144.76	311.57	2.15232	small GTP-binding protein (ara-3)
252515_at	AT3G46230	55.2	182.91	3.31359	member of the class I small heat-shock protein (sHSP) family, which accounts for the majority of sHSPs in maturing seeds
252517_at	AT3G46340	12.18	27.16	2.22989	similar to leucine-rich repeat family protein / protein kinase family protein [Arabidopsis thaliana] (TAIR:AT3G46420.1); similar to leucine-rich repeat protein kinase, putative [Arabidopsis thaliana] (TAIR:AT3G46350.1); similar to leucine-rich repeat protein kinase, putative [Arabidopsis thaliana] (TAIR:AT3G46400.1); similar to Protein kinase [Medicago truncatula] (GB:ABE90328.1); similar to Prot…
252527_at	AT3G46440	37.395	122.193	3.26764	encodes a protein similar to UDP-glucuronic acid decarboxylase. UDP-glucuronic acid decarboxylase produces UDP-xylose, which is a substrate for many cell wall carbohydrates including hemicellulose and pectin. UDP-xylose is also known to feedback regulate several cell wall biosynthetic enzymes.
252533_at	AT3G46110	33.86	75.7067	2.23587	similar to unknown protein [Arabidopsis thaliana] (TAIR:AT5G59790.1); similar to auxin-regulated protein [Lycopersicon esculentum] (GB:AAL08561.1); contains InterPro domain Protein of unknown function DUF966; (InterPro:IPR010369); contains InterPro domain CheW-like protein; (InterPro:IPR002545)
252549_at	AT3G45860	114.775	350.213	3.0513	similar to receptor-like protein kinase, putative [Arabidopsis thaliana] (TAIR:AT4G23310.1); similar to protein kinase family protein [Arabidopsis thaliana] (TAIR:AT4G23270.1); similar to protein kinase, putative [Arabidopsis thaliana] (TAIR:AT4G23280.1); similar to receptor-like protein kinase homolog RK20-1 [Phaseolus vulgaris] (GB:AAD21872.1); contains InterPro domain Protein kinase-like; (Int…
252565_at	AT3G46000	252.475	544.707	2.15747	Encodes depolymerizing factor 2.
252587_at	AT3G45620	84.53	248.237	2.93667	similar to transducin family protein / WD-40 repeat family protein [Arabidopsis thaliana] (TAIR:AT4G35140.1); similar to WD domain containing protein, putative [Solanum demissum] (GB:ABI34308.1); contains InterPro domain WD-40 repeat; (InterPro:IPR001680); contains InterPro domain WD40-like; (InterPro:IPR011046)
252591_at	AT3G45600	85.155	202.753	2.38099	Member of TETRASPANIN family
252592_at	AT3G45640	251.945	863.773	3.42842	Encodes a mitogen-activated kinase whose mRNA levels increase in response to touch, cold, salinity stress and chitin oligomers.
252602_at	AT3G45040	66.685	169.92	2.5481	similar to unnamed protein product [Macaca fascicularis] (GB:BAE91315.1); similar to KIAA1094 protein [Homo sapiens] (GB:BAA83046.2); similar to Os02g0146500 [Oryza sativa (japonica cultivar-group)] (GB:NP_001045877.1); contains InterPro domain Phosphatidate cytidylyltransferase; (InterPro:IPR000374)
252612_at	AT3G45160	102.97	329.743	3.20232
252618_at	AT3G45140	562.19	2648.57	4.71117	Chloroplast lipoxygenase required for wound-induced jasmonic acid accumulation in Arabidopsis.Mutants are resistant to Staphylococcus aureus and accumulate salicylic acid upon infection.
252652_at	AT3G44720	100.55	256.87	2.55465	similar to prephenate dehydratase family protein [Arabidopsis thaliana] (TAIR:AT5G22630.1); similar to prephenate dehydratase [Ipomoea trifida] (GB:AAS79603.1); contains InterPro domain Prephenate dehydratase; (InterPro:IPR001086)
252661_at	AT3G44450	141.395	284.097	2.00924	similar to unknown protein [Arabidopsis thaliana] (TAIR:AT3G52740.1); similar to H0717B12.8 [Oryza sativa (indica cultivar-group)] (GB:CAH67161.1)
252679_at	AT3G44260	55.825	158.973	2.84771	similar to CCR4-NOT transcription complex protein, putative [Arabidopsis thaliana] (TAIR:AT5G22250.1); similar to CCR4 associated factor 1-related protein [Capsicum annuum] (GB:ABG66307.1); contains InterPro domain Ribonuclease CAF1; (InterPro:IPR006941); contains InterPro domain Polynucleotidyl transferase, Ribonuclease H fold; (InterPro:IPR012337)
252698_at	AT3G43670	19.065	68.9333	3.6157	similar to copper amine oxidase, putative [Arabidopsis thaliana] (TAIR:AT1G62810.1); similar to copper amine oxidase, putative [Arabidopsis thaliana] (TAIR:AT4G12290.1); similar to amine oxidase [Canavalia lineata] (GB:AAD49420.1); similar to copper-containing amine oxidase [Solanum lycopersicum] (GB:CAI39243.1); similar to Os04g0269600 [Oryza sativa (japonica cultivar-group)] (GB:NP_001052338.1)…
252707_at	AT3G43790	27.66	83.71	3.02639	similar to ZIF1 (ZINC INDUCED FACILITATOR 1), carbohydrate transporter/ sugar porter [Arabidopsis thaliana] (TAIR:AT5G13740.1); similar to transporter, putative, expressed [Oryza sativa (japonica cultivar-group)] (GB:ABG21873.1); contains InterPro domain Major facilitator superfamily; (InterPro:IPR007114); contains InterPro domain Major facilitator superfamily MFS_1; (InterPro:IPR011701)
252715_x_at	AT3G43900	13.18	43.59	3.30728	similar to unknown protein [Arabidopsis thaliana] (TAIR:AT3G43910.1)
252765_at	AT3G42800	16.26	33.41	2.05474	similar to unknown protein [Arabidopsis thaliana] (TAIR:AT1G54200.1); similar to Os03g0175800 [Oryza sativa (japonica cultivar-group)] (GB:NP_001049135.1)
252822_at	AT4G39955	38.64	90.3	2.33696	similar to hydrolase [Arabidopsis thaliana] (TAIR:AT5G09430.1); similar to hydrolase, alpha/beta fold family protein, putative, expressed [Oryza sativa (japonica cultivar-group)] (GB:ABF96342.1); similar to putative hydrolase [Oryza sativa (japonica cultivar-group)] (GB:AAR06364.1); similar to Os03g0388800 [Oryza sativa (japonica cultivar-group)] (GB:NP_001050266.1); contains InterPro domain Este…
252827_at	AT4G39950	124.155	1221.99	9.84248	Belongs to cytochrome P450 and is involved in tryptophan metabolism. Converts Trp to indo-3-acetaldoxime (IAOx), a precursor to IAA and indole glucosinolates.
252831_at	AT4G39980	306.05	998.91	3.26388	Encodes a 2-deoxy-D-arabino-heptulosonate 7-phosphate (DAHP) synthase, which catalyzes the first committed step in aromatic amino acid biosynthesis. Gene expression is induced by wounding and pathogenic bacteria Pseudomonas syringae.
252885_at	AT4G39260	385.39	944.267	2.45016	Encodes a glycine-rich protein with RNA binding domain at the N-terminus. Protein is structurally similar to proteins induced by stress in other plants. Gene expression is induced by cold. Transcript undergoes circadian oscillations that is depressed by overexpression of AtGRP7.
252888_at	AT4G39210	41.605	106.913	2.56972	Encodes the large subunit of ADP-Glucose Pyrophosphorylase which catalyzes the first, rate limiting step in starch biosynthesis. The large subunit plays a regulatory role whereas the small subunit (ApS) is the catalytic isoform. Four isoforms (ApL1-4) have been identified. ApL3 is the major large subunit isoform present in inflorescences, fruits and roots.
252921_at	AT4G39030	29.96	135.427	4.52025	Encodes an orphan multidrug and toxin extrusion transporter. Essential component of salicylic acid-dependent signaling for disease resistance. Member of the MATE-transporter family. Expression induced by salicylic acid. Mutants are salicylic acid-deficient.
252927_at	AT4G39090	301.84	1777.05	5.88738	Similar to cysteine proteinases, induced by desiccation but not abscisic acid.
252939_at	AT4G39230	33.555	75.4667	2.24904	encodes a protein whose sequence is similar to phenylcoumaran benzylic ether reductase (PCBER), which catalyzes NADPH-dependent reduction of 8-5' linked lignans such as dehydrodiconiferyl alcohol to give isodihydrodehydrodiconiferyl alcohol.
252940_at	AT4G39270	24.34	130.833	5.37524	similar to leucine-rich repeat transmembrane protein kinase, putative [Arabidopsis thaliana] (TAIR:AT2G16250.1); similar to Os03g0724300 [Oryza sativa (japonica cultivar-group)] (GB:NP_001051121.1); similar to Os07g0134600 [Oryza sativa (japonica cultivar-group)] (GB:NP_001058843.1); similar to putative receptor-like protein kinase [Oryza sativa (japonica cultivar-group)] (GB:AAP68881.1); contain…
252951_at	AT4G38700	15.06	35.6767	2.36897	similar to disease resistance-responsive family protein [Arabidopsis thaliana] (TAIR:AT2G21110.1); similar to dirigent-like protein pDIR12 [Picea glauca] (GB:ABD52123.1); similar to Os03g0809000 [Oryza sativa (japonica cultivar-group)] (GB:NP_001051654.1); contains InterPro domain Plant disease resistance response protein; (InterPro:IPR004265)
252956_at	AT4G38580	51.265	177.017	3.45297	putative farnesylated protein (At4g38580) mRNA, complete
252976_s_at	AT4G38550	119.72	599.01	5.00342	similar to unknown protein [Arabidopsis thaliana] (TAIR:AT2G20950.3); similar to pEARLI 4 gene product (GB:AAC37472.1); contains InterPro domain Arabidopsis phospholipase-like; (InterPro:IPR007942)
252978_at	AT4G38590	17.725	41.17	2.32271	putative beta-galactosidase (BGAL14 gene)
252984_at	AT4G37990	18.08	1358.98	75.1648	Encodes an aromatic alcohol:NADP+ oxidoreductase whose mRNA levels are increased in response to treatment with a variety of phytopathogenic bacteria. Though similar to mannitol dehydrogenases, this enzyme does not have mannitol dehydrogenase activity.
252993_at	AT4G38540	91.44	415.453	4.54345	similar to monooxygenase, putative (MO3) [Arabidopsis thaliana] (TAIR:AT5G05320.1); similar to monooxygenase [Solanum tuberosum] (GB:BAC23045.1); similar to Os03g0154100 [Oryza sativa (japonica cultivar-group)] (GB:NP_001049002.1); similar to Os03g0153900 [Oryza sativa (japonica cultivar-group)] (GB:NP_001049000.1); contains InterPro domain FAD dependent oxidoreductase; (InterPro:IPR006076); cont…
253000_at	AT4G38360	72.195	146.453	2.02858	similar to unknown protein [Arabidopsis thaliana] (TAIR:AT1G77220.1); similar to Protein of unknown function [Medicago truncatula] (GB:ABE78441.1); contains InterPro domain Protein of unknown function DUF300; (InterPro:IPR005178)
253046_at	AT4G37370	47.355	317.877	6.71263	member of CYP81D
253053_at	AT4G37470	250.05	610.94	2.44327	similar to esterase/lipase/thioesterase family protein [Arabidopsis thaliana] (TAIR:AT3G03990.1); similar to Alpha/beta hydrolase fold [Medicago truncatula] (GB:ABE87031.1); contains InterPro domain Esterase/lipase/thioesterase; (InterPro:IPR000379); contains InterPro domain Alpha/beta hydrolase fold-1; (InterPro:IPR000073)
253057_at	AT4G37670	26.35	73.4533	2.7876	similar to GCN5-related N-acetyltransferase (GNAT) family protein / amino acid kinase family protein [Arabidopsis thaliana] (TAIR:AT2G22910.1); similar to putative amino-acid N-acetyltransferase [Oryza sativa (japonica cultivar-group)] (GB:AAR87160.1); similar to Os03g0431200 [Oryza sativa (japonica cultivar-group)] (GB:NP_001050426.1); contains InterPro domain Aspartate/glutamate/uridylate kinas…
253063_at	AT4G37640	118.905	272.83	2.29452	Encodes a calmodulin-regulated Ca(2+)-pump located in the endoplasmic reticulum. Belongs to plant 2B ATPase's with an N-terminal autoinhibitor.
253114_at	AT4G35860	92.34	185.063	2.00415	GTP-binding protein ATGB2
253120_at	AT4G35790	92.51	275.557	2.97867	Encodes a protein with phospholipase D activity. Involved in phospolipase metabolism. Mutants are affected in hydrogen peroxide mediated cell death.
253135_at	AT4G35830	648.21	1945.85	3.00188	Identical to Aconitate hydratase 1 (EC 4.2.1.3) (Citrate hydro-lyase 1) (Aconitase 1) (ACO1) [Arabidopsis Thaliana] (GB:Q42560;GB:Q9SZT1); similar to aconitate hydratase, cytoplasmic, putative / citrate hydro-lyase/aconitase, putative [Arabidopsis thaliana] (TAIR:AT4G26970.1); similar to aconitate hydratase, cytoplasmic, putative / citrate hydro-lyase/aconitase, putative [Arabidopsis thaliana] (T…
253137_at	AT4G35500	23.53	57.99	2.46451	similar to protein kinase family protein [Arabidopsis thaliana] (TAIR:AT2G17530.1); similar to SRPK4 [Oryza sativa] (GB:AAL58968.1); similar to Os09g0552300 [Oryza sativa (japonica cultivar-group)] (GB:NP_001063873.1); contains InterPro domain Serine/threonine protein kinase; (InterPro:IPR002290); contains InterPro domain Protein kinase-like; (InterPro:IPR011009); contains InterPro domain Protein…
253162_at	AT4G35630	252.69	1539.76	6.09349	Encodes a phosphoserine aminotransferase which is involved in serine biosynthesis in the chloroplast which operates via the phosphorylated pathway.
253163_at	AT4G35750	290.84	594.193	2.04302	similar to unknown protein [Arabidopsis thaliana] (TAIR:AT3G10210.1); similar to OSJNBa0084K11.12 [Oryza sativa (japonica cultivar-group)] (GB:CAD41068.2); similar to Cellular retinaldehyde-binding/triple function, C-terminal [Medicago truncatula] (GB:ABD28324.1); similar to Os04g0561200 [Oryza sativa (japonica cultivar-group)] (GB:NP_001053551.1); contains InterPro domain Cellular retinaldehyde-…
253167_at	AT4G35310	152.635	520.423	3.40959	calmodulin-domain protein kinase CDPK isoform 5 (CPK5)
253196_at	AT4G35260	196.315	393.097	2.00238	NAD+ dependent isocitrate dehydrogenase subunit 1 (IDH1)
253204_at	AT4G34460	142.2	321.04	2.25767	Encodes a putative heterotrimeric G-protein beta subunit involved in organ shape. Mutants carrying null alleles express similar fruit phenotypes, as seen in er plants, but differ from er in that the stem is only slightly shorter than that in the wild type, the pedicel is slightly longer than that in the wild type, and the leaves are rounder than those in er mutants. Gene is expressed in all tissu…
253215_at	AT4G34950	49.22	1290.29	26.2147	similar to nodulin family protein [Arabidopsis thaliana] (TAIR:AT2G16660.1); similar to Nodulin-like; Major facilitator superfamily MFS_1 [Medicago truncatula] (GB:ABE77921.1); similar to Os09g0536700 [Oryza sativa (japonica cultivar-group)] (GB:NP_001063787.1); contains InterPro domain Nodulin-like; (InterPro:IPR010658); contains InterPro domain Major facilitator superfamily MFS_1; (InterPro:IPR…
253218_at	AT4G34980	146.615	307.067	2.09437	Serine protease similar to subtilisin.
253238_at	AT4G34480	70.11	164.423	2.34522	Identical to Putative glucan endo-1,3-beta-glucosidase 7 precursor (EC 3.2.1.39) ((1->3)-beta-glucan endohydrolase 7) ((1->3)-beta-glucanase 7) (Beta- 1,3-endoglucanase 7) (Beta-1,3-glucanase 7) [Arabidopsis Thaliana] (GB:Q9M069;GB:O65675;GB:P80829); similar to glycosyl hydrolase family 17 protein [Arabidopsis thaliana] (TAIR:AT2G16230.1); similar to beta-1,3-glucanase-like protein [Olea europaea…
253245_at	AT4G34590	83.235	178.913	2.1495	Encodes a basic domain leucine zipper (bZip) transcription factor.
253257_at	AT4G34390	60.925	122.777	2.01521	similar to XLG1 (EXTRA-LARGE G-PROTEIN 1), signal transducer [Arabidopsis thaliana] (TAIR:AT2G23460.1); similar to extra-large guanine nucleotide binding protein, putative, expressed [Oryza sativa (japonica cultivar-group)] (GB:ABA99166.1); contains InterPro domain Zinc finger, FYVE/PHD-type; (InterPro:IPR011011); contains InterPro domain G protein alpha subunit, helical insertion; (InterPro:IPR0…
253273_at	AT4G34180	318.51	880.417	2.76417	similar to cyclase family protein [Arabidopsis thaliana] (TAIR:AT1G44542.1); similar to unknown protein [Oryza sativa (japonica cultivar-group)] (GB:BAC92446.1); similar to Os08g0319900 [Oryza sativa (japonica cultivar-group)] (GB:NP_001061523.1); contains InterPro domain Putative cyclase; (InterPro:IPR007325)
253274_at	AT4G34200	296.85	1432.9	4.82701	similar to PGDH (3-PHOSPHOGLYCERATE DEHYDROGENASE), phosphoglycerate dehydrogenase [Arabidopsis thaliana] (TAIR:AT1G17745.1); similar to D-3-phosphoglycerate dehydrogenase, putative / 3-PGDH, putative [Arabidopsis thaliana] (TAIR:AT3G19480.1); similar to D-isomer specific 2-hydroxyacid dehydrogenase, catalytic re (GB:ABE86334.1); similar to H0212B02.14 [Oryza sativa (indica cultivar-group)] (GB:C…
253277_at	AT4G34230	195.735	486.06	2.48326	Encodes a catalytically active cinnamyl alcohol dehydrogenase which uses p-coumaryl aldehyde as a preferred substrate. It can also use sinapyl, caffeyl, coniferyl and d-hydroxyconiferyl aldehydes as substrates.
253282_at	AT4G34120	638.11	1607.13	2.51858	similar to LEJ2 (LOSS OF THE TIMING OF ET AND JA BIOSYNTHESIS 2) [Arabidopsis thaliana] (TAIR:AT4G36910.1); similar to CBS [Medicago truncatula] (GB:ABE82274.1); contains InterPro domain CBS; (InterPro:IPR000644)
253303_at	AT4G33780	74.545	198.787	2.66667	similar to unknown protein [Arabidopsis thaliana] (TAIR:AT1G69935.1); similar to expressed protein [Oryza sativa (japonica cultivar-group)] (GB:ABF94797.1)
253331_at	AT4G33490	30.85	86.4833	2.80335	similar to nucellin protein, putative [Arabidopsis thaliana] (TAIR:AT1G44130.1); similar to nucellin-like protein [Daucus carota] (GB:BAD80835.1); contains InterPro domain Peptidase A1, pepsin; (InterPro:IPR001461); contains InterPro domain Peptidase aspartic, catalytic; (InterPro:IPR009007)
253338_at	AT4G33430	111.34	228.463	2.05194	Leu-rich receptor Serine/threonine protein kinase. Component of BR signaling that interacts with BRI1 in vitro and in vivo to form a heterodimer. Brassinolide-dependent association of BRI1 and BAK1 in vivo. Phosphorylation of both BRI1 and BAK1 on Thr residues was BR dependent. Although BAK1 and BRI1 alone localize in the plasma membrane, when BAK1 and BRI1 are coexpressed, the heterodimer BAK1/B…
253343_at	AT4G33540	96.92	416.713	4.29956	similar to Os02g0829500 [Oryza sativa (japonica cultivar-group)] (GB:NP_001048607.1); similar to hypothetical protein all1228 [Nostoc sp. PCC 7120] (GB:NP_485271.1); contains InterPro domain Beta-lactamase-like; (InterPro:IPR001279)
253358_at	AT4G32940	540.32	1662.94	3.07769	Encodes a vacuolar processing enzyme belonging to a novel group of cysteine proteinases that is expressed in vegetative organs and is upregulated in association with various types of cell death and under stressed conditions. They are essential in processing seed storage proteins and for mediating the susceptible response of toxin-induced cell death.
253373_at	AT4G33150	88.69	478.35	5.39351	is a splice variant of the LKR/SDH locus. It encodes a bifunctional polypeptide lysine-ketoglutarate reductase and saccharopine dehydrogenase involved in lysine degradation. There is another splice variant that encodes a mono saccharopine dehydrogenase protein. Gene expression is induced by abscisic acid, jasmonate, and under sucrose starvation.
253406_at	AT4G32890	15.11	30.45	2.01522	Identical to GATA transcription factor 11 (AtGATA-11) (GATA11) [Arabidopsis Thaliana] (GB:O82632); similar to zinc finger (GATA type) family protein [Arabidopsis thaliana] (TAIR:AT5G25830.1); similar to Zinc finger, GATA-type [Medicago truncatula] (GB:ABE78372.1); contains InterPro domain Zinc finger, GATA-type; (InterPro:IPR000679)
253414_at	AT4G33050	203.885	670.043	3.28638	similar to calmodulin-binding family protein [Arabidopsis thaliana] (TAIR:AT2G26190.1); similar to Os01g0570800 [Oryza sativa (japonica cultivar-group)] (GB:NP_001043374.1); similar to IQ calmodulin-binding re (GB:ABD28516.1); similar to Os05g0197300 [Oryza sativa (japonica cultivar-group)] (GB:NP_001054871.1); contains InterPro domain IQ calmodulin-binding region; (InterPro:IPR000048)
253421_at	AT4G32340	163.465	922.703	5.64465	similar to binding [Arabidopsis thaliana] (TAIR:AT1G80130.1); similar to Os06g0606700 [Oryza sativa (japonica cultivar-group)] (GB:NP_001058025.1); similar to Tetratricopeptide-like helical [Medicago truncatula] (GB:ABE92034.1); contains InterPro domain Tetratricopeptide-like helical; (InterPro:IPR011990)
253442_at	AT4G32530	259.79	531.663	2.04651	similar to H+-transporting two-sector ATPase, C subunit family protein [Arabidopsis thaliana] (TAIR:AT2G25610.1); similar to vacuolar membrane ATPase subunit c'' [Citrus limon] (GB:AAO73433.1); contains InterPro domain ATPase, V0 complex, proteolipid subunit C,; (InterPro:IPR000245); contains InterPro domain ATPase, F0/V0 complex, subunit C; (InterPro:IPR002379)
253462_at	AT4G32150	156.32	362.257	2.3174	AtVAMP711 is a member of Synaptobrevin-like AtVAMP7C, v-SNARE (soluble N-ethyl-maleimide sensitive factor attachment protein receptors) protein family. SNAREs have been divided into four subgroups: Qa-, Qb-, Qc- and R-SNAREs. R-SNAREs are classified into three groups, the Sec22-, YKT6- and VAMP7-like R-SNAREs. One R-SNARE and three Q-SNAREs (one of each subgroup) form the trans-SNARE complex, whi…
253473_at	AT4G32250	115.805	243.933	2.10641	similar to KEG (KEEP ON GOING), protein binding / protein kinase/ ubiquitin-protein ligase [Arabidopsis thaliana] (TAIR:AT5G13530.1); similar to Protein kinase-like [Medicago truncatula] (GB:ABE94418.1); similar to Protein kinase; Zinc finger, RING-type [Medicago truncatula] (GB:ABE84394.1); similar to Os06g0639500 [Oryza sativa (japonica cultivar-group)] (GB:NP_001058160.1); contains InterPro do…
253485_at	AT4G31800	57.705	124.37	2.15527	Pathogen-induced transcription factor. Binds W-box sequences in vitro. Forms protein complexes with itself and with WRKY40 and WRKY60. Constitutive expression of WRKY18 enhanced resistance to P. syringae, but its coexpression with WRKY40 or WRKY60 made plants more susceptible to both P. syringae and B. cinerea. WRKY18, WRKY40, and WRKY60 have partially redundant roles in response to the hemibiotr…
253534_at	AT4G31500	401.63	2333.14	5.80917	Encodes an oxime-metabolizing enzyme in the biosynthetic pathway of glucosinolates. Is required for phytochrome signal transduction in red light. Mutation confers auxin overproduction.
253581_at	AT4G30660	34.795	450.73	12.9539	Identical to UPF057 membrane protein At4g30660 [Arabidopsis Thaliana] (GB:Q9SUI0); similar to hydrophobic protein, putative / low temperature and salt responsive protein, putative [Arabidopsis thaliana] (TAIR:AT2G24040.1); similar to Protein of unknown function UPF0057 [Medicago truncatula] (GB:ABE78792.1); contains InterPro domain Protein of unknown function UPF0057; (InterPro:IPR000612)
253590_at	Multitple Genes	22.215	52.0667	2.34376	Detects for AT4G30850/AT4G30845
253597_at	AT4G30690	105.185	275.663	2.62075	similar to translation initiation factor 3 (IF-3) family protein [Arabidopsis thaliana] (TAIR:AT2G24060.1); similar to Initiation factor 3 [Medicago truncatula] (GB:ABE79490.1); contains InterPro domain Initiation factor 3; (InterPro:IPR001288)
253606_at	AT4G30530	760.51	1596.6	2.09938	similar to defense-related protein, putative [Arabidopsis thaliana] (TAIR:AT2G23960.1); similar to defense-related protein [Brassica carinata] (GB:AAK50344.1); contains InterPro domain Glutamine amidotransferase class-I; (InterPro:IPR000991)
253637_at	AT4G30390	71.125	194.087	2.72881
253643_at	AT4G29780	45.025	125.817	2.79437	similar to unknown protein [Arabidopsis thaliana] (TAIR:AT5G12010.1); similar to Os01g0582600 [Oryza sativa (japonica cultivar-group)] (GB:NP_001043414.1); similar to Os05g0593000 [Oryza sativa (japonica cultivar-group)] (GB:NP_001056499.1); similar to unknown protein [Oryza sativa (japonica cultivar-group)] (GB:BAD72250.1)
253646_at	AT4G29810	151.775	345.25	2.27475	encodes a MAP kinase kinase 2 that regulates MPK6 and MPK4 in response to cold and salt stresses. Co-expression with MEKK1 in protoplasts activated MKK2 activity, suggesting that MEKK1 may be a regulator of MKK2.
253663_at	AT4G30160	43.74	108.1	2.47142	Arabidopsis thaliana VILLIN4
253672_at	AT4G29820	26.74	130.19	4.86874	Encodes a homolog of the protein CFI-25, a polyadenylation factor subunit.
253697_at	AT4G29700	24.525	113.41	4.62426	similar to type I phosphodiesterase/nucleotide pyrophosphatase family protein [Arabidopsis thaliana] (TAIR:AT4G29690.1); similar to Type I phosphodiesterase/nucleotide pyrophosphatase [Medicago truncatula] (GB:ABE90599.1); contains InterPro domain Type I phosphodiesterase/nucleotide pyrophosphatase; (InterPro:IPR002591)
253702_at	AT4G29900	159.56	321.067	2.0122	one of the type IIB calcium pump isoforms. encodes an autoinhibited Ca(2+)-ATPase that contains an N-terminal calmodulin binding autoinhibitory domain.
253708_at	AT4G29210	44.765	194.863	4.35303	The gene encodes a gamma-glutamyltransferase (AKA gamma-glutamyl transpeptidase, EC 2.3.2.2) that is located in the vacuole and is most active in roots. The encoded enzyme is involved in the initial degradation of glutathione conjugates in this cell compartment. It is also induced by xenobiotics and contributes to xenobiotics metabolism.
253722_at	AT4G29190	165.85	1160.99	7.00026	similar to zinc finger (CCCH-type) family protein [Arabidopsis thaliana] (TAIR:AT2G19810.1); similar to Zinc finger, CCCH-type [Medicago truncatula] (GB:ABE91976.1); contains InterPro domain Zinc finger, CCCH-type; (InterPro:IPR000571)
253747_at	AT4G29050	19.62	56.4067	2.87496	similar to lectin protein kinase family protein [Arabidopsis thaliana] (TAIR:AT1G70110.1); similar to ATHLECRK (ARABIDOPSIS THALIANA LECTIN-RECEPTOR KINASE), kinase [Arabidopsis thaliana] (TAIR:AT3G59700.1); similar to lectin protein kinase, putative [Arabidopsis thaliana] (TAIR:AT1G70130.1); similar to putative receptor-like protein kinase [Oryza sativa (japonica cultivar-group)] (GB:BAC57697.1)…
253759_at	AT4G29010	302.89	638.193	2.10701	Functions in beta-oxidation of fatty acids, similar to CuMFP with L-3-hydroxyacyl-CoA hydrolyase , L-3-hydroxyacyl-dehydrogenase, D-3-hydroxyacyl-CoA epimerase, and 3, 2-enoyl-CoA isomerase activities
253779_at	AT4G28490	39.675	122.223	3.08061	member of Receptor kinase-like protein family
253819_at	AT4G28350	9.33	30.76	3.29689	similar to lectin protein kinase, putative [Arabidopsis thaliana] (TAIR:AT4G04960.1); similar to putative receptor kinase Lecrk [Oryza sativa (japonica cultivar-group)] (GB:BAC84737.1); similar to putative receptor-like protein kinase [Oryza sativa (japonica cultivar-group)] (GB:BAC57690.1); similar to Os07g0130300 [Oryza sativa (japonica cultivar-group)] (GB:NP_001058822.1); contains InterPro do…
253827_at	AT4G28085	18.785	73.57	3.91642
253834_at	AT4G27800	299.005	847.75	2.83524	Identical to Protein phosphatase 2C PPH1 (EC 3.1.3.16) (PP2C) (PPH1) [Arabidopsis Thaliana] (GB:P49599;GB:Q9M0J6;GB:Q9STP6); similar to protein phosphatase 2C, putative / PP2C, putative [Arabidopsis thaliana] (TAIR:AT4G31860.1); similar to protein phosphatase homolog (GB:AAA92889.1); contains InterPro domain Protein phosphatase 2C-like; (InterPro:IPR001932)
253865_at	AT4G27470	45.57	189.663	4.16202	similar to RMA1 (Ring finger protein with Membrane Anchor 1), protein binding / ubiquitin-protein ligase/ zinc ion binding [Arabidopsis thaliana] (TAIR:AT4G03510.2); similar to putative RING protein [Populus x canescens] (GB:AAN05420.1); contains InterPro domain Zinc finger, RING-type; (InterPro:IPR001841)
253871_at	AT4G27440	178.675	1806.81	10.1123	light-dependent NADPH:protochlorophyllide oxidoreductase B
253872_at	AT4G27410	151.995	461.97	3.03938	Encodes a NAC transcription factor induced in response to dessication. It is localized to the nucleus and acts as a transcriptional activator in ABA-mediated dehydration response.
253900_at	AT4G27130	134.345	348.89	2.59697	Identical to Protein translation factor SUI1 homolog 1 [Arabidopsis Thaliana] (GB:P41568;GB:Q9SLK5); similar to eukaryotic translation initiation factor SUI1, putative [Arabidopsis thaliana] (TAIR:AT5G54760.1); similar to Protein translation factor SUI1 homolog (Translation initiation factor nps45) (GB:Q9SQF4); contains InterPro domain Translation initiation factor SUI1; (InterPro:IPR001950); con…
253950_at	AT4G26910	171.695	782.073	4.55502	similar to 2-oxoacid dehydrogenase family protein [Arabidopsis thaliana] (TAIR:AT5G55070.1); similar to Os04g0394200 [Oryza sativa (japonica cultivar-group)] (GB:NP_001052652.1); similar to Os02g0514700 [Oryza sativa (japonica cultivar-group)] (GB:NP_001046950.1); similar to putative 2-oxoglutarate dehydrogenase E2 subunit [Oryza sativa (japonica cultivar-group)] (GB:BAD22992.1); contains InterPr…
253954_at	AT4G26970	529.535	1095.81	2.06939	Identical to Aconitate hydratase 3, mitochondrial precursor (EC 4.2.1.3) (Citrate hydro-lyase 3) (Aconitase 3) (ACO3) [Arabidopsis Thaliana] (GB:Q94A28;GB:Q9SZ36); similar to aconitate hydratase, cytoplasmic / citrate hydro-lyase / aconitase (ACO) [Arabidopsis thaliana] (TAIR:AT4G35830.1); similar to aconitate hydratase, cytoplasmic, putative / citrate hydro-lyase/aconitase, putative [Arabidopsis…
253981_at	AT4G26670	40.875	169.49	4.14654	similar to protein translocase [Arabidopsis thaliana] (TAIR:AT5G55510.1); similar to mitochondrial import inner membrane translocase subunit Tim17/Tim22/Tim23 family protein, putative, expressed [Oryza sativa (japonica cultivar-group)] (GB:ABF94438.1); contains InterPro domain Mitochondrial import inner membrane translocase, subunit Tim17/22; (InterPro:IPR003397)
253989_at	AT4G26130	55.445	196.1	3.53684	similar to unknown protein [Arabidopsis thaliana] (TAIR:AT5G56980.1); similar to cDNA-5-encoded protein (GB:AAA50235.1)
253992_at	AT4G26060	19.495	120.14	6.16261	similar to unknown protein [Arabidopsis thaliana] (TAIR:AT5G57060.1); similar to conserved hypothetical protein [Medicago truncatula] (GB:ABE79016.1); contains domain 60S RIBOSOMAL PROTEIN L18A (PTHR10052); contains domain 60S RIBOSOMAL PROTEIN L18A, PLANT (PTHR10052:SF2)
253993_at	AT4G26070	65.06	198.267	3.04744	Member of MAP Kinase Kinase. Likely functions in a stress-activated MAPK pathway. Can phosphorylate the MAPK AtMPK4, in response to stress. Gets phosphorylated by MEKK1 in response to wounding.
253994_at	AT4G26080	96.18	350.647	3.64573	Involved in abscisic acid (ABA) signal transduction. Negative regulator of ABA promotion of stomatal closure.
253997_at	AT4G26090	35.785	85.68	2.3943	Encodes a plasma membrane protein with leucine-rich repeat, leucine zipper, and P loop domains that confers resistance to Pseudomonas syringae infection by interacting with the avirulence gene avrRpt2. RPS2 protein interacts directly with plasma membrane associated protein RIN4 and this interaction is disrupted by avrRpt2.
254014_at	AT4G26120	11.19	29.255	2.61439	similar to NPR1 (NONEXPRESSER OF PR GENES 1), protein binding [Arabidopsis thaliana] (TAIR:AT1G64280.1); similar to putative NPR1 transcriptional factor [Brassica juncea] (GB:AAV52267.1); contains InterPro domain Ankyrin; (InterPro:IPR002110); contains InterPro domain BTB; (InterPro:IPR000210); contains InterPro domain BTB/POZ; (InterPro:IPR013069)
254032_at	AT4G25940	29.975	83.0067	2.7692	Identical to Putative clathrin assembly protein At4g25940 [Arabidopsis Thaliana] (GB:Q8VYT2;GB:Q9SZG9); similar to epsin N-terminal homology (ENTH) domain-containing protein / clathrin assembly protein-related [Arabidopsis thaliana] (TAIR:AT5G57200.1); similar to Carbamoyl-phosphate synthase L chain, ATP-binding; ANTH [Medicago truncatula] (GB:ABE84582.1); contains InterPro domain Epsin, N-termin…
254035_at	AT4G25970	143.145	308.31	2.15383	phosphatidylserine decarboxylase 2 (PSD2)
254040_at	AT4G25900	142.89	691.09	4.83652	similar to aldose 1-epimerase family protein [Arabidopsis thaliana] (TAIR:AT5G57330.1); similar to Os04g0658000 [Oryza sativa (japonica cultivar-group)] (GB:NP_001054126.1); similar to Putative apospory-associated protein C (GB:Q40784); similar to OSIGBa0132E09-OSIGBa0108L24.1 [Oryza sativa (indica cultivar-group)] (GB:CAH67787.1); contains InterPro domain Galactose mutarotase-like; (InterPro:IPR…
254073_at	AT4G25500	53.57	146.317	2.73132	encodes an arginine/serine-rich splicing factor. transcript is alternatively spliced and is differentially expressed in different tissues (flowers, roots, stems, and leaves) examined.
254082_at	AT4G25720	106.435	251.713	2.36495	similar to Chain A, Unbound Glutaminyl Cyclotransferase From Carica Papaya. (GB:2IWA); similar to glutamine cyclotransferase precursor [Carica papaya] (GB:AAC27745.1); contains InterPro domain Glutamine cyclotransferase; (InterPro:IPR007788); contains InterPro domain Nitrous oxide reductase, N-terminal; (InterPro:IPR011045)
254089_at	AT4G24800	140.615	337.32	2.39889	similar to MA3 domain-containing protein [Arabidopsis thaliana] (TAIR:AT5G63190.2); similar to MA3 domain-containing protein [Arabidopsis thaliana] (TAIR:AT3G48390.1); similar to H0525D09.11 [Oryza sativa (indica cultivar-group)] (GB:CAH66971.1); similar to Os08g0120500 [Oryza sativa (japonica cultivar-group)] (GB:NP_001060879.1); similar to OSJNBb0011N17.20 [Oryza sativa (japonica cultivar-group…
254103_at	AT4G25030	293.6	684.633	2.33186	similar to unknown protein [Arabidopsis thaliana] (TAIR:AT5G45410.3); similar to Os07g0159500 [Oryza sativa (japonica cultivar-group)] (GB:NP_001058932.1); similar to Os10g0580900 [Oryza sativa (japonica cultivar-group)] (GB:NP_001065517.1); similar to unknown protein [Oryza sativa (japonica cultivar-group)] (GB:BAD67910.1)
254106_at	AT4G24990	175.695	447.577	2.54746	geranylgeranylated protein ATGP4
254108_at	AT4G25230	83.775	169.997	2.02921	RPM1 interacting protein 2, has a CUE domain which is sufficient for the interaction with RPM1.Positive regulator of RPM1 and PRS2 mediated hypersensitive response.Functions as ubiquitin ligase and binds to RPM1.
254144_at	AT4G24690	344.52	772.56	2.24242	similar to Os04g0476800 [Oryza sativa (japonica cultivar-group)] (GB:NP_001053083.1); similar to Os02g0593700 [Oryza sativa (japonica cultivar-group)] (GB:NP_001047302.1); similar to PFE18 protein [Ananas comosus] (GB:AAM28274.1); contains InterPro domain Zinc finger, ZZ-type; (InterPro:IPR000433); contains InterPro domain Ubiquitin-associated; (InterPro:IPR000449); contains InterPro domain Octic…
254150_at	AT4G24350	66.38	827.043	12.4592	similar to phosphorylase family protein [Arabidopsis thaliana] (TAIR:AT4G24340.1); similar to Os05g0228000 [Oryza sativa (japonica cultivar-group)] (GB:NP_001054970.1); similar to Os06g0112100 [Oryza sativa (japonica cultivar-group)] (GB:NP_001056591.1); similar to vegetative storage protein [Populus balsamifera subsp. trichocarpa x Populus deltoides] (GB:AAA16342.1); contains InterPro domain Pur…
254158_at	Multitple Genes	81.365	165.103	2.02917	Detects for AT4G24380/AT4G24390
254189_at	AT4G24000	9.25	209.127	22.6083	encodes a protein similar to cellulose synthase
254190_at	AT4G23885	30.14	89.16	2.9582	similar to unknown protein [Arabidopsis thaliana] (TAIR:AT5G24165.1)
254197_at	AT4G24040	47.605	104.66	2.19851	Encodes a trehalase, member of Glycoside Hydrolase Family 37.
254215_at	AT4G23700	33.03	217.703	6.59108	member of Putative Na+/H+ antiporter family
254216_at	AT4G23710	74.67	170.52	2.28365	Identical to Vacuolar ATP synthase subunit G 2 (EC 3.6.3.14) (V-ATPase G subunit 2) (Vacuolar proton pump G subunit 2) (VATG2) [Arabidopsis Thaliana] (GB:O82629;GB:Q9SUQ6); similar to VMA10 (VACUOLAR MEMBRANE ATPASE 10) [Arabidopsis thaliana] (TAIR:AT3G01390.2); similar to Vacuolar ATP synthase subunit G 1 (V-ATPase G subunit 1) (Vacuolar proton pump G subunit 1) (GB:O82702); contains InterPro do…
254231_at	Multitple Genes	81.825	174.1	2.12771	Detects for AT4G23800/AT4G23810
254232_at	AT4G23600	62.005	1538.45	24.8117	Encodes cystine lyase which is expected to be involved in amino acid metabolism, providing the plant with cysteine and the generation of precursors of ethylene biosynthesis. mRNA levels are elevated in response to wounding.
254234_at	AT4G23680	208.975	1178.12	5.63761	similar to major latex protein-related / MLP-related [Arabidopsis thaliana] (TAIR:AT4G23670.1); similar to major latex protein homologue [Datisca glomerata] (GB:CAD33533.1); contains InterPro domain Bet v I allergen; (InterPro:IPR000916)
254262_at	AT4G23470	166.895	400.653	2.40063	similar to proline-rich family protein [Arabidopsis thaliana] (TAIR:AT1G63830.1); similar to Os10g0535800 [Oryza sativa (japonica cultivar-group)] (GB:NP_001065166.1); similar to Os03g0123600 [Oryza sativa (japonica cultivar-group)] (GB:NP_001048806.1); similar to Unknown protein [Oryza sativa (japonica cultivar-group)] (GB:AAN74842.1); contains InterPro domain Protein of unknown function Cys-ric…
254268_at	AT4G23040	28.6	60.3267	2.10932	similar to SAY1 [Arabidopsis thaliana] (TAIR:AT4G11740.1); similar to unknown protein [Oryza sativa (japonica cultivar-group)] (GB:BAD46494.1); contains InterPro domain UBX; (InterPro:IPR001012); contains InterPro domain UBA-like; (InterPro:IPR009060)
254271_at	AT4G23150	12.84	135.747	10.5722	similar to protein kinase family protein [Arabidopsis thaliana] (TAIR:AT4G23160.1); similar to CRK10 (CYSTEINE-RICH RLK10), kinase [Arabidopsis thaliana] (TAIR:AT4G23180.1); similar to CRK6 (CYSTEINE-RICH RLK 6), kinase [Arabidopsis thaliana] (TAIR:AT4G23140.1); similar to receptor-like protein kinase homolog RK20-1 [Phaseolus vulgaris] (GB:AAD21872.1); contains InterPro domain Protein kinase-lik…
254281_at	AT4G22840	37.945	92.5067	2.43791	similar to bile acid:sodium symporter family protein [Arabidopsis thaliana] (TAIR:AT4G12030.2); similar to Os02g0475400 [Oryza sativa (japonica cultivar-group)] (GB:NP_001046843.1); similar to Os09g0520600 [Oryza sativa (japonica cultivar-group)] (GB:NP_001063701.1); similar to putative anion:sodium symporter [Lycopersicon esculentum] (GB:AAU03362.1); contains InterPro domain Bile acid:sodium sym…
254286_at	AT4G22950	12.405	25.1267	2.02553	MADS-box protein AGL19
254289_at	AT4G22980	12.86	56.4267	4.38777	similar to unknown protein [Arabidopsis thaliana] (TAIR:AT5G51920.1); similar to Os03g0765800 [Oryza sativa (japonica cultivar-group)] (GB:NP_001051377.1); similar to Os08g0545000 [Oryza sativa (japonica cultivar-group)] (GB:NP_001062411.1); similar to expressed protein [Oryza sativa (japonica cultivar-group)] (GB:ABF99048.1); contains domain MOLYBDOPTERIN COFACTOR SULFURASE (MOSC) (PTHR14237); c…
254291_at	AT4G23010	196.76	445.513	2.26425	similar to unknown protein [Arabidopsis thaliana] (TAIR:AT1G12600.1); similar to hypothetical protein LOC664769 [Danio rerio] (GB:NP_001035084.1); similar to Os03g0118200 [Oryza sativa (japonica cultivar-group)] (GB:NP_001048771.1); contains InterPro domain UAA transporter; (InterPro:IPR013657)
254318_at	AT4G22530	28.58	79.31	2.77502	similar to embryo-abundant protein-related [Arabidopsis thaliana] (TAIR:AT5G10830.1); similar to embryo-abundant protein EMB-like [Oryza sativa (japonica cultivar-group)] (GB:BAB89030.1); contains InterPro domain SAM (and some other nucleotide) binding motif; (InterPro:IPR000051); contains InterPro domain Methyltransferase type 11; (InterPro:IPR013216)
254329_at	AT4G22540	58.01	124.093	2.13917	similar to oxysterol-binding family protein [Arabidopsis thaliana] (TAIR:AT4G08180.1); similar to oxysterol binding [Arabidopsis thaliana] (TAIR:AT4G12460.1); similar to putative oxysterol-binding protein [Oryza sativa (japonica cultivar-group)] (GB:AAK15443.1); similar to Oxysterol-binding protein, expressed [Oryza sativa (japonica cultivar-group)] (GB:ABF98451.1); similar to putative oxysterol …
254335_at	AT4G22260	103.435	232.487	2.24766	Similar to mitochondrial alternative oxidase. im mutants have a variegated phenotype and fail to differentiate chloroplasts in the majority of their cells under high light intensity continuous illumination. The white tissues of immutans accumulate phytoene, a non-colored C40 carotenoid intermediate. This suggests that immutans controls, either directly or indirectly, the activity of phytoene desa…
254346_at	AT4G21980	100.28	235.183	2.34527	Encodes APG8, a component of autophagy conjugation pathway. Delivered to the lumens of vacuole under nitrogen-starvation condition. Highest expression in flowers. mRNA abundance increased during dark-induced carbon starvation. Predominantly cytoplasmic with or without N starvation. Upon concanamycin A the protein accumulates in the central vacuole as punctuate structures that resemble autophagic …
254354_at	AT4G22370	5.81	12.54	2.15835	similar to hypothetical protein MtrDRAFT_AC150798g6v1 [Medicago truncatula] (GB:ABD33001.1); contains domain Ribosomal protein L39e (SSF48662)
254387_at	AT4G21850	67.72	150.67	2.2249	similar to methionine sulfoxide reductase domain-containing protein / SeIR domain-containing protein [Arabidopsis thaliana] (TAIR:AT4G21830.1); similar to Mss4-like [Medicago truncatula] (GB:ABE84787.1); contains InterPro domain Methionine sulfoxide reductase B; (InterPro:IPR002579); contains InterPro domain Mss4-like; (InterPro:IPR011057)
254396_at	AT4G21680	22.45	347.31	15.4704	similar to proton-dependent oligopeptide transport (POT) family protein [Arabidopsis thaliana] (TAIR:AT1G32450.1); similar to TGF-beta receptor, type I/II extracellular re (GB:ABD32535.1); similar to TGF-beta receptor, type I/II extracellular re (GB:ABE93051.1); similar to transporter, major facilitator family, putative [Medicago truncatula] (GB:ABE88005.1); contains InterPro domain TGF-beta rece…
254408_at	AT4G21390	25.4	94.31	3.71299	similar to S-locus lectin protein kinase family protein [Arabidopsis thaliana] (TAIR:AT1G11330.1); similar to S-locus lectin protein kinase family protein [Arabidopsis thaliana] (TAIR:AT1G11350.1); similar to S-locus lectin protein kinase family protein [Arabidopsis thaliana] (TAIR:AT1G61610.1); similar to Protein kinase; S-locus glycoprotein; Curculin-like (mannose-binding) lectin; Apple-like [M…
254416_at	AT4G21380	28.66	139.833	4.87904	encodes a putative receptor-like serine/threonine protein kinases that is similar to Brassica self-incompatibility (S) locus. Expressed in root. Shoot expression limited to limited to the root-hypocotyl transition zone and at the base of lateral roots as well as in axillary buds, and pedicels.
254429_at	AT4G21105	419.17	999.297	2.38399	similar to hypothetical protein MtrDRAFT_AC137510g19v1 [Medicago truncatula] (GB:ABE81487.1)
254432_at	AT4G20830	163.395	394.867	2.41664	Identical to Reticuline oxidase-like protein precursor (EC 1.21.-.-) [Arabidopsis Thaliana] (GB:Q9SVG4;GB:Q3E9Y2;GB:Q8H7B5); similar to ATSEC1A, electron carrier [Arabidopsis thaliana] (TAIR:AT1G01980.1); similar to FAD-binding domain-containing protein [Arabidopsis thaliana] (TAIR:AT4G20840.1); similar to FAD-binding domain-containing protein [Arabidopsis thaliana] (TAIR:AT1G30740.1); similar to…
254445_at	AT4G20930	29.065	62.1833	2.13946	Identical to Probable 3-hydroxyisobutyrate dehydrogenase, mitochondrial precursor (EC 1.1.1.31) (HIBADH) [Arabidopsis Thaliana] (GB:Q9SUC0;GB:Q8LC25); similar to phosphogluconate dehydrogenase (decarboxylating) [Arabidopsis thaliana] (TAIR:AT1G17650.1); similar to putative 3-hydroxyisobutyrate dehydrogenase, mitochondrial precursor [Oryza sativa (japonica cultivar-group)] (GB:BAD45522.1); contain…
254487_at	AT4G20780	57.265	219.46	3.83236	similar to calcium-binding protein, putative [Arabidopsis thaliana] (TAIR:AT5G44460.1); similar to putative calmodulin-like protein [Populus x canadensis] (GB:CAG27612.1); contains InterPro domain EF-Hand type; (InterPro:IPR011992); contains InterPro domain Calcium-binding EF-hand; (InterPro:IPR002048)
254500_at	AT4G20110	70.06	200.553	2.86259	Identical to Vacuolar sorting receptor 7 precursor (AtVSR7) (Epidermal growth factor receptor-like protein 3) (AtELP3) (BP80-like protein f) (AtBP80f) (VSR7) [Arabidopsis Thaliana] (GB:Q8L7E3;GB:O49438); similar to vacuolar sorting receptor, putative [Arabidopsis thaliana] (TAIR:AT1G30900.1); similar to vacuolar sorting receptor, putative [Arabidopsis thaliana] (TAIR:AT2G34940.1); similar to VSR-…
254520_at	AT4G19960	48.19	123.943	2.57197	similar to KUP11 (K+ uptake permease 11), potassium ion transporter [Arabidopsis thaliana] (TAIR:AT2G35060.1); similar to KUP10 (K+ transporter 10), potassium ion transporter [Arabidopsis thaliana] (TAIR:AT1G31120.1); similar to KUP3 (K+ uptake permease 3), potassium ion transporter [Arabidopsis thaliana] (TAIR:AT3G02050.1); similar to Putative potassium transporter 12 (OsHAK12) (GB:Q8VXB1); simi…
254543_at	AT4G19810	41.94	249.583	5.95096	similar to glycosyl hydrolase family 18 protein [Arabidopsis thaliana] (TAIR:AT4G19820.1); similar to chitinase/lysozyme [Nicotiana tabacum] (GB:CAA55128.1); contains InterPro domain Chitinase II; (InterPro:IPR011583); contains InterPro domain Glycoside hydrolase, family 18; (InterPro:IPR001223)
254558_at	AT4G19185	40.035	85.3933	2.13297	similar to nodulin-related / integral membrane family protein [Arabidopsis thaliana] (TAIR:AT5G45370.2); similar to Protein of unknown function DUF6, transmembrane [Medicago truncatula] (GB:ABE84659.1); contains InterPro domain Protein of unknown function DUF6, transmembrane; (InterPro:IPR000620)
254560_at	AT4G19110	186.255	375.027	2.01351	similar to protein kinase, putative [Arabidopsis thaliana] (TAIR:AT5G45430.1); similar to Os06g0116100 [Oryza sativa (japonica cultivar-group)] (GB:NP_001056617.1); similar to GAMYB-binding protein [Hordeum vulgare subsp. vulgare] (GB:AAO25540.1); contains InterPro domain Serine/threonine protein kinase; (InterPro:IPR002290); contains InterPro domain Protein kinase-like; (InterPro:IPR011009); con…
254563_at	AT4G19120	110.04	624.043	5.67106	similar to dehydration-responsive protein, putative [Arabidopsis thaliana] (TAIR:AT1G31850.2); similar to dehydration-responsive protein-like [Oryza sativa (japonica cultivar-group)] (GB:BAD67956.1); similar to Os06g0103900 [Oryza sativa (japonica cultivar-group)] (GB:NP_001056546.1); contains InterPro domain Protein of unknown function DUF248, methyltransferase putative; (InterPro:IPR004159)
254564_at	AT4G19170	378.545	945.513	2.49776	chloroplast-targeted member of a family of enzymes similar to nine-cis-epoxycarotenoid dioxygenase
254575_at	AT4G19460	15.955	52.12	3.26669	similar to glycosyl transferase family 1 protein [Arabidopsis thaliana] (TAIR:AT1G73160.1); similar to glycosyltransferase family-like protein [Oryza sativa (japonica cultivar-group)] (GB:BAD10154.1); similar to Os01g0653200 [Oryza sativa (japonica cultivar-group)] (GB:NP_001043742.1); contains InterPro domain Glycosyl transferase, group 1; (InterPro:IPR001296)
254580_at	AT4G19390	36.14	266.883	7.38471	similar to structural constituent of ribosome [Arabidopsis thaliana] (TAIR:AT5G13720.1); similar to Os07g0656700 [Oryza sativa (japonica cultivar-group)] (GB:NP_001060506.1); similar to Os06g0710300 [Oryza sativa (japonica cultivar-group)] (GB:NP_001058543.1); similar to Uncharacterized protein UPF0114 [Thiomicrospira denitrificans ATCC 33889] (GB:YP_393149.1); contains InterPro domain Uncharacte…
254592_at	AT4G18880	57.1	183.967	3.22183	member of Heat Stress Transcription Factor (Hsf) family
254594_at	AT4G18930	123.235	430.127	3.4903	Identical to Cyclic phosphodiesterase (EC 3.1.4.-) (CPDase) [Arabidopsis Thaliana] (GB:O04147); similar to cyclic phosphodiesterase, putative [Arabidopsis thaliana] (TAIR:AT4G18940.1); similar to Appr>p cyclic nucleotide phosphodiesterase [Medicago truncatula] (GB:ABE80637.1); contains InterPro domain Appr>p cyclic nucleotide phosphodiesterase; (InterPro:IPR009097); contains InterPro domain 2 , 3…
254624_at	AT4G18580	42.6	108.96	2.55775
254641_at	AT4G18800	32.235	70.7933	2.19616	similar to AtRABA1c (Arabidopsis Rab GTPase homolog A1c), GTP binding [Arabidopsis thaliana] (TAIR:AT5G45750.1); similar to putative GTP-binding protein [Gossypium hirsutum] (GB:AAT64010.1); contains InterPro domain Small GTP-binding protein domain; (InterPro:IPR005225); contains InterPro domain Ras small GTPase, Rab type; (InterPro:IPR003579); contains InterPro domain Sigma-54 factor, interactio…
254652_at	AT4G18170	14	60.85	4.34643	member of WRKY Transcription Factor; Group II-c
254659_at	AT4G18240	95.345	234.617	2.46071	similar to ATSS3 (STARCH SYNTHASE 3), starch synthase/ transferase, transferring glycosyl groups [Arabidopsis thaliana] (TAIR:AT1G11720.1); similar to starch synthase IV [Triticum aestivum] (GB:ABD64538.1); similar to starch synthase isoform IV [Triticum aestivum] (GB:AAK97773.1); similar to starch synthase, isoform V [Vigna unguiculata] (GB:CAB40375.1); contains InterPro domain Starch synthase c…
254660_at	AT4G18250	17.57	67.1533	3.82205	similar to receptor serine/threonine kinase, putative [Arabidopsis thaliana] (TAIR:AT1G70250.1); similar to PR5K (PR5-like receptor kinase), kinase/ transmembrane receptor protein serine/threonine kinase [Arabidopsis thaliana] (TAIR:AT5G38280.1); similar to receptor serine/threonine kinase PR5K (GB:AAC49208.1); contains InterPro domain Serine/threonine protein kinase; (InterPro:IPR002290); contai…
254670_at	AT4G18390	77.79	162.377	2.08737	similar to TCP24, transcription factor [Arabidopsis thaliana] (TAIR:AT1G30210.2); similar to TCP family transcription factor [Dendrobium hybrid cultivar] (GB:ABF61889.1); contains InterPro domain TCP transcription factor; (InterPro:IPR005333)
254673_at	AT4G18430	20.87	81.03	3.88261	similar to AtRABA1f (Arabidopsis Rab GTPase homolog A1f), GTP binding [Arabidopsis thaliana] (TAIR:AT5G60860.1); similar to GTP-binding protein [Pisum sativum] (GB:BAA02112.1); contains InterPro domain Small GTP-binding protein domain; (InterPro:IPR005225); contains InterPro domain Ras small GTPase, Rab type; (InterPro:IPR003579); contains InterPro domain Sigma-54 factor, interaction region; (Int…
254683_at	AT4G13800	21.815	54.2633	2.48743	similar to permease-related [Arabidopsis thaliana] (TAIR:AT3G23870.1); similar to OSJNBa0069D17.4 [Oryza sativa (japonica cultivar-group)] (GB:CAD40575.1); similar to Os05g0424800 [Oryza sativa (japonica cultivar-group)] (GB:NP_001055595.1); similar to Protein of unknown function DUF803 [Medicago truncatula] (GB:ABE89975.1); contains InterPro domain Protein of unknown function DUF803; (InterPro:I…
254684_at	AT4G13850	366.835	766.993	2.09084	Encodes a glycine-rich RNA-binding protein. Gene expression is induced by cold.
254694_at	AT4G17900	148.635	404.22	2.71955	similar to zinc-binding family protein [Arabidopsis thaliana] (TAIR:AT1G32700.1); similar to Zinc finger, B-box [Medicago truncatula] (GB:ABE79196.1); contains InterPro domain Protein of unknown function DUF597; (InterPro:IPR006734)
254710_at	AT4G18050	27.56	113.22	4.10813	Identical to Multidrug resistance protein 9 (P-glycoprotein 9) (MDR9) [Arabidopsis Thaliana] (GB:Q9M0M2;GB:Q9SVW6); similar to PGP11 (P-GLYCOPROTEIN 11), ATPase, coupled to transmembrane movement of substances [Arabidopsis thaliana] (TAIR:AT1G02520.1); similar to (P-GLYCOPROTEIN 7, PGP7), ATPase, coupled to transmembrane movement of substances [Arabidopsis thaliana] (TAIR:AT5G46540.1); similar to…
254764_at	AT4G13250	467.12	1026.36	2.19722	similar to short-chain dehydrogenase/reductase (SDR) family protein [Arabidopsis thaliana] (TAIR:AT5G04900.1); similar to Os01g0227100 [Oryza sativa (japonica cultivar-group)] (GB:NP_001042468.1); similar to unknown [Xerophyta humilis] (GB:AAT45005.1); contains InterPro domain Short-chain dehydrogenase/reductase SDR; (InterPro:IPR002198); contains InterPro domain Glucose/ribitol dehydrogenase; (I…
254778_at	AT4G12750	26.905	66.6033	2.4755	similar to HB-1 (homeobox-1), transcription factor [Arabidopsis thaliana] (TAIR:AT1G28420.1); similar to DDT [Medicago truncatula] (GB:ABE90616.1); contains InterPro domain Homeodomain-related; (InterPro:IPR012287); contains InterPro domain Homeobox; (InterPro:IPR001356); contains InterPro domain Homeodomain-like; (InterPro:IPR009057)
254791_at	AT4G12910	46.54	150.6	3.23593	similar to SCPL21 (serine carboxypeptidase-like 21), serine carboxypeptidase [Arabidopsis thaliana] (TAIR:AT3G25420.1); similar to wound-inducible carboxypeptidase [Lycopersicon esculentum] (GB:AAF44708.1); similar to Peptidase S10, serine carboxypeptidase [Medicago truncatula] (GB:ABE89792.1); contains InterPro domain Peptidase S10, serine carboxypeptidase; (InterPro:IPR001563)
254830_at	AT4G12590	175.83	355.063	2.01936	similar to Os09g0497400 [Oryza sativa (japonica cultivar-group)] (GB:NP_001063559.1); similar to AT4g12590-like protein [Hyacinthus orientalis] (GB:AAS20990.1); contains InterPro domain Protein of unknown function DUF850, transmembrane eukaryotic; (InterPro:IPR008568)
254847_at	AT4G11850	10.43	48.0467	4.60658	phospholipase D (gamma)
254853_at	AT4G12080	25.43	63.46	2.49548	similar to DNA-binding family protein [Arabidopsis thaliana] (TAIR:AT4G22770.1); similar to HMG-I and HMG-Y, DNA-binding [Medicago truncatula] (GB:ABE87426.1); contains InterPro domain Protein of unknown function DUF296; (InterPro:IPR005175); contains InterPro domain HMG-I and HMG-Y, DNA-binding; (InterPro:IPR000637)
254857_at	AT4G12120	26.03	60.14	2.31041	member of KEULE Gene Family
254858_at	AT4G12070	28.57	169.673	5.93886	similar to hypothetical protein [Oryza sativa (japonica cultivar-group)] (GB:BAD12897.1); similar to Os02g0717600 [Oryza sativa (japonica cultivar-group)] (GB:NP_001047934.1)
254889_at	AT4G11650	126.035	2073.71	16.4534	osmotin-like protein
254890_at	AT4G11600	286.425	1500.41	5.23839	Encodes glutathione peroxidase.
254891_at	AT4G11740	84.62	173.337	2.04841	Isolated as a suppressor of a dominant mutant in the Ara4 gene that was expressed in yeast ypt1 mutant strains. A novel protein with a small region of similarity to coil-coiled domain of yeast VSP27 protein.
254919_at	AT4G11360	108.505	549.477	5.06407	Encodes a putative RING-H2 finger protein RHA1b.
254922_at	AT4G11370	17.13	232.757	13.5877	Encodes a putative RING-H2 finger protein RHA1a.
254926_at	AT4G11280	220.285	450.993	2.04732	encodes a a member of the 1-aminocyclopropane-1-carboxylate (ACC) synthase (S-adenosyl-L-methionine methylthioadenosine-lyase, EC 4.4.1.14) gene family
254998_at	AT4G09760	130.83	269.99	2.06367	encodes a choline synthase whose gene expression is induced by high salt and mannitol.
255070_at	AT4G09020	18.6	193.513	10.4039	Encodes an isoamylase-like protein. Mutant studies show that the gene is strongly involved in starch breakdown. A GUS-protein fusion product was shown to localize to the surface of chloroplastic structures reminiscent of starch granules. In the mutants, the chloroplastic &#945;-amylase AMY3 is upregulated.
255110_at	AT4G08770	63.96	351.447	5.49479	Identical to Peroxidase 37 precursor (EC 1.11.1.7) (Atperox P37) (ATP38) (PER37) [Arabidopsis Thaliana] (GB:Q9LDN9;GB:Q8L7B3); similar to peroxidase, putative [Arabidopsis thaliana] (TAIR:AT4G08780.1); similar to Peroxidase C2 precursor (GB:P17179); contains InterPro domain Haem peroxidase; (InterPro:IPR010255); contains InterPro domain Haem peroxidase, plant/fungal/bacterial; (InterPro:IPR002016…
255148_at	AT4G08470	83.24	257.557	3.09415	member of MEKK subfamily
255221_at	AT4G05150	155.2	735.567	4.73948	similar to octicosapeptide/Phox/Bem1p (PB1) domain-containing protein [Arabidopsis thaliana] (TAIR:AT2G01190.1); similar to Octicosapeptide/Phox/Bem1p [Medicago truncatula] (GB:ABD32345.1); contains InterPro domain Octicosapeptide/Phox/Bem1p; (InterPro:IPR000270)
255232_at	AT4G05330	19.19	39.6467	2.06601	A member of ARF GAP domain (AGD), A thaliana has 15 members, grouped into four classes.
255243_at	AT4G05590	45.945	117.55	2.55849	similar to unknown protein [Arabidopsis thaliana] (TAIR:AT4G22310.1); similar to Protein of unknown function UPF0041 [Medicago truncatula] (GB:ABD28486.1); contains InterPro domain Protein of unknown function UPF0041; (InterPro:IPR005336)
255259_at	AT4G05020	71.21	526.927	7.39962	similar to NDB1 (NAD(P)H DEHYDROGENASE B1), NADH dehydrogenase/ disulfide oxidoreductase [Arabidopsis thaliana] (TAIR:AT4G28220.1); similar to NDB4 (NAD(P)H DEHYDROGENASE B4), NADH dehydrogenase [Arabidopsis thaliana] (TAIR:AT2G20800.1); similar to pyridine nucleotide-disulphide oxidoreductase family protein [Arabidopsis thaliana] (TAIR:AT4G21490.1); similar to FAD-dependent pyridine nucleotide-d…
255301_at	AT4G04800	47.365	132.857	2.80495	similar to methionine sulfoxide reductase domain-containing protein / SeIR domain-containing protein [Arabidopsis thaliana] (TAIR:AT4G21860.1); similar to Mss4-like [Medicago truncatula] (GB:ABE84787.1); contains InterPro domain Methionine sulfoxide reductase B; (InterPro:IPR002579); contains InterPro domain Mss4-like; (InterPro:IPR011057)
255331_at	AT4G04330	13.81	551.053	39.9025	similar to unnamed protein product [Ostreococcus tauri] (GB:CAL56420.1); similar to Os08g0425200 [Oryza sativa (japonica cultivar-group)] (GB:NP_001061837.1)
255348_at	AT4G03820	20.82	42.7	2.05091	similar to unknown protein [Arabidopsis thaliana] (TAIR:AT4G22270.1); similar to AT3g20300/MQC12_5 [Medicago truncatula] (GB:ABD32643.1)
255360_at	AT4G03960	47.055	129.167	2.74501	similar to tyrosine specific protein phosphatase family protein [Arabidopsis thaliana] (TAIR:AT1G05000.1); similar to tyrosine specific protein phosphatase family protein [Capsicum annuum] (GB:AAX20039.1); contains InterPro domain Putative tyrosine phosphatase; (InterPro:IPR004861); contains InterPro domain Tyrosine specific protein phosphatase and dual specificity protein phosphatase; (InterPro:…
255381_at	AT4G03510	116.84	282.877	2.42106	RMA1 encodes a novel 28 kDa protein with a RING finger motif and a C-terminal membrane-anchoring domain that is involved in the secretory pathway.
255403_at	AT4G03400	70.425	146.613	2.08184	Encodes a GH3-related gene involved in red light-specific hypocotyl elongation. Analysis of sense and antisense transgenic plants suggests that DFL2 is located downstream of red light signal transduction and determines the degree of hypocotyl elongation.
255406_at	AT4G03450	34.45	176.233	5.11563	similar to ankyrin repeat family protein [Arabidopsis thaliana] (TAIR:AT4G03440.1); similar to Ankyrin [Medicago truncatula] (GB:ABE77954.1); contains InterPro domain Ankyrin; (InterPro:IPR002110)
255429_at	AT4G03410	81.165	198.357	2.44387	similar to peroxisomal membrane protein-related [Arabidopsis thaliana] (TAIR:AT1G52870.2); similar to peroxisomal membrane protein-like [Oryza sativa (japonica cultivar-group)] (GB:BAD34004.1); similar to Os03g0583800 [Oryza sativa (japonica cultivar-group)] (GB:NP_001050563.1); contains InterPro domain Mpv17/PMP22; (InterPro:IPR007248)
255430_at	AT4G03320	32.98	436.02	13.2207	similar to TIC20, protein translocase [Arabidopsis thaliana] (TAIR:AT1G04940.1); similar to Tic20-like protein [Solanum tuberosum] (GB:ABB86268.1); contains InterPro domain Chloroplast protein import component Tic20; (InterPro:IPR005691)
255462_at	AT4G02940	106.405	563.613	5.29687	similar to oxidoreductase, 2OG-Fe(II) oxygenase family protein [Arabidopsis thaliana] (TAIR:AT2G48080.1); similar to Os05g0401500 [Oryza sativa (japonica cultivar-group)] (GB:NP_001055490.1); similar to hydroxyproline-rich glycoprotein family protein, putative, expressed [Oryza sativa (japonica cultivar-group)] (GB:AAP51882.2); similar to Os10g0116900 [Oryza sativa (japonica cultivar-group)] (GB:…
255469_at	AT4G03030	95.54	200.873	2.10251	similar to kelch repeat-containing F-box family protein [Arabidopsis thaliana] (TAIR:AT3G63220.2); similar to OR23peptide (GB:AAA79706.1); contains InterPro domain Cyclin-like F-box; (InterPro:IPR001810); contains InterPro domain Galactose oxidase, central; (InterPro:IPR011043); contains InterPro domain Kelch repeat; (InterPro:IPR006652)
255475_at	AT4G02480	50.51	136.393	2.70032	similar to AAA-type ATPase family protein [Arabidopsis thaliana] (TAIR:AT1G62130.1); similar to AAA-type ATPase family protein [Arabidopsis thaliana] (TAIR:AT1G02890.1); similar to AAA-type ATPase family protein [Arabidopsis thaliana] (TAIR:AT4G24860.1); similar to AAA-type ATPase family protein, putative, expressed [Oryza sativa (japonica cultivar-group)] (GB:ABA95244.2); similar to Peptidase S1…
255477_at	AT4G02370	104.165	543.243	5.21522	similar to unknown protein [Arabidopsis thaliana] (TAIR:AT1G02816.1); similar to Os05g0362300 [Oryza sativa (japonica cultivar-group)] (GB:NP_001055314.1); similar to Protein of unknown function, DUF538 [Oryza sativa (japonica cultivar-group)] (GB:AAX95409.1); similar to Os05g0362500 [Oryza sativa (japonica cultivar-group)] (GB:NP_001055315.1); contains InterPro domain Protein of unknown function…
255479_at	AT4G02380	383.89	1238.73	3.22678	Encodes AtLEA5 (late embryogenesis abundant like protein). Also known as SENESCENCE-ASSOCIATED GENE 21 (SAG21). Has a role on oxidative stress tolerance. mRNA levels are elevated in response to various stresses.
255502_at	AT4G02410	105.545	240.25	2.27628	similar to lectin protein kinase, putative [Arabidopsis thaliana] (TAIR:AT3G53810.1); similar to RLK (RECEPTOR LECTIN KINASE), kinase [Arabidopsis thaliana] (TAIR:AT2G37710.1); similar to lectin protein kinase, putative [Arabidopsis thaliana] (TAIR:AT4G02420.1); similar to receptor kinase Lecrk [Gossypium hirsutum] (GB:AAP47579.1); similar to lectin-like receptor kinase 7;1 [Medicago truncatula] …
255525_at	AT4G02340	63.715	205.793	3.2299	similar to epoxide hydrolase, putative [Arabidopsis thaliana] (TAIR:AT3G05600.1); similar to soluble epoxide hydrolase [Citrus jambhiri] (GB:BAD13534.1); contains InterPro domain Esterase/lipase/thioesterase; (InterPro:IPR000379); contains InterPro domain Alpha/beta hydrolase fold-1; (InterPro:IPR000073); contains InterPro domain Epoxide hydrolase; (InterPro:IPR000639); contains InterPro domain A…
255575_at	AT4G01430	43.7	289.98	6.6357	similar to nodulin MtN21 family protein [Arabidopsis thaliana] (TAIR:AT1G01070.1); similar to Os06g0107600 [Oryza sativa (japonica cultivar-group)] (GB:NP_001056569.1); similar to Os02g0103500 [Oryza sativa (japonica cultivar-group)] (GB:NP_001045604.1); similar to Protein of unknown function DUF6, transmembrane [Medicago truncatula] (GB:ABE82165.1)
255585_at	AT4G01550	25.495	51.14	2.00588	similar to ANAC068/NTM1 (NAC WITH TRANSMEMBRANE MOTIF1), transcription factor/ transcriptional activator [Arabidopsis thaliana] (TAIR:AT4G01540.1); similar to No apical meristem (NAM) protein [Medicago truncatula] (GB:ABE84505.1); similar to Os08g0157900 [Oryza sativa (japonica cultivar-group)] (GB:NP_001061034.1); contains InterPro domain No apical meristem (NAM) protein; (InterPro:IPR003441)
255587_at	AT4G01480	74.19	184.087	2.48129	similar to inorganic pyrophosphatase, putative (soluble) / pyrophosphate phospho-hydrolase, putative / PPase, putative [Arabidopsis thaliana] (TAIR:AT1G01050.1); similar to soluble inorganic pyrophosphatase [Populus tremula x Populus tremuloides] (GB:AAD46520.1); contains InterPro domain Inorganic pyrophosphatase; (InterPro:IPR008162)
255590_at	AT4G01610	204.575	585.543	2.86224	similar to cathepsin B-like cysteine protease, putative [Arabidopsis thaliana] (TAIR:AT1G02305.1); similar to Peptidase C1A, papain; Somatotropin hormone [Medicago truncatula] (GB:ABD32840.1); contains InterPro domain Peptidase, cysteine peptidase active site; (InterPro:IPR000169); contains InterPro domain Peptidase C1A, papain; (InterPro:IPR013128); contains InterPro domain Peptidase C1, propept…
255621_at	AT4G01390	54.465	137.367	2.52211	similar to meprin and TRAF homology domain-containing protein / MATH domain-containing protein [Arabidopsis thaliana] (TAIR:AT4G00780.1); similar to Os12g0489100 [Oryza sativa (japonica cultivar-group)] (GB:NP_001066793.1); similar to ubiquitin-specific protease 12, putative, expressed [Oryza sativa (japonica cultivar-group)] (GB:ABA98280.2); contains InterPro domain TRAF-like; (InterPro:IPR00897…
255630_at	AT4G00700	16.27	78.43	4.82053	similar to C2 domain-containing protein [Arabidopsis thaliana] (TAIR:AT1G22610.1); similar to NTRB (NADPH-dependent thioredoxin reductase B) [Arabidopsis thaliana] (TAIR:AT4G11610.1); similar to C2 domain-containing protein [Arabidopsis thaliana] (TAIR:AT3G61300.1); similar to C2 [Medicago truncatula] (GB:ABD33426.1); similar to C2 [Medicago truncatula] (GB:ABE89860.1); similar to H0306F12.8 [Ory…
255645_at	AT4G00880	102.03	286.32	2.80623	similar to auxin-responsive family protein [Arabidopsis thaliana] (TAIR:AT2G46690.1); similar to Auxin responsive SAUR protein [Medicago truncatula] (GB:ABE93517.1); contains InterPro domain Auxin responsive SAUR protein; (InterPro:IPR003676)
255659_at	AT4G00895	158.015	406.893	2.57503	contains InterPro domain ATPase, F1 complex, OSCP/delta subunit; (InterPro:IPR000711)
255664_at	AT4G00440	46.745	101.123	2.1633	similar to unknown protein [Arabidopsis thaliana] (TAIR:AT2G45900.1); similar to conserved hypothetical protein [Medicago truncatula] (GB:ABE91371.1); contains domain PHOSPHATIDYLINOSITOL N-ACETYLGLUCOSAMINYLTRANSFERASE SUBUNIT P (DOWN SYNDROME CRITICAL REGION PROTEIN 5)-RELATED (PTHR21726); contains domain RNASE H1 SMALL SUBUNIT (AYP1)-RELATED (PTHR21726:SF4)
255671_at	AT4G00355	66.845	194.677	2.91236	similar to unknown protein [Arabidopsis thaliana] (TAIR:AT2G45980.1); similar to conserved hypothetical protein [Medicago truncatula] (GB:ABE80179.1)
255681_at	AT4G00550	31.66	64.0433	2.02285	encodes a UDP-galactose-dependent digalactosyldiacylglycerol(DGDG) synthase. Located in chloroplast outer membrane.
255716_at	AT4G00330	102.83	300.017	2.9176	high overall homology to CRCK1
255728_at	AT1G25500	20.015	57.0467	2.8502	similar to unknown protein [Arabidopsis thaliana] (TAIR:AT5G13760.1); similar to hypothetical protein [Trypanosoma cruzi strain CL Brener] (GB:XP_821483.1); similar to Os02g0580100 [Oryza sativa (japonica cultivar-group)] (GB:NP_001047233.1); contains InterPro domain Protein of unknown function DUF580; (InterPro:IPR007603)
255753_at	AT1G18570	46.63	305.413	6.54972	putative transcription factor: R2R3-MYB transcription family
255777_at	AT1G18630	43.41	97.01	2.23474	encodes a glycine-rich RNA binding protein.
255782_at	AT1G19850	33.855	144.15	4.25786	Encodes a transcription factor (IAA24) mediating embryo axis formation and vascular development. Similar to AUXIN RESPONSIVE FACTOR 1 (ARF1) shown to bind to auxin responsive elements (AREs), and to the maize transcriptional activator VIVIPAROUS 1( VP1). In situ hybridization shows expression in provascular tissue of embryos, the emerging shoot primordia, then is restricted to provascular tissue,…
255786_at	AT1G19670	213.205	1401.57	6.57381	Chlorophyllase is the first enzyme involved in chlorophyll degradation. It catalyzes the hydrolysis of the ester bond to yield chlorophyllide and phytol. AtCLH1 lacks a typical signal sequence for the chloroplast. Its expression is induced rapidly by methyljasmonate, a known promoter of senescence and chlorophyll degradation.
255795_at	AT2G33380	106.325	547.9	5.15307	Encodes a calcium binding protein whose mRNA is induced upon treatment with NaCl, ABA and in response to dessication. mRNA expression under drought conditions is apparent particularly in leaves and flowers.
255822_at	AT2G40610	217.205	488.12	2.24728	member of Alpha-Expansin Gene Family. Naming convention from the Expansin Working Group (Kende et al, 2004. Plant Mol Bio). Involved in the formation of nematode-induced syncytia in roots of Arabidopsis thaliana.
255827_at	AT2G40600	108.825	248.31	2.28174	similar to appr-1-p processing enzyme family protein [Arabidopsis thaliana] (TAIR:AT1G69340.1); similar to Appr-1-p processing [Medicago truncatula] (GB:ABE88414.1); contains InterPro domain Appr-1-p processing; (InterPro:IPR002589)
255844_at	AT2G33580	50.12	103.813	2.0713	similar to protein kinase family protein / peptidoglycan-binding LysM domain-containing protein [Arabidopsis thaliana] (TAIR:AT2G23770.1); similar to Os02g0193000 [Oryza sativa (japonica cultivar-group)] (GB:NP_001046166.1); similar to Os06g0625300 [Oryza sativa (japonica cultivar-group)] (GB:NP_001058111.1); similar to Protein kinase domain containing protein, expressed [Oryza sativa (japonica c…
255852_at	AT1G66970	633.83	1459.75	2.30306	Identical to Probable glycerophosphoryl diester phosphodiesterase 3 precursor (EC 3.1.4.46) (GPDL3) [Arabidopsis Thaliana] (GB:Q7Y208;GB:Q9FZI1); similar to glycerophosphoryl diester phosphodiesterase family protein [Arabidopsis thaliana] (TAIR:AT5G55480.1); similar to protein kinase family protein / glycerophosphoryl diester phosphodiesterase family protein [Arabidopsis thaliana] (TAIR:AT1G66980…
255855_at	AT1G66950	5.19	12.54	2.41618	Identical to Probable pleiotropic drug resistance protein 11 (PDR11) [Arabidopsis Thaliana] (GB:Q7PC84;GB:Q9C623;GB:Q9FZI3); similar to ATPDR12/PDR12 (PLEIOTROPIC DRUG RESISTANCE 12), ATPase, coupled to transmembrane movement of substances [Arabidopsis thaliana] (TAIR:AT1G15520.1); similar to ATPDR6/PDR6 (PLEIOTROPIC DRUG RESISTANCE 6), ATPase, coupled to transmembrane movement of substances [Ara…
255859_at	AT5G34930	45.815	104.52	2.28135	Identical to Arogenate dehydrogenase 1, chloroplast precursor (EC 1.3.1.78) (TyrAAT1) (TYRATC) (TYRAAT1) [Arabidopsis Thaliana] (GB:Q944B6;GB:O82603); similar to prephenate dehydrogenase family protein [Arabidopsis thaliana] (TAIR:AT1G15710.1); similar to Prephenate dehydrogenase; NADP oxidoreductase, coenzyme F420-dependent [Medicago truncatula] (GB:ABE87267.1); contains InterPro domain NADP oxi…
255860_at	AT5G34940	48.1	161.37	3.35489	Identical to Heparanase-like protein 3 precursor (EC 3.2.-.-) [Arabidopsis Thaliana] (GB:Q9FZP1;GB:O82604;GB:O82605); similar to glycosyl hydrolase family 79 N-terminal domain-containing protein [Arabidopsis thaliana] (TAIR:AT5G61250.1); similar to Os02g0802200 [Oryza sativa (japonica cultivar-group)] (GB:NP_001048420.1); similar to Glycoside hydrolase family 79, N-terminal [Medicago truncatula] …
255872_at	AT2G30360	55.06	112.917	2.05079	Encodes a SOS2-like protein kinase that is a member of the CBL-interacting protein kinase family.
255923_at	AT1G22180	13.185	125.553	9.52244	similar to SEC14 cytosolic factor family protein / phosphoglyceride transfer family protein [Arabidopsis thaliana] (TAIR:AT4G08690.1); similar to Os02g0752000 [Oryza sativa (japonica cultivar-group)] (GB:NP_001048139.1); similar to Cellular retinaldehyde-binding/triple function, N-terminal [Medicago truncatula] (GB:ABE91555.1); contains InterPro domain Phosphatidylinositol transfer protein-like, …
255931_at	AT1G12710	21.74	91.8133	4.22324	similar to ATPP2-A11 (Phloem protein 2-A11) [Arabidopsis thaliana] (TAIR:AT1G63090.1); similar to Cyclin-like F-box; Galactose-binding like [Medicago truncatula] (GB:ABE90560.1); contains InterPro domain Cyclin-like F-box; (InterPro:IPR001810)
255942_at	AT1G22360	90.735	289.647	3.19223	similar to UDP-glucoronosyl/UDP-glucosyl transferase family protein [Arabidopsis thaliana] (TAIR:AT1G22340.1); similar to transcription factor/ transferase, transferring glycosyl groups [Arabidopsis thaliana] (TAIR:AT1G22380.1); similar to UGT85A1 (UDP-glucosyl transferase 85A1), UDP-glycosyltransferase/ transferase, transferring glycosyl groups / transferase, transferring hexosyl groups [Arabido…
255953_at	AT1G22070	74.37	362.363	4.87244	Encodes a transcription factor. Like other TGAla-related factors, TGA3 has a highly conserved bZIP region and exhibits similar DNA-binding properties.
255980_at	AT1G33970	39.115	170.877	4.36857	similar to avirulence-responsive family protein / avirulence induced gene (AIG1) family protein [Arabidopsis thaliana] (TAIR:AT4G09950.1); similar to NTGP4 [Nicotiana tabacum] (GB:AAD09518.1); contains InterPro domain AIG1; (InterPro:IPR006703)
256017_at	AT1G19180	44.695	711.42	15.9172	similar to unknown protein [Arabidopsis thaliana] (TAIR:AT1G74950.1); similar to PnFL-2 [Ipomoea nil] (GB:AAG49896.1); similar to Os07g0615200 [Oryza sativa (japonica cultivar-group)] (GB:NP_001060268.1); contains InterPro domain ZIM; (InterPro:IPR010399)
256024_at	AT1G58340	20.44	216.28	10.5812	similar to MATE efflux protein-related [Arabidopsis thaliana] (TAIR:AT4G23030.1); similar to Multi antimicrobial extrusion protein MatE [Medicago truncatula] (GB:ABE77554.1); contains InterPro domain Multi antimicrobial extrusion protein MatE; (InterPro:IPR002528)
256041_at	AT1G07230	64.595	144.043	2.22995	similar to phosphoesterase family protein [Arabidopsis thaliana] (TAIR:AT2G26870.1); similar to Os03g0826600 [Oryza sativa (japonica cultivar-group)] (GB:NP_001051765.1); similar to putative phospholipase [Oryza sativa] (GB:AAK82449.1); contains InterPro domain Phosphoesterase; (InterPro:IPR007312)
256046_at	Multitple Genes	25.425	91.7867	3.6101	Detects for AT1G07135/AT1G07130
256050_at	AT1G07000	63.005	237.303	3.76642	A member of EXO70 gene family, putative exocyst subunits, conserved in land plants. Arabidopsis thaliana contains 23 putative EXO70 genes, which can be classified into eight clusters on the phylogenetic tree.
256058_at	AT1G07240	68.055	140.073	2.05824	similar to UDP-glucoronosyl/UDP-glucosyl transferase family protein [Arabidopsis thaliana] (TAIR:AT1G07250.1); similar to Chain A, Crystal Structure Of Medicago Truncatula Ugt71g1 Complexed With Udp-Glucose (GB:2ACW); contains InterPro domain UDP-glucuronosyl/UDP-glucosyltransferase; (InterPro:IPR002213)
256060_at	AT1G07050	18.03	167.385	9.28369	similar to CIL [Arabidopsis thaliana] (TAIR:AT4G25990.1); similar to putative stress resistance-related protein [Oryza sativa (japonica cultivar-group)] (GB:ABF00989.1); similar to Os06g0264200 [Oryza sativa (japonica cultivar-group)] (GB:NP_001057333.1); contains InterPro domain CCT; (InterPro:IPR010402)
256061_at	AT1G07040	84.48	293.61	3.4755	similar to unknown protein [Arabidopsis thaliana] (TAIR:AT1G27030.1); similar to unknown protein [Oryza sativa (japonica cultivar-group)] (GB:AAN05517.1); similar to Os10g0463800 [Oryza sativa (japonica cultivar-group)] (GB:NP_001064789.1)
256080_at	AT1G20690	5.94	13.79	2.32155	similar to F-box family protein [Arabidopsis thaliana] (TAIR:AT1G20940.1); contains domain SUBFAMILY NOT NAMED (PTHR13711:SF8); contains domain SWI/SNF-RELATED CHROMATIN BINDING PROTEIN (PTHR13711)
256091_at	AT1G20693	197.52	757.733	3.83624	Encodes a protein belonging to the subgroup of HMGB (high mobility group B) proteins that have a distinctive DNA-binding motif, the HMG-box domain. The motif confers non-sequence specific interaction with linear DNA and structure-specific binding to distorted DNA sites. The HMGB proteins are involved in the assembly of nucleoprotein complexes. Can be phosphorylated by CK2alpha.
256092_at	AT1G20696	273.085	668.117	2.44655	Encodes a protein belonging to the subgroup of HMGB (high mobility group B) proteins that have a distinctive DNA-binding motif, the HMG-box domain. The motif confers non-sequence specific interaction with linear DNA and structure-specific binding to distorted DNA sites. The HMGB proteins are involved in the assembly of nucleoprotein complexes. Can be phosphorylated by CK2alpha.
256100_at	AT1G13750	27.9	196.733	7.05137	similar to ATPAP24/PAP24 (purple acid phosphatase 24), acid phosphatase/ protein serine/threonine phosphatase [Arabidopsis thaliana] (TAIR:AT4G24890.1); similar to ATPAP27/PAP27 (purple acid phosphatase 27), acid phosphatase/ protein serine/threonine phosphatase [Arabidopsis thaliana] (TAIR:AT5G50400.1); similar to diphosphonucleotide phosphatase 1, putative, expressed [Oryza sativa (japonica cul…
256121_at	AT1G18160	59.705	164.647	2.75767	similar to protein kinase family protein [Arabidopsis thaliana] (TAIR:AT1G73660.1); similar to protein kinase family protein [Arabidopsis thaliana] (TAIR:AT5G11850.1); similar to putative CTR1-like kinase kinase kinase [Oryza sativa (japonica cultivar-group)] (GB:BAD38153.1); similar to CTR1-like kinase kinase kinase [Brassica juncea] (GB:AAP86285.1); similar to hypothetical protein MtrDRAFT_AC13…
256129_at	AT1G18210	198.375	534.703	2.69542	similar to calcium-binding protein, putative [Arabidopsis thaliana] (TAIR:AT1G73630.1); similar to Calcium-binding EF-hand [Medicago truncatula] (GB:ABE81417.1); contains InterPro domain EF-Hand type; (InterPro:IPR011992); contains InterPro domain Calcium-binding EF-hand; (InterPro:IPR002048)
256147_at	AT1G55080	33.94	71.73	2.11344	similar to PFT1 (PHYTOCHROME AND FLOWERING TIME 1) [Arabidopsis thaliana] (TAIR:AT1G25540.2); similar to unknown protein [Arabidopsis thaliana] (TAIR:AT1G29580.1); similar to Spectrin repeat [Medicago truncatula] (GB:ABE79768.1)
256150_at	AT1G55120	23.625	74.3467	3.14695	Encodes a protein with fructan exohydrolase (FEH) activity acting on levan-type fructans (6-FEH, levanase). The enzyme does not have invertase activity.
256156_at	AT3G08510	185.78	727.977	3.91849	Phosphoinositide-specific phospholipase C (PI-PLC), catalyzes hydrolysis of phosphatidylinositol 4,5-bisphosphate into inositol 1,4,5-trisphosphate and diacylglycerol.
256183_at	AT1G51660	39.855	115.523	2.89859	encodes a mitogen-activated map kinase kinase (there are nine in Arabidopsis) involved in innate immunity. This protein activate MPK3/MPK6 and early-defense genes redundantly with MKK5.
256206_at	Multitple Genes	18.17	40.1	2.20693	Detects for AT1G50900/AT1G50910
256221_at	AT1G56300	17.805	476.06	26.7374	similar to DNAJ heat shock N-terminal domain-containing protein [Arabidopsis thaliana] (TAIR:AT3G14200.1); similar to DnaJ-like protein [Glycine max] (GB:AAM23263.1); contains InterPro domain Heat shock protein DnaJ, N-terminal; (InterPro:IPR001623)
256225_at	AT1G56220	528.765	1499.94	2.83669	similar to dormancy/auxin associated protein-related [Arabidopsis thaliana] (TAIR:AT1G54070.1); similar to Dormancyauxin associated [Medicago truncatula] (GB:ABE80617.1); contains InterPro domain Dormancyauxin associated; (InterPro:IPR008406)
256235_at	AT3G12490	118.565	402.603	3.39563	similar to cysteine protease inhibitor, putative / cystatin, putative [Arabidopsis thaliana] (TAIR:AT5G05110.1); similar to At3g12490-like protein [Boechera stricta] (GB:ABB89766.1); similar to cysteine proteinase inhibitor [Brassica rapa] (GB:ABK78689.1); contains InterPro domain Proteinase inhibitor I25, cystatin; (InterPro:IPR000010); contains InterPro domain Proteinase inhibitor I25A and I25B…
256243_at	AT3G12500	54.31	692.75	12.7555	encodes a basic chitinase involved in ethylene/jasmonic acid mediated signalling pathway during systemic acquired resistance based on expression analyses.
256256_at	AT3G11230	63.34	141.4	2.2324	Identical to Protein yippee-like At3g11230 [Arabidopsis Thaliana] (GB:Q9C777;GB:Q8L918); similar to yippee family protein [Arabidopsis thaliana] (TAIR:AT2G40110.1); similar to Protein yippee-like (GB:P59234); contains InterPro domain Yippee-like protein; (InterPro:IPR004910)
256294_at	AT1G69450	67.635	162.423	2.40147	similar to HYP1 (HYPOTHETICAL PROTEIN 1) [Arabidopsis thaliana] (TAIR:AT3G01100.1); similar to Protein of unknown function DUF221 [Medicago truncatula] (GB:ABE86757.1); similar to Os12g0582800 [Oryza sativa (japonica cultivar-group)] (GB:NP_001067142.1); contains InterPro domain Protein of unknown function DUF221; (InterPro:IPR003864)
256300_at	AT1G69490	196.62	432.247	2.19839	Encodes a member of the NAC transcription factor gene family. It is expressed in floral primordia and upregulated by AP3 and PI. Its expression is associated with leaf senescence.
256321_at	AT1G55020	49.46	309.487	6.25731	lipoxygenase, a defense gene conferring resistance Xanthomonas campestris
256366_at	AT1G66880	48.71	154.02	3.16198	similar to serine/threonine protein kinase family protein [Arabidopsis thaliana] (TAIR:AT5G38210.1); similar to wall-associated kinase 4-like [Oryza sativa (japonica cultivar-group)] (GB:BAD82478.1); similar to Os05g0550800 [Oryza sativa (japonica cultivar-group)] (GB:NP_001056244.1); contains InterPro domain Serine/threonine protein kinase; (InterPro:IPR002290); contains InterPro domain Protein …
256412_at	AT3G11220	14.21	28.705	2.02006	A subunit of Elongator, a histone acetyl transferase complex, consisting of six subunits (ELP1ÂELP6), that copurifies with the elongating RNAPII in yeast and humans. Three Arabidopsis thaliana genes, encoding homologs of the yeast Elongator subunits ELP1, ELP3 (histone acetyl transferase), and ELP4 are responsible for the narrow leaf phenotype in elongata mutants and for reduced root growth that…
256419_at	AT1G33470	20.125	40.9433	2.03445	similar to RNA recognition motif (RRM)-containing protein [Arabidopsis thaliana] (TAIR:AT1G22910.2); similar to Os01g0876800 [Oryza sativa (japonica cultivar-group)] (GB:NP_001044971.1); similar to Os01g0958500 [Oryza sativa (japonica cultivar-group)] (GB:NP_001045454.1); similar to RNA-binding re (GB:ABE82599.1); contains InterPro domain Nucleotide-binding, alpha-beta plait; (InterPro:IPR012677)…
256433_at	Multitple Genes	174.675	439.783	2.51772	Detects for AT3G10980/AT3G10985
256466_at	AT1G32580	47.96	102.813	2.14373	similar to plastid developmental protein DAG, putative [Arabidopsis thaliana] (TAIR:AT2G35240.1); similar to putative plastid protein [Oryza sativa (japonica cultivar-group)] (GB:BAC22214.1); similar to OSJNBa0041A02.8 [Oryza sativa (japonica cultivar-group)] (GB:CAD41861.2); contains InterPro domain Proteinase inhibitor, propeptide; (InterPro:IPR009020)
256469_at	AT1G32540	103.015	301.057	2.92245	Encodes a protein with 3 plant-specific zinc finger domains that acts as a positive regulator of cell death.
256489_at	AT1G31550	45.885	188.58	4.10984	similar to lipase, putative [Arabidopsis thaliana] (TAIR:AT1G28600.1); similar to lipase 1 [Brassica napus] (GB:AAX59709.1); contains InterPro domain Lipolytic enzyme, G-D-S-L; (InterPro:IPR001087)
256508_at	AT1G75140	21.705	64.8067	2.98579	similar to unknown protein [Arabidopsis thaliana] (TAIR:AT1G19370.1); similar to hypothetical protein [Oryza sativa (japonica cultivar-group)] (GB:BAC22202.1); contains InterPro domain Cytochrome cd1-nitrite reductase-like, C-terminal haem d1; (InterPro:IPR011048); contains InterPro domain WD40-like; (InterPro:IPR011046)
256529_at	AT1G33260	18.04	49.41	2.73891	similar to protein kinase family protein [Arabidopsis thaliana] (TAIR:AT4G10390.1); similar to Os02g0648100 [Oryza sativa (japonica cultivar-group)] (GB:NP_001047579.1); similar to H0814G11.12 [Oryza sativa (indica cultivar-group)] (GB:CAJ86345.1); similar to Os04g0540900 [Oryza sativa (japonica cultivar-group)] (GB:NP_001053443.1); contains InterPro domain Serine/threonine protein kinase; (Inter…
256547_at	AT3G14840	230.53	487.36	2.11408	similar to serine/threonine protein kinase-related [Arabidopsis thaliana] (TAIR:AT1G53420.1); similar to putative receptor-like protein kinase 2 [Glycine max] (GB:AAU10526.1)
256567_at	AT3G19553	58.73	255.403	4.34877	similar to amino acid permease family protein [Arabidopsis thaliana] (TAIR:AT1G31830.2); similar to putative amino acid permease [Oryza sativa (japonica cultivar-group)] (GB:AAR10855.1); similar to amino acid permease family protein, putative, expressed [Oryza sativa (japonica cultivar-group)] (GB:ABF97257.1); similar to Os03g0576900 [Oryza sativa (japonica cultivar-group)] (GB:NP_001050538.1); c…
256569_at	AT3G19550	7.16	32.66	4.56145	similar to expressed protein [Oryza sativa (japonica cultivar-group)] (GB:ABA98694.1); similar to Os12g0507700 [Oryza sativa (japonica cultivar-group)] (GB:NP_001066848.1)
256576_at	AT3G28210	21.91	174.87	7.98129	Encodes a putative zinc finger protein (PMZ).
256583_at	AT3G28850	21.115	58.0333	2.74844	similar to glutaredoxin family protein [Arabidopsis thaliana] (TAIR:AT5G39865.1); similar to Glutaredoxin [Medicago truncatula] (GB:ABD32222.1); contains InterPro domain Thioredoxin-like fold; (InterPro:IPR012336); contains InterPro domain Glutaredoxin; (InterPro:IPR002109); contains InterPro domain Thioredoxin fold; (InterPro:IPR012335)
256617_at	AT3G22240	1640.4	5221.83	3.18326
256626_at	AT3G20015	25.885	65.27	2.52154	similar to aspartyl protease family protein [Arabidopsis thaliana] (TAIR:AT3G18490.1); similar to H0402C08.5 [Oryza sativa (indica cultivar-group)] (GB:CAJ86229.1); contains InterPro domain Peptidase A1, pepsin; (InterPro:IPR001461); contains InterPro domain Peptidase aspartic, catalytic; (InterPro:IPR009007)
256633_at	AT3G28340	24.49	102.273	4.17613	Encodes a protein with putative galacturonosyltransferase activity.
256637_at	AT3G12030	36.235	125.167	3.4543	similar to unknown protein [Arabidopsis thaliana] (TAIR:AT5G06660.1); similar to fiber protein Fb27 [Gossypium barbadense] (GB:AAQ84318.1); contains InterPro domain Protein of unknown function DUF841, eukaryotic; (InterPro:IPR008559)
256676_at	AT3G52180	67.89	263.253	3.87765	Encodes a plant-specific protein phosphatase that contains a protein tyrosine phosphatase (PTP) catalytic domain and a kinase interaction sequence (KIS) domain. This protein interacts with the plant SnRK AKIN11. Binds starch. Localized in the chloroplast.
256746_at	AT3G29320	191.675	426.72	2.22627	Encodes a plastidic alpha-glucan phosphorylase. In vitro, the enzyme has a preference for maltooligosaccharides, such as maltoheptaose.
256763_at	AT3G16860	22.37	49.2233	2.20042	Identical to COBRA-like protein 8 precursor (COBL8) [Arabidopsis Thaliana] (GB:Q9LIB6;GB:O23648); similar to phytochelatin synthetase-related [Arabidopsis thaliana] (TAIR:AT3G20580.1); similar to ATSEB1 [Arabidopsis thaliana] (TAIR:AT4G16120.1); similar to COBL9/MRH4/SHV2 (COBRA-LIKE 9), hydrolase, hydrolyzing O-glycosyl compounds / polysaccharide binding [Arabidopsis thaliana] (TAIR:AT5G49270.1)…
256765_at	AT3G22200	356.64	913.167	2.56047	Genetically redundant with POP3;mediates pollen tube guidance. Double mutants are self sterile; gamma-aminobutyrate transaminase subunit precursor; nuclear gene for mitochondrial product.
256766_at	AT3G22231	1004.84	3856.55	3.83799	Encodes a member of a novel 6 member Arabidopsis gene family. Expression of PCC1 is regulated by the circadian clock and is upregulated in response to both virulent and avirulent strains of Pseudomonas syringae pv. tomato.
256770_at	Multitple Genes	20.88	47.0367	2.25271	Detects for AT3G13700/AT3G13710
256785_at	AT3G13720	101.33	278.183	2.74532	similar to prenylated rab acceptor (PRA1) family protein [Arabidopsis thaliana] (TAIR:AT3G13710.1); similar to prenylated rab acceptor family protein [Thlaspi caerulescens] (GB:AAY18432.1); contains InterPro domain Prenylated rab acceptor PRA1; (InterPro:IPR004895)
256789_at	AT3G13672	13	73.77	5.67462	similar to seven in absentia (SINA) family protein [Arabidopsis thaliana] (TAIR:AT3G58040.1); similar to SINA2p [Vitis vinifera] (GB:CAB40578.1); contains InterPro domain TRAF-like; (InterPro:IPR008974); contains InterPro domain Seven in absentia protein; (InterPro:IPR004162)
256813_at	AT3G21360	30.4	60.87	2.0023	Identical to Clavaminate synthase-like protein At3g21360 (EC 1.-.-.-) [Arabidopsis Thaliana] (GB:Q9LIG0); similar to SyrP-like protein [Marinomonas sp. MED121] (GB:ZP_01078296.1); similar to Os01g0190000 [Oryza sativa (japonica cultivar-group)] (GB:NP_001042262.1); contains InterPro domain Taurine catabolism dioxygenase TauD/TfdA; (InterPro:IPR003819)
256829_at	AT3G22850	87.07	218.273	2.50687	similar to unknown protein [Arabidopsis thaliana] (TAIR:AT5G43830.1); similar to aluminum-induced protein-like protein [Thellun (GB:AAM19711.1); contains domain ASPARAGINE SYNTHETASE (PTHR11772); contains domain no description (G3D.3.60.20.10); contains domain N-terminal nucleophile aminohydrolases (Ntn hydrolases) (SSF56235)
256883_at	AT3G26440	32.28	115.407	3.57518	similar to unknown protein [Arabidopsis thaliana] (TAIR:AT1G13000.2); similar to Protein of unknown function DUF707 [Medicago truncatula] (GB:ABE91787.1); contains InterPro domain Protein of unknown function DUF707; (InterPro:IPR007877)
256922_at	AT3G19010	201.065	654.137	3.25336	similar to oxidoreductase, 2OG-Fe(II) oxygenase family protein [Arabidopsis thaliana] (TAIR:AT3G19000.2); similar to putative oxylase protein [Pinus pinaster] (GB:CAC83305.1); similar to Os03g0618300 [Oryza sativa (japonica cultivar-group)] (GB:NP_001050669.1); contains InterPro domain Isopenicillin N synthase; (InterPro:IPR002283); contains InterPro domain 2OG-Fe(II) oxygenase; (InterPro:IPR0051…
256930_at	AT3G22460	32.055	78.4867	2.4485	similar to OASA1 (O-ACETYLSERINE (THIOL) LYASE (OAS-TL) ISOFORM A1) [Arabidopsis thaliana] (TAIR:AT4G14880.2); similar to Cysteine synthase (O-acetylserine sulfhydrylase) (O-acetylserine (Thiol)-lyase) (CSase) (OAS-TL) (OAS-TL4) (GB:O23733); contains InterPro domain Cysteine synthase/cystathionine beta-synthase P-phosphate-binding site; (InterPro:IPR001216); contains InterPro domain Pyridoxal-5'-…
256933_at	AT3G22600	118.1	1238.85	10.4898	similar to protease inhibitor/seed storage/lipid transfer protein (LTP) family protein [Arabidopsis thaliana] (TAIR:AT4G14815.1); similar to Plant lipid transfer protein/Par allergen [Medicago truncatula] (GB:ABE87133.1); contains InterPro domain Plant lipid transfer protein/Par allergen; (InterPro:IPR000528); contains InterPro domain Plant lipid transfer/seed storage/trypsin-alpha amylase inhibi…
256937_at	AT3G22620	28.21	60.85	2.15704	similar to protease inhibitor/seed storage/lipid transfer protein (LTP)-related [Arabidopsis thaliana] (TAIR:AT1G05450.2); similar to expressed protein [Oryza sativa (japonica cultivar-group)] (GB:AAO37995.1); similar to Os07g0175500 [Oryza sativa (japonica cultivar-group)] (GB:NP_001059014.1); contains InterPro domain Plant lipid transfer protein/Par allergen; (InterPro:IPR000528); contains Inte…
256958_at	AT3G13430	38.335	98.4133	2.56719	similar to zinc finger (C3HC4-type RING finger) family protein [Arabidopsis thaliana] (TAIR:AT1G55530.1); similar to Zinc finger, RING-type; RINGv [Medicago truncatula] (GB:ABE89147.1); contains InterPro domain Zinc finger, RING-type; (InterPro:IPR001841)
256981_at	AT3G13380	19.77	48.68	2.46232	Similar to BRI, brassinosteroid receptor protein.
256997_at	AT3G14067	259.91	590.317	2.27123	similar to ARA12, subtilase [Arabidopsis thaliana] (TAIR:AT5G67360.1); similar to subtilase family protein [Arabidopsis thaliana] (TAIR:AT2G05920.1); similar to subtilase family protein [Arabidopsis thaliana] (TAIR:AT3G14240.1); similar to Orn/DAP/Arg decarboxylase 2; Protease-associated PA; Proteinase inhibitor I9, subtilisin propeptide [Medicago truncatula] (GB:ABE87035.1); similar to SBT1 [Sol…
257025_at	AT3G19190	48.06	103.903	2.16195	similar to unnamed protein product; gene_id:MVI11.11 unknown protein-related [Medicago truncatula] (GB:ABE80517.1); similar to Os06g0267600 [Oryza sativa (japonica cultivar-group)] (GB:NP_001057350.1); contains domain FAMILY NOT NAMED (PTHR13190); contains domain RecG, N-terminal domain (SSF69008); contains domain gb def: Arabidopsis thaliana genomic DNA, chromosome 3, P1 clone: MVI11 (PTHR13190:…
257038_at	AT3G19260	52.005	262.883	5.05496	LAG1 homolog 2
257053_at	AT3G15210	67.085	271.38	4.04532	Encodes a member of the ERF (ethylene response factor) subfamily B-1 of ERF/AP2 transcription factor family (ATERF-4). The protein contains one AP2 domain. Acts as a negative regulator of JA-responsive defense gene expression and resistance to the necrotrophic fungal pathogen Fusarium oxysporum and antagonizes JA inhibition of root elongation.
257058_at	AT3G15352	40.04	114.093	2.84948	Encodes protein similar to yeast COX17, a copper-binding protein that mediates the delivery of Cu to the mitochondria for the assembly of a functional cytochrome oxidase complex.
257061_at	AT3G18250	52.91	290.897	5.49795
257088_at	AT3G20510	164.47	356.807	2.16943	similar to unknown protein [Arabidopsis thaliana] (TAIR:AT1G50740.1); similar to hypothetical protein 11 [Plantago major] (GB:CAJ34819.1); similar to Os03g0584300 [Oryza sativa (japonica cultivar-group)] (GB:NP_001050565.1); similar to Os03g0568500 [Oryza sativa (japonica cultivar-group)] (GB:NP_001050510.1); contains InterPro domain Protein of unknown function UPF0136, Transmembrane; (InterPro:I…
257100_at	AT3G25010	10.59	55.73	5.26251	similar to disease resistance family protein / LRR family protein [Arabidopsis thaliana] (TAIR:AT3G24900.1); similar to protein binding [Arabidopsis thaliana] (TAIR:AT3G24982.1); similar to disease resistance family protein [Arabidopsis thaliana] (TAIR:AT3G25020.1); similar to putative kinase [Brassica napus] (GB:ABI99471.1); contains InterPro domain Leucine-rich repeat; (InterPro:IPR001611); con…
257144_at	AT3G27300	70.605	196.207	2.77893	Identical to Glucose-6-phosphate 1-dehydrogenase, cytoplasmic isoform 1 (EC 1.1.1.49) (G6PD5) (G6PDH5) (ACG9) [Arabidopsis Thaliana] (GB:Q9LK23;GB:Q8VZD0;GB:Q9SUK0); similar to G6PD6 (GLUCOSE-6-PHOSPHATE DEHYDROGENASE 6), glucose-6-phosphate 1-dehydrogenase [Arabidopsis thaliana] (TAIR:AT5G40760.1); similar to Glucose-6-phosphate dehydrogenase [Medicago truncatula] (GB:ABE83959.1); similar to glu…
257154_at	AT3G27210	11.97	73.2567	6.12002	similar to unknown protein [Arabidopsis thaliana] (TAIR:AT5G40860.1); similar to Os04g0380200 [Oryza sativa (japonica cultivar-group)] (GB:NP_001052596.1); similar to OSJNBb0089B03.11 [Oryza sativa (japonica cultivar-group)] (GB:CAE03997.1); similar to Os01g0920100 [Oryza sativa (japonica cultivar-group)] (GB:NP_001045217.1)
257185_at	AT3G13100	18.49	61.52	3.3272	member of MRP subfamily
257191_at	AT3G13175	8.725	30.42	3.48653	similar to unknown protein [Arabidopsis thaliana] (TAIR:AT4G16400.1)
257196_at	AT3G23790	32.95	100.66	3.05493	similar to AAE15 (ACYL-ACTIVATING ENZYME 15), acyl-ACP synthetase [Arabidopsis thaliana] (TAIR:AT4G14070.1); similar to AMP-binding protein, putative, expressed [Oryza sativa (japonica cultivar-group)] (GB:ABF99869.1); similar to AMP-binding protein [Brassica napus] (GB:CAA96521.1); similar to AMP-dependent synthetase and ligase [Medicago truncatula] (GB:ABE90455.1); contains InterPro domain AMP-…
257206_at	AT3G16530	1147.51	3612.23	3.1479	Lectin like protein whose expression is induced upon treatment with chitin oligomers.
257214_at	AT3G15040	72.34	196.037	2.70993	similar to unknown protein [Arabidopsis thaliana] (TAIR:AT4G21970.1); similar to Os04g0413900 [Oryza sativa (japonica cultivar-group)] (GB:NP_001052750.1); similar to Os01g0862600 [Oryza sativa (japonica cultivar-group)] (GB:NP_001044884.1); similar to hypothetical protein LOC_Os10g27350 [Oryza sativa (japonica cultivar-group)] (GB:AAP53748.1); contains InterPro domain Protein of unknown function…
257216_at	AT3G14990	422.86	862.127	2.0388	similar to DJ-1 family protein [Arabidopsis thaliana] (TAIR:AT1G53280.1); similar to ThiJ-like protein [Brassica rapa subsp. pekinensis] (GB:AAP96742.1); contains InterPro domain DJ-1; (InterPro:IPR006287); contains InterPro domain ThiJ/PfpI; (InterPro:IPR002818)
257218_at	AT3G15000	138.62	309.82	2.23503	Identical to Unknown mitochondrial protein At3g15000 [Arabidopsis Thaliana] (GB:Q9LKA5); similar to unknown protein [Arabidopsis thaliana] (TAIR:AT1G53260.1); similar to Os09g0509000 [Oryza sativa (japonica cultivar-group)] (GB:NP_001063625.1); similar to DAG protein, chloroplast precursor, putative, expressed [Oryza sativa (japonica cultivar-group)] (GB:ABF97301.1); similar to Os09g0132600 [Oryz…
257224_at	AT3G27870	11.685	36.4667	3.12081	Identical to Putative phospholipid-transporting ATPase 8 (EC 3.6.3.1) (Aminophospholipid flippase 8) (ALA8) [Arabidopsis Thaliana] (GB:Q9LK90); similar to haloacid dehalogenase-like hydrolase family protein [Arabidopsis thaliana] (TAIR:AT1G26130.1); similar to haloacid dehalogenase-like hydrolase family protein [Arabidopsis thaliana] (TAIR:AT1G68710.1); similar to haloacid dehalogenase-like hydro…
257226_at	AT3G27880	20.21	87.71	4.33993	similar to unknown protein [Arabidopsis thaliana] (TAIR:AT1G23710.1); similar to conserved hypothetical protein [Medicago truncatula] (GB:ABE84838.1); contains InterPro domain Protein of unknown function DUF1645; (InterPro:IPR012442)
257277_at	AT3G14470	18.665	49.0667	2.62881	Identical to Putative disease resistance RPP13-like protein 1 (RPPL1) [Arabidopsis Thaliana] (GB:Q9LRR4); similar to disease resistance protein (NBS-LRR class), putative [Arabidopsis thaliana] (TAIR:AT3G14460.1); similar to NBS type disease resistance protein [Populus trichocarpa] (GB:ABF81420.1); similar to Disease resistance protein; Peptidase aspartic, active site [Medicago truncatula] (GB:ABE…
257279_at	AT3G14430	70.425	163.367	2.31973	similar to hypothetical protein [Oryza sativa (japonica cultivar-group)] (GB:BAD09102.1)
257294_at	AT3G15570	82.16	203.95	2.48235	similar to phototropic-responsive NPH3 family protein [Arabidopsis thaliana] (TAIR:AT1G52770.1); similar to hypothetical protein [Oryza sativa (japonica cultivar-group)] (GB:AAT77355.1); contains InterPro domain NPH3; (InterPro:IPR004249)
257365_x_at	AT2G26020	494.26	2809.91	5.68508	Identical to Probable cysteine-rich antifungal protein At2g26020 precursor (AFP) [Arabidopsis Thaliana] (GB:O80994); similar to PDF1.2c (plant defensin 1.2c) [Arabidopsis thaliana] (TAIR:AT5G44430.1); similar to PDF1.2 (Low-molecular-weight cysteine-rich 77) [Arabidopsis thaliana] (TAIR:AT5G44420.1); similar to antifungal protein [Sinapis alba] (GB:AAY15221.1); contains InterPro domain Gamma thio…
257401_at	AT1G23550	45.9	117.65	2.56318	Encodes a protein with similarity to RCD1 but without the WWE domain. The protein does have a PARP signature upstream of the C-terminal protein interaction domain. The PARP signature may bind NAD+ and attach the ADP-ribose-moiety from NAD+ to the target molecule. Its presence suggests a role for the protein in ADP ribosylation.
257440_at	AT2G24880	2.44	10.83	4.43852	similar to self-incompatibility protein-related [Arabidopsis thaliana] (TAIR:AT2G24870.1); contains InterPro domain Plant self-incompatibility S1; (InterPro:IPR010264)
257444_at	AT2G12550	27.94	58.66	2.0995	similar to H0413E07.5 [Oryza sativa (indica cultivar-group)] (GB:CAJ86152.1); contains InterPro domain UBA-like; (InterPro:IPR009060); contains InterPro domain Ubiquitin; (InterPro:IPR000626); contains InterPro domain Ubiquitin-associated; (InterPro:IPR000449)
257536_at	AT3G02800	13.235	68.23	5.15527	similar to tyrosine specific protein phosphatase family protein [Arabidopsis thaliana] (TAIR:AT5G16480.1); similar to Protein tyrosine phosphatase, catalytic re (GB:ABD28384.1); contains InterPro domain Putative tyrosine phosphatase; (InterPro:IPR004861); contains InterPro domain Tyrosine specific protein phosphatase and dual specificity protein phosphatase; (InterPro:IPR000387)
257557_at	AT3G14490	5.355	12.04	2.24837	similar to terpene synthase/cyclase family protein [Arabidopsis thaliana] (TAIR:AT3G29410.1); similar to terpene synthase/cyclase family protein [Arabidopsis thaliana] (TAIR:AT3G32030.1); similar to terpene synthase/cyclase family protein [Arabidopsis thaliana] (TAIR:AT3G14520.1); similar to terpene synthase [Vitis vinifera] (GB:AAS66357.1); contains InterPro domain Terpenoid cylases/protein pren…
257611_at	AT3G26580	290.59	1240.07	4.26742	similar to hypothetical protein [Spinacia oleracea] (GB:CAA74590.1); contains InterPro domain Tetratricopeptide region; (InterPro:IPR013026); contains InterPro domain Tetratricopeptide-like helical; (InterPro:IPR011990)
257621_at	AT3G20410	80.085	190.543	2.37926	calmodulin-domain protein kinase CDPK isoform 9 (CPK9)
257628_at	AT3G26290	156.965	318.09	2.0265	putative cytochrome P450
257635_at	AT3G26280	119.83	300.397	2.50686	cytochrome P450 monooxygenase
257636_at	AT3G26200	96.945	425.933	4.39356	putative cytochrome P450
257654_at	AT3G13310	100.26	284.05	2.83313	similar to DNAJ heat shock N-terminal domain-containing protein (J11) [Arabidopsis thaliana] (TAIR:AT4G36040.1); similar to DNAJ heat shock protein, putative [Arabidopsis thaliana] (TAIR:AT2G17880.1); similar to Os06g0716100 [Oryza sativa (japonica cultivar-group)] (GB:NP_001058589.1); similar to DnaJ-like protein [Phaseolus vulgaris] (GB:AAB36543.1); contains InterPro domain Heat shock protein D…
257700_at	AT3G12740	371.295	1243.24	3.34838	similar to LEM3 (ligand-effect modulator 3) family protein / CDC50 family protein [Arabidopsis thaliana] (TAIR:AT1G54320.1); similar to Os06g0665000 [Oryza sativa (japonica cultivar-group)] (GB:NP_001058302.1); similar to Os02g0173800 [Oryza sativa (japonica cultivar-group)] (GB:NP_001046043.1); similar to hypothetical protein [Lotus japonicus] (GB:BAD32828.1); contains InterPro domain Protein of…
257715_at	AT3G12750	32.075	64.7	2.01715	A member of Zrt- and Irt-related protein (ZIP) family. transcript is induced in response to zinc deficiency in the root.
257734_at	AT3G18370	41.245	127.38	3.08837	similar to C2 domain-containing protein [Arabidopsis thaliana] (TAIR:AT5G11100.1); similar to NtermTM-C2Type3.1 protein [Physcomitrella patens] (GB:CAL64987.1); similar to Os01g0128800 [Oryza sativa (japonica cultivar-group)] (GB:NP_001041914.1); contains InterPro domain C2; (InterPro:IPR000008); contains InterPro domain C2 calcium/lipid-binding region, CaLB; (InterPro:IPR008973)
257751_at	AT3G18690	53.04	124.633	2.3498	Encodes a nuclear-localized member of a plant specific gene family involved in mediating responses to pathogens. Interacts with WRKY transcriptional regulators.
257793_at	AT3G26960	71.305	153.653	2.15487	similar to unknown protein [Arabidopsis thaliana] (TAIR:AT5G41050.1); similar to Os09g0508200 [Oryza sativa (japonica cultivar-group)] (GB:NP_001063620.1); similar to Os12g0472800 [Oryza sativa (japonica cultivar-group)] (GB:NP_001066754.1)
257805_at	AT3G18830	253.03	716.877	2.83317	This gene encodes a plasma membrane-localized polyol/cyclitol/monosaccharide-H+-symporter. The AtPLT5 symporter is able to catalyze the energy-dependent membrane passage of a wide range of linear polyols (three to six carbon backbone), of cyclic polyols (<i>myo</i>-inositol), and of numerous monosaccharides, including pyranose ring-forming and furanose ring-forming hexoses and pentoses. This gene…
257824_at	AT3G25290	30.31	95.75	3.15902	similar to auxin-responsive protein, putative [Arabidopsis thaliana] (TAIR:AT4G12980.1); similar to hypothetical protein 26.t00022 [Brassica oleracea] (GB:ABD65002.1); contains InterPro domain Protein of unknown function DUF568, DOMON-like; (InterPro:IPR007613); contains InterPro domain DOMON related; (InterPro:IPR005018); contains InterPro domain Cytochrome b561 / ferric reductase transmembrane;…
257828_at	AT3G26670	64.595	145.113	2.24651	similar to permease-related [Arabidopsis thaliana] (TAIR:AT3G23870.1); similar to hypothetical protein ECU03_0170 [Encephalitozoon cuniculi GB-M1] (GB:NP_597528.1); similar to Os02g0518100 [Oryza sativa (japonica cultivar-group)] (GB:NP_001046964.1); contains InterPro domain Protein of unknown function DUF803; (InterPro:IPR008521)
257832_at	AT3G26740	466.465	2696.69	5.78112	transcripts are differentially regulated at the level of mRNA stability at different times of day controlled by the circadian clock. mRNAs are targets of the mRNA degradation pathway mediated by the downstream (DST) instability determinant.
257868_at	AT3G25070	112.25	256.173	2.28217	Encodes a member of the R protein complex and may represent a virulence target of type III pili effector proteins (virulence factors) from bacterial pathogens, which is 'guarded' by R protein complex (RPM1 and RPS2 proteins). RIN4 physically interacts with RPS2 and RPM1 in vivo. Bacterial avirulence (Avr) effectors AvrB, AvrRpm1, and AvrRpt2 induce a mobility shift in RIN4 and expression of AvrRp…
257892_at	AT3G17020	347.155	1033.04	2.97572	similar to universal stress protein (USP) family protein / early nodulin ENOD18 family protein [Arabidopsis thaliana] (TAIR:AT3G03270.2); similar to Os05g0157200 [Oryza sativa (japonica cultivar-group)] (GB:NP_001054704.1); similar to USP family protein [Triticum aestivum] (GB:AAX13276.1); contains InterPro domain Universal stress protein (Usp); (InterPro:IPR006015); contains InterPro domain UspA…
257902_at	AT3G28450	86.105	213.073	2.47458	similar to leucine-rich repeat transmembrane protein kinase, putative [Arabidopsis thaliana] (TAIR:AT1G27190.1); similar to Protein kinase [Medicago truncatula] (GB:ABE78632.1); contains InterPro domain Protein kinase-like; (InterPro:IPR011009); contains InterPro domain Leucine-rich repeat; (InterPro:IPR001611); contains InterPro domain Protein kinase; (InterPro:IPR000719); contains InterPro doma…
257919_at	AT3G23250	13.23	56.135	4.24301	Member of the R2R3 factor gene family.
257925_at	AT3G23170	18.765	45.6367	2.43201	similar to ATBET12 [Arabidopsis thaliana] (TAIR:AT4G14450.1)
257926_at	AT3G23280	126.78	682.773	5.3855	similar to zinc finger (C3HC4-type RING finger) family protein / ankyrin repeat family protein [Arabidopsis thaliana] (TAIR:AT4G14365.1); similar to auxin-regulated protein-like protein [Populus trichocarpa] (GB:ABG37641.1); similar to Os07g0446100 [Oryza sativa (japonica cultivar-group)] (GB:NP_001059535.1); contains InterPro domain Ankyrin; (InterPro:IPR002110); contains InterPro domain Zinc fi…
257951_at	AT3G21700	24.305	114.285	4.70212	similar to GTP-binding family protein [Arabidopsis thaliana] (TAIR:AT5G54840.1); similar to Ras small GTPase, Rab type [Medicago truncatula] (GB:ABE83942.1); contains InterPro domain Small GTP-binding protein domain; (InterPro:IPR005225); contains InterPro domain Miro-like; (InterPro:IPR013684); contains InterPro domain Ras GTPase; (InterPro:IPR001806)
257964_at	AT3G19850	102.4	238.89	2.33291	similar to phototropic-responsive NPH3 family protein [Arabidopsis thaliana] (TAIR:AT1G50280.1); similar to H0403D02.14 [Oryza sativa (indica cultivar-group)] (GB:CAH68185.1); contains InterPro domain NPH3; (InterPro:IPR004249); contains InterPro domain BTB; (InterPro:IPR000210)
257985_at	AT3G20810	20.445	95.155	4.65419	similar to transcription factor jumonji (jmjC) domain-containing protein [Arabidopsis thaliana] (TAIR:AT5G19840.1); similar to N-acetyltransferase and Transcription factor-like protein [Oryza sativa (japonica cultivar-group)] (GB:BAD10244.1); similar to Os09g0489200 [Oryza sativa (japonica cultivar-group)] (GB:NP_001063533.1); contains InterPro domain Transcription factor jumonji/aspartyl beta-hy…
258000_at	AT3G28940	468.37	1385.91	2.95901	similar to AIG2 (AVRRPT2-INDUCED GENE 2) [Arabidopsis thaliana] (TAIR:AT3G28930.1); similar to Os06g0702700 [Oryza sativa (japonica cultivar-group)] (GB:NP_001058493.1); similar to Os02g0141000 [Oryza sativa (japonica cultivar-group)] (GB:NP_001045856.1); similar to hypothetical protein SNOG_11054 [Phaeosphaeria nodorum SN15] (GB:EAT81553.1); contains InterPro domain AIG2-like; (InterPro:IPR00928…
258001_at	AT3G28950	50.125	119.367	2.38138	similar to avirulence-responsive protein, putative / avirulence induced gene (AIG) protein, putative [Arabidopsis thaliana] (TAIR:AT3G28940.1); similar to Os06g0702700 [Oryza sativa (japonica cultivar-group)] (GB:NP_001058493.1); similar to hypothetical protein SNOG_11054 [Phaeosphaeria nodorum SN15] (GB:EAT81553.1); similar to predicted protein [Asper (GB:XP_001216716.1); contains InterPro domai…
258002_at	AT3G28930	68.54	629.54	9.185	avrRpt2-induced gene that exhibits RPS2- and avrRpt2-dependent induction early after infection with Pseudomonas syringae pv maculicola strain ES4326 carrying avrRpt2
258006_at	AT3G19400	49.78	104.363	2.09649	Identical to Probable cysteine proteinase At3g19400 precursor (EC 3.4.22.-) [Arabidopsis Thaliana] (GB:Q9LT77;GB:Q8GT77); similar to cysteine proteinase, putative / thiol protease, putative [Arabidopsis thaliana] (TAIR:AT3G19390.1); similar to senescence-associated cysteine protease [Brassica oleracea] (GB:AAL60578.1); contains InterPro domain Peptidase, cysteine peptidase active site; (InterPro:…
258020_at	AT3G19490	169.33	404.34	2.38788	member of Na+/H+ antiporter-Putative family
258044_at	AT3G21270	55.705	116.78	2.0964	Encodes Dof zinc finger protein adof2.
258072_at	AT3G26090	51.33	107.687	2.09793	encodes a regulator of G-protein signaling protein. Lines over-expressing the gene are more tolerant to dehydration and root elongation. These phenotypes are dependent on ABA.
258084_at	AT3G26020	61.32	126.8	2.06784	Identical to Serine/threonine protein phosphatase 2A 59 kDa regulatory subunit B' eta isoform (PP2A, B' subunit, eta isoform) (AtB' eta) (B'ETA) [Arabidopsis Thaliana] (GB:Q9LU89); similar to serine/threonine protein phosphatase 2A (PP2A) regulatory subunit B', putative [Arabidopsis thaliana] (TAIR:AT3G21650.1); similar to serine/threonine protein phosphatase 2A (PP2A) regulatory subunit B' (B'ga…
258092_at	AT3G14595	189.93	483.923	2.5479	similar to unknown protein [Arabidopsis thaliana] (TAIR:AT1G17080.1); similar to Os01g0667100 [Oryza sativa (japonica cultivar-group)] (GB:NP_001043806.1); similar to Os05g0564800 [Oryza sativa (japonica cultivar-group)] (GB:NP_001056334.1); similar to Os01g0242900 [Oryza sativa (japonica cultivar-group)] (GB:NP_001042559.1); contains domain 60S RIBOSOMAL PROTEIN L18A (PTHR10052); contains domain…
258100_at	AT3G23550	111.225	1498.01	13.4683	similar to ALF5 (ABERRANT LATERAL ROOT FORMATION 5), antiporter/ transporter [Arabidopsis thaliana] (TAIR:AT3G23560.1); similar to hypothetical membrane protein-1 [Marchantia polymorpha] (GB:BAB71817.1); similar to Os07g0502200 [Oryza sativa (japonica cultivar-group)] (GB:NP_001059724.1); similar to Os07g0108200 [Oryza sativa (japonica cultivar-group)] (GB:NP_001058715.1); contains InterPro domai…
258102_at	AT3G23600	303.315	689.65	2.27371	similar to dienelactone hydrolase family protein [Arabidopsis thaliana] (TAIR:AT3G23570.1); similar to 'putative endo-1,3;1,4-beta-D-glucanase' [Oryza sativa (japonica cultivar-group)] (GB:AAU10802.1); similar to Os05g0399100 [Oryza sativa (japonica cultivar-group)] (GB:NP_001055474.1); contains InterPro domain Dienelactone hydrolase; (InterPro:IPR002925)
258108_at	AT3G23570	216.125	602.837	2.7893	similar to dienelactone hydrolase family protein [Arabidopsis thaliana] (TAIR:AT3G23600.1); similar to 'putative endo-1,3;1,4-beta-D-glucanase' [Oryza sativa (japonica cultivar-group)] (GB:AAU10802.1); similar to Os05g0399100 [Oryza sativa (japonica cultivar-group)] (GB:NP_001055474.1); contains InterPro domain Dienelactone hydrolase; (InterPro:IPR002925)
258140_at	AT3G24503	528.275	1760.62	3.33277	Arabidopsis thaliana aldehyde dehydrogenase AtALDH1a mRNA. a sinapaldehyde dehydrogenase catalyzes both the oxidation of coniferylaldehyde and sinapaldehyde forming ferulic acid and sinapic acid, respectively
258151_at	AT3G18080	236.56	1187.84	5.02132	similar to glycosyl hydrolase family 1 protein [Arabidopsis thaliana] (TAIR:AT3G18070.1); similar to beta-mannosidase enzyme [Lycopersicon esculentum] (GB:AAL37714.1); similar to beta-mannosidase 3 [Oncidium Gower Ramsey] (GB:ABC55716.1); similar to beta-mannosidase 2 [Oncidium Gower Ramsey] (GB:ABC55717.1); contains InterPro domain 6-phospho-beta-galactosidase, eukaryotic; (InterPro:IPR011580); …
258156_at	AT3G18050	129.145	479.387	3.712	similar to unknown protein [Arabidopsis thaliana] (TAIR:AT4G28100.1); similar to hypothetical protein MtrDRAFT_AC139526g8v1 [Medicago truncatula] (GB:ABE80139.1)
258158_at	AT3G17790	66.75	349.35	5.23371	similar to ATPAP3/PAP3 (purple acid phosphatase 3), acid phosphatase/ protein serine/threonine phosphatase [Arabidopsis thaliana] (TAIR:AT1G14700.1); similar to putative acid phosphatase [Lupinus luteus] (GB:CAE85073.1); contains InterPro domain Acid phosphatase, type 5; (InterPro:IPR012007); contains InterPro domain Metallophosphoesterase; (InterPro:IPR004843)
258162_at	AT3G17810	127.135	444.627	3.49728	similar to senescencs-related protein [Pyrus pyrifolia] (GB:BAA86060.1); similar to putative dehydrogenase [Lycopersicon esculentum] (GB:AAN64920.1); similar to Dihydroorotate dehydrogenase 1 [Medicago truncatula] (GB:ABE80190.1); contains InterPro domain Dihydroorotate dehydrogenase; (InterPro:IPR001295); contains InterPro domain Dihydroorotate dehydrogenase 1; (InterPro:IPR005720)
258176_at	AT3G21650	54.84	116.203	2.11895	similar to serine/threonine protein phosphatase 2A (PP2A) regulatory subunit B' (B'gamma) [Arabidopsis thaliana] (TAIR:AT4G15415.1); similar to protein phosphatase type 2A regulator [Arabidopsis thaliana] (TAIR:AT3G26020.2); similar to serine/threonine protein phosphatase 2A (PP2A) regulatory subunit B', putative [Arabidopsis thaliana] (TAIR:AT1G13460.2); similar to H0811E11.3 [Oryza sativa (indi…
258189_at	AT3G17860	68.615	142.903	2.08268	similar to unknown protein [Arabidopsis thaliana] (TAIR:AT1G48500.1); similar to hypothetical protein [Solanum tuberosum] (GB:BAD04851.1); contains InterPro domain ZIM; (InterPro:IPR010399)
258201_at	AT3G13910	33.245	124.763	3.75285	similar to unknown protein [Arabidopsis thaliana] (TAIR:AT2G19460.1); similar to hypothetical protein MtrDRAFT_AC152551g19v1 [Medicago truncatula] (GB:ABE86249.1)
258203_at	AT3G13950	52.11	213.64	4.09979	similar to unknown protein [Arabidopsis thaliana] (TAIR:AT4G13266.1); similar to conserved hypothetical protein [Medicago truncatula] (GB:ABE80572.1)
258207_at	AT3G14050	77.42	444.937	5.74705	similar to RSH3 (RELA/SPOT HOMOLOG 3), catalytic [Arabidopsis thaliana] (TAIR:AT1G54130.1); similar to RelA-SpoT homolog 1 [Medicago truncatula] (GB:CAJ00006.1); similar to RSH2 [Nicotiana tabacum] (GB:AAQ23899.1); similar to RSH-like protein [Capsicum annuum] (GB:AAK82651.1); contains InterPro domain DNA polymerase III clamp loader subunit, C-terminal; (InterPro:IPR008921); contains InterPro dom…
258223_at	AT3G15840	713.66	2149.33	3.0117	similar to Os03g0586500 [Oryza sativa (japonica cultivar-group)] (GB:NP_001050569.1); similar to expressed protein [Oryza sativa (japonica cultivar-group)] (GB:ABF97352.1)
258225_at	AT3G15630	171.52	387.503	2.25923	similar to unknown protein [Arabidopsis thaliana] (TAIR:AT1G52720.1); similar to conserved hypothetical protein [Medicago truncatula] (GB:ABE92597.1)
258252_at	AT3G15720	10.5	23.19	2.20857	Identical to Putative polygalacturonase At3g15720 precursor (EC 3.2.1.15) (PG) (Pectinase) [Arabidopsis Thaliana] (GB:Q9LW07); similar to glycoside hydrolase family 28 protein / polygalacturonase (pectinase) family protein [Arabidopsis thaliana] (TAIR:AT5G27530.1); similar to Glycoside hydrolase, family 28 [Medicago truncatula] (GB:ABC75354.1); contains InterPro domain Virulence factor, pectin ly…
258277_at	AT3G26830	79.72	1454.95	18.2508	Mutations in pad3 are defective in biosynthesis of the indole derived phytoalexin camalexin. Encodes a cytochrome P450 enzyme that catalyzes the conversion of dihydrocamalexic acid to camalexin.
258332_at	AT3G16180	48.35	221.07	4.57229	similar to proton-dependent oligopeptide transport (POT) family protein [Arabidopsis thaliana] (TAIR:AT1G52190.1); similar to TGF-beta receptor, type I/II extracellular re (GB:ABD32296.1); similar to TGF-beta receptor, type I/II extracellular re (GB:ABD32298.1); contains InterPro domain TGF-beta receptor, type I/II extracellular region; (InterPro:IPR000109)
258362_at	AT3G14280	14.83	71.95	4.85165	similar to hypothetical protein MtrDRAFT_AC157534g12v1 [Medicago truncatula] (GB:ABE86457.1)
258364_at	AT3G14225	12.155	32.6567	2.68669	Contains lipase signature motif and GDSL domain.
258369_at	AT3G14310	265.99	2313.87	8.6991	encodes a pectin methylesterase
258395_at	AT3G15500	41.83	243.91	5.83098	Encodes an ATAF-like NAC-domain transcription factor that doesn't contain C-terminal sequences shared by CUC1, CUC2 and NAM. Note: this protein (AtNAC3) is not to be confused with the protein encoded by locus AT3G29035, which, on occasion, has also been referred to as AtNAC3.
258409_at	AT3G17640	30.51	65.71	2.15372	similar to leucine-rich repeat family protein [Arabidopsis thaliana] (TAIR:AT1G03440.1); similar to putative leucine-rich repeat family protein [Oryza sativa (japonica cultivar-group)] (GB:AAV59431.1); similar to Os05g0406800 [Oryza sativa (japonica cultivar-group)] (GB:NP_001055516.1); contains InterPro domain Leucine-rich repeat; (InterPro:IPR001611); contains InterPro domain Leucine-rich repea…
258435_at	AT3G16740	19.33	55.28	2.8598	similar to F-box family protein [Arabidopsis thaliana] (TAIR:AT2G18780.1); similar to Cyclin-like F-box; F-box protein interaction domain; Galactose oxidase, central [Medicago truncatula] (GB:ABE85493.1); contains InterPro domain Cyclin-like F-box; (InterPro:IPR001810); contains InterPro domain Galactose oxidase, central; (InterPro:IPR011043); contains InterPro domain F-box associated type 1; (In…
258436_at	AT3G16720	41.745	98.8367	2.36763	RING-H2 protein induced after exposure to chitin or inactivated crude cellulase preparations.
258439_at	AT3G17240	199.47	447.91	2.2455	lipoamide dehydrogenase precursor (lpd2) mRNA, complete
258445_at	AT3G22400	14.58	33.4733	2.29584	similar to LOX3 (Lipoxygenase 3), iron ion binding / lipoxygenase [Arabidopsis thaliana] (TAIR:AT1G17420.1); similar to LOX1 (Lipoxygenase 1), lipoxygenase [Arabidopsis thaliana] (TAIR:AT1G55020.1); similar to lipoxygenase, putative [Arabidopsis thaliana] (TAIR:AT1G72520.1); similar to lipoxygenase [Fragaria x ananassa] (GB:CAE17327.1); similar to lipoxygenase [Corylus avellana] (GB:CAD10740.1); …
258452_at	AT3G22370	201.78	572.84	2.83893	Encodes an isoform of alternative oxidase that is expressed in rosettes, flowers, and root. The alternative oxidase of plant mitochondria transfers electrons from the ubiquinone pool to oxygen without energy conservations. It is regulated through transcriptional control and by pyruvate. Plays a role in shoot acclimation to low temperature. Also is capable of ameliorating reactive oxygen species p…
258501_at	AT3G06780	55.89	183.11	3.27626	similar to glycine-rich protein [Arabidopsis thaliana] (TAIR:AT1G75550.1); similar to RNA-binding re (GB:YP_729253.1); similar to Os01g0346700 [Oryza sativa (japonica cultivar-group)] (GB:NP_001042964.1)
258507_at	AT3G06500	67.575	373.27	5.52379	similar to beta-fructofuranosidase, putative / invertase, putative / saccharase, putative / beta-fructosidase, putative [Arabidopsis thaliana] (TAIR:AT1G56560.1); similar to beta-fructofuranosidase, putative / invertase, putative / saccharase, putative / beta-fructosidase, putative [Arabidopsis thaliana] (TAIR:AT5G22510.1); similar to beta-fructofuranosidase, putative / invertase, putative / sacc…
258523_at	AT3G06830	9.44	20.1667	2.1363	similar to pectinesterase family protein [Arabidopsis thaliana] (TAIR:AT5G49180.1); similar to Pectinesterase; Pectinesterase inhibitor [Medicago truncatula] (GB:ABE80624.1); contains InterPro domain Virulence factor, pectin lyase fold; (InterPro:IPR011050); contains InterPro domain Plant invertase/pectin methylesterase inhibitor; (InterPro:IPR007186); contains InterPro domain Pectinesterase; (In…
258524_at	AT3G06810	78.2	160.177	2.04829	similar to IVD (ISOVALERYL-COA-DEHYDROGENASE) [Arabidopsis thaliana] (TAIR:AT3G45300.1); similar to Acad10 protein [Mus musculus] (GB:AAH27825.1); similar to PREDICTED: similar to acyl-Coenzyme A dehydrogenase family, member 10 [Bos taurus] (GB:XP_588758.2); similar to acyl-Coenzyme A dehydrogenase family, member 10 [Mus musculus] (GB:NP_082313.1); contains InterPro domain Protein kinase-like; (I…
258537_at	AT3G04210	146.86	708.387	4.82355	similar to disease resistance protein (TIR-NBS-LRR class), putative [Arabidopsis thaliana] (TAIR:AT5G38340.1); similar to disease resistance protein (TIR-NBS-LRR class), putative [Arabidopsis thaliana] (TAIR:AT2G14080.1); similar to disease resistance protein (TIR-NBS-LRR class), putative [Arabidopsis thaliana] (TAIR:AT3G04220.1); similar to disease resistance-like protein [Brassica rapa] (GB:AAV…
258552_at	AT3G07010	83.945	225.95	2.69164	Identical to Probable pectate lyase 8 precursor (EC 4.2.2.2) [Arabidopsis Thaliana] (GB:Q9M8Z8;GB:Q8LF66); similar to pectate lyase family protein [Arabidopsis thaliana] (TAIR:AT3G24670.1); similar to pectate lyase family protein [Arabidopsis thaliana] (TAIR:AT4G13210.1); similar to pectate lyase family protein [Arabidopsis thaliana] (TAIR:AT5G48900.1); similar to pectate lyase [Fragaria x ananas…
258563_at	AT3G05970	169.22	389.67	2.30274	encode peroxisomal long-chain acyl-CoA synthetase (LACS) isozymes
258567_at	AT3G04080	36.195	92.31	2.55035	Encodes an enzyme with ATPase and ADPase activity (an apyrase) that when mutated in combination with ATAPY2 causes a complete inhibition of pollen germination.
258572_at	AT3G04270	7.53	16.12	2.14077	contains InterPro domain CheY-like; (InterPro:IPR011006); contains InterPro domain Response regulator receiver; (InterPro:IPR001789)
258608_at	AT3G03020	26.45	59.51	2.24991
258610_at	AT3G02875	31.165	91.08	2.92251	Hydrolyzes amino acid conjugates of the plant growth regulator indole-3-acetic acid (IAA), including IAA-Leu and IAA-Phe. Uses Mg and Co ions as cofactors.
258633_at	AT3G07990	22.3	58.52	2.62422	similar to SCPL26 (serine carboxypeptidase-like 26), serine carboxypeptidase [Arabidopsis thaliana] (TAIR:AT2G35780.1); similar to putative serine carboxypeptidase II [Oryza sativa (japonica cultivar-group)] (GB:AAV43957.1); similar to Os01g0833500 [Oryza sativa (japonica cultivar-group)] (GB:NP_001044713.1); contains InterPro domain Esterase/lipase/thioesterase; (InterPro:IPR000379); contains In…
258661_at	AT3G02930	12.55	26.73	2.12988	similar to unknown protein [Arabidopsis thaliana] (TAIR:AT5G16730.1); similar to Protein kinase PKN/PRK1, effector [Medicago truncatula] (GB:ABE94710.1)
258664_at	AT3G08700	3.69	15.07	4.08401	similar to UBC11 (ubiquitin-conjugating enzyme 11), ubiquitin-protein ligase [Arabidopsis thaliana] (TAIR:AT3G08690.1); similar to ubiquitin-conjugating enzyme 8 [Capsicum annuum] (GB:AAR83891.1); contains InterPro domain Ubiquitin-conjugating enzyme, E2; (InterPro:IPR000608)
258665_at	AT3G08710	102.86	275.847	2.68177	similar to thioredoxin family protein [Arabidopsis thaliana] (TAIR:AT2G40790.1); similar to thioredoxin h-like protein [Nicotiana tabacum] (GB:AAN63619.1); contains InterPro domain Thioredoxin-like fold; (InterPro:IPR012336); contains InterPro domain Thioredoxin-related; (InterPro:IPR006662); contains InterPro domain Thioredoxin domain 2; (InterPro:IPR006663); contains InterPro domain Thioredoxin…
258682_at	AT3G08720	25.36	80.18	3.16167	Encodes a ribosomal-protein S6 kinase. Gene expression is induced by cold and salt (NaCl). Activation of AtS6k is regulated by 1-naphthylacetic acid and kinetin, at least in part, via a lipid kinase-dependent pathway. Phosphorylates specifically mammalian and plant S6 at 25 degrees C but not at 37 degrees C. Involved in translational up-regulation of ribosomal proteins.
258683_at	AT3G08760	38.26	204.93	5.35625	Encodes an osmotic stress-inducible kinase that functions as a negative regulator of osmotic stress signaling in plants.
258692_at	AT3G08640	231.6	519.803	2.2444	similar to unknown protein [Arabidopsis thaliana] (TAIR:AT3G08630.1); similar to Os01g0812900 [Oryza sativa (japonica cultivar-group)] (GB:NP_001044596.1); similar to unknown protein [Oryza sativa (japonica cultivar-group)] (GB:BAD68215.1); similar to P0432B10.9 [Oryza sativa (japonica cultivar-group)] (GB:BAB90391.1)
258694_at	AT3G08660	6.82	21.02	3.08211	similar to phototropic-responsive protein, putative [Arabidopsis thaliana] (TAIR:AT3G08570.1); similar to hypothetical protein-like protein [Sorghum bicolor] (GB:AAO16690.1); contains InterPro domain NPH3; (InterPro:IPR004249); contains InterPro domain BTB; (InterPro:IPR000210); contains InterPro domain BTB/POZ; (InterPro:IPR013069)
258719_at	AT3G09540	25.495	81.17	3.18376	similar to pectate lyase family protein [Arabidopsis thaliana] (TAIR:AT3G55140.1); similar to Os01g0546800 [Oryza sativa (japonica cultivar-group)] (GB:NP_001043284.1); similar to putative pectate lyase [Oryza sativa (japonica cultivar-group)] (GB:BAD73403.1); contains InterPro domain Virulence factor, pectin lyase fold; (InterPro:IPR011050); contains InterPro domain Pectate lyase/Amb allergen; (…
258735_at	AT3G05880	382.69	1380.37	3.60703	Induced by low temperatures, dehydration and salt stress and ABA. Encodes a small (54 amino acids), highly hydrophobic protein that bears two potential transmembrane domains.
258742_at	AT3G05800	17.36	113.515	6.53888	similar to transcription factor [Arabidopsis thaliana] (TAIR:AT1G09250.1); similar to Os03g0311600 [Oryza sativa (japonica cultivar-group)] (GB:NP_001049922.1); similar to Helix-loop-helix DNA-binding [Medicago truncatula] (GB:ABE82804.1); contains InterPro domain Helix-loop-helix DNA-binding; (InterPro:IPR011598)
258777_at	AT3G11850	24.58	55.6167	2.26268	similar to unknown protein [Arabidopsis thaliana] (TAIR:AT5G06560.1); similar to expressed protein [Oryza sativa (japonica cultivar-group)] (GB:ABA98276.1); similar to Os11g0575900 [Oryza sativa (japonica cultivar-group)] (GB:NP_001068136.1); similar to Os03g0650800 [Oryza sativa (japonica cultivar-group)] (GB:NP_001050787.1); contains InterPro domain Protein of unknown function DUF593; (InterPro…
258786_at	AT3G11820	116.62	372.577	3.19479	Encodes plasma membrane syntaxin, which is a member of SNARE superfamily of proteins. PEN1 is one of the known factors of non-host resistance against barley powdery mildew, Blumeria graminis sp. hordei. However, PEN1 is a nonessential component of the preinvasive resistance against Colletotrichum fungus even though there is a appresorium differentiation and melanization. Required for mlo resistan…
258787_at	AT3G11840	34.265	173.937	5.07622	similar to U-box domain-containing protein [Arabidopsis thaliana] (TAIR:AT2G35930.1); similar to hypothetical protein [Nicotiana benthamiana] (GB:BAF02552.1); contains InterPro domain Armadillo-like helical; (InterPro:IPR011989); contains InterPro domain U box; (InterPro:IPR003613)
258791_at	AT3G04720	374.475	2703.37	7.21909	Encodes a protein similar to the antifungal chitin-binding protein hevein from rubber tree latex. mRNA levels increase in response to ethylene and turnip crinkle virus infection.
258792_at	AT3G04640	65.665	531.987	8.10153	similar to glycine-rich protein [Arabidopsis thaliana] (TAIR:AT1G07135.1); similar to cold-inducible RNA-binding protein [Ciona intestinalis] (GB:BAA77512.1)
258809_at	AT3G04070	66.06	188.23	2.84938	similar to NAM (Arabidopsis NAC domain containing protein 18), transcription factor [Arabidopsis thaliana] (TAIR:AT1G52880.1); similar to NAC domain protein [Cymbidium hybrid cultivar] (GB:BAF36563.1); contains InterPro domain No apical meristem (NAM) protein; (InterPro:IPR003441)
258815_at	AT3G04000	106.585	283.735	2.66205	similar to short-chain dehydrogenase/reductase (SDR) family protein [Arabidopsis thaliana] (TAIR:AT3G03980.1); similar to short chain dehydrogenase [Solanum tuberosum] (GB:BAE46415.1); contains InterPro domain Short-chain dehydrogenase/reductase SDR; (InterPro:IPR002198); contains InterPro domain Glucose/ribitol dehydrogenase; (InterPro:IPR002347)
258852_at	AT3G06300	55.065	147.917	2.68622	Encodes a prolyl-4 hydroxylase that can hydroxylate poly(L-proline)and other proline rich peptides, including those with sequences corresponding to those in arabinogalactan proteins and extensins.
258879_at	AT3G03270	80.25	175.797	2.19061	similar to universal stress protein (USP) family protein [Arabidopsis thaliana] (TAIR:AT3G53990.1); similar to Universal stress protein (Usp) [Medicago truncatula] (GB:ABE83259.1); contains InterPro domain Universal stress protein (Usp); (InterPro:IPR006015); contains InterPro domain UspA; (InterPro:IPR006016)
258880_at	AT3G06420	59.22	134.39	2.26933	similar to APG8H (autophagy 8H), microtubule binding [Arabidopsis thaliana] (TAIR:AT3G15580.1); similar to Light chain 3 (LC3) [Medicago truncatula] (GB:ABE82404.1); contains InterPro domain Light chain 3 (LC3); (InterPro:IPR004241)
258894_at	AT3G05650	27.68	81.5467	2.94605	similar to disease resistance family protein [Arabidopsis thaliana] (TAIR:AT5G27060.1); similar to kinase/ protein binding [Arabidopsis thaliana] (TAIR:AT3G05660.1); similar to disease resistance family protein [Arabidopsis thaliana] (TAIR:AT3G11080.1); similar to peru 1 [Lycopersicon peruvianum] (GB:AAV41395.1); contains InterPro domain Leucine-rich repeat; (InterPro:IPR001611); contains InterPr…
258901_at	AT3G05640	16.815	39.5967	2.35484	similar to protein phosphatase 2C, putative / PP2C, putative [Arabidopsis thaliana] (TAIR:AT5G27930.2); similar to Protein phosphatase 2C-like [Medicago truncatula] (GB:ABE85677.1); contains InterPro domain Protein phosphatase 2C-like; (InterPro:IPR001932)
258920_at	AT3G10520	284.99	685.95	2.40693	class 2 non-symbiotic hemoglobin
258921_at	AT3G10500	98.9	310.2	3.1365	similar to NAC2 (Arabidopsis NAC domain containing protein 78), transcription factor [Arabidopsis thaliana] (TAIR:AT5G04410.1); similar to nam-like protein 9 [Petunia x hybrida] (GB:AAM34772.1); contains InterPro domain No apical meristem (NAM) protein; (InterPro:IPR003441)
258941_at	AT3G09940	26.92	109.393	4.06365	Identical to Probable monodehydroascorbate reductase, cytoplasmic isoform 1 (EC 1.6.5.4) (MDAR 1) [Arabidopsis Thaliana] (GB:Q9SR59); similar to monodehydroascorbate reductase, putative [Arabidopsis thaliana] (TAIR:AT5G03630.1); similar to monodehydroascorbate reductase [Mesembryanthemum crystallinum] (GB:CAC82727.1); contains InterPro domain Pyridine nucleotide-disulphide oxidoreductase, class I…
258957_at	AT3G01420	49.885	1391.78	27.8998	Encodes an alpha-dioxygenase involved in protection against oxidative stress and cell death. Induced in response to Salicylic acid and oxidative stress. Independent of NPR1 in induction by salicylic acid.
258970_at	AT3G10410	117.98	445.337	3.77468	Identical to Serine carboxypeptidase precursor (EC 3.4.16.-) [Arabidopsis Thaliana] (GB:P32826;GB:Q42107;GB:Q9CAE5); similar to SCPL48 (serine carboxypeptidase-like 48), serine carboxypeptidase [Arabidopsis thaliana] (TAIR:AT3G45010.1); similar to SCPL47 (serine carboxypeptidase-like 47), serine carboxypeptidase [Arabidopsis thaliana] (TAIR:AT5G22980.1); similar to carboxypeptidase type III [Theo…
258983_at	AT3G08860	19.12	248.78	13.0115	Identical to Alanine--glyoxylate aminotransferase 2 homolog 3, mitochondrial precursor (EC 2.6.1.44) (Beta-alanine-pyruvate aminotransferase 3) [Arabidopsis Thaliana] (GB:Q9SR86); similar to AGT3 (ALANINE:GLYOXYLATE AMINOTRANSFERASE 3), alanine-glyoxylate transaminase [Arabidopsis thaliana] (TAIR:AT2G38400.1); similar to Peptidase S1 and S6, chymotrypsin/Hap; Aminotransferase class-III [Medicago …
258996_at	AT3G01800	16.915	45.87	2.71179	similar to ribosome recycling factor, chloroplast, putative / ribosome releasing factor, chloroplast, putative [Arabidopsis thaliana] (TAIR:AT3G63190.1); similar to ribosome recycling factor [Bacillus clausii KSM-K16] (GB:YP_175735.1); similar to Os04g0490400 [Oryza sativa (japonica cultivar-group)] (GB:NP_001053163.1); contains InterPro domain Ribosome recycling factor; (InterPro:IPR002661)
259005_at	AT3G01930	45.005	95.2367	2.11614	similar to nodulin family protein [Arabidopsis thaliana] (TAIR:AT5G14120.1); similar to nodulin-like protein [Poncirus trifoliata] (GB:AAN62343.1); similar to Os08g0532400 [Oryza sativa (japonica cultivar-group)] (GB:NP_001062339.1); similar to Os04g0388700 [Oryza sativa (japonica cultivar-group)] (GB:NP_001052632.1); contains InterPro domain Nodulin-like; (InterPro:IPR010658)
259018_at	AT3G07390	79.415	543.6	6.84505	isolated from differential screening of a cDNA library from auxin-treated root culture. sequence does not show homology to any known proteins and is predicted to be extracellular.
259022_at	AT3G07420	33.155	67.47	2.03499	Encodes an asparaginyl-tRNA synthetase.
259033_at	AT3G09410	34.495	309.673	8.97734	similar to pectinacetylesterase family protein [Arabidopsis thaliana] (TAIR:AT5G23870.1); similar to Pectinacetylesterase [Medicago truncatula] (GB:ABD33181.1); similar to Os01g0974500 [Oryza sativa (japonica cultivar-group)] (GB:NP_001045555.1); contains InterPro domain Pectinacetylesterase; (InterPro:IPR004963)
259043_at	AT3G03440	15.505	34.7633	2.24207	similar to armadillo/beta-catenin repeat family protein [Arabidopsis thaliana] (TAIR:AT4G12710.1); similar to plakoglobin/armadillo/beta-catenin-like protein [Oryza sativa] (GB:AAQ13403.1); similar to Os01g0112500 [Oryza sativa (japonica cultivar-group)] (GB:NP_001041814.1); contains InterPro domain Armadillo; (InterPro:IPR000225); contains InterPro domain Armadillo-like helical; (InterPro:IPR011…
259057_at	AT3G03310	23.96	68.89	2.87521	similar to lecithin:cholesterol acyltransferase family protein / LACT family protein [Arabidopsis thaliana] (TAIR:AT4G19860.1); similar to phospholipase A1 [Nicotiana tabacum] (GB:AAQ05032.1); contains InterPro domain Lecithin:cholesterol acyltransferase; (InterPro:IPR003386)
259058_at	AT3G03470	79.865	476.393	5.96498	member of CYP89A
259080_at	AT3G04910	96.585	336.127	3.48011	Serine/threonine protein kinase, whose transcription is regulated by circadian rhythm.
259081_at	AT3G05030	38.415	100.91	2.62684	member of Sodium proton exchanger family
259100_at	AT3G04880	53.45	119.48	2.23536	encodes a novel protein involved in DNA repair from UV damage. Isolated by functional complementation of E. coli UV-sensitive mutants (UVR genes).
259102_at	AT3G11660	189.335	425.043	2.24493	encodes a protein whose sequence is similar to tobacco hairpin-induced gene (HIN1) and Arabidopsis non-race specific disease resistance gene (NDR1). Expression of this gene is induced by cucumber mosaic virus. Localization of the gene product is similar to that of NHL3 (plasma membrane) but it is yet inconclusive.
259118_at	AT3G01310	85.54	356.827	4.17146	similar to acid phosphatase [Arabidopsis thaliana] (TAIR:AT5G15070.1); similar to hypothetical protein [Oryza sativa (japonica cultivar-group)] (GB:BAD53244.1); similar to PREDICTED: similar to KIAA0377 splice [Gallus gallus] (GB:XP_413955.2); similar to LOC495012 protein, putative, expressed [Oryza sativa (japonica cultivar-group)] (GB:ABF98273.1); contains InterPro domain Histidine acid phospha…
259120_at	AT3G02240	10.26	39.77	3.87622
259133_at	AT3G05400	32.325	102.42	3.16845	Identical to Sugar transporter ERD6-like 12 (Sugar transporter-like protein 5) (SUGTL5) [Arabidopsis Thaliana] (GB:Q8VZT3;GB:Q9MA53;GB:Q9SCW6); similar to SFP1, carbohydrate transporter/ sugar porter [Arabidopsis thaliana] (TAIR:AT5G27350.1); similar to putative sugar transporter [Solanum lycopersicum] (GB:CAC00697.2); contains InterPro domain Sugar transporter; (InterPro:IPR003663); contains Int…
259137_at	AT3G10300	29.56	175.87	5.94959	similar to calcium-binding EF hand family protein [Arabidopsis thaliana] (TAIR:AT5G04170.1); similar to Os11g0140600 [Oryza sativa (japonica cultivar-group)] (GB:NP_001065711.1); similar to EF hand family protein, expressed [Oryza sativa (japonica cultivar-group)] (GB:ABG21877.1); similar to Os12g0137100 [Oryza sativa (japonica cultivar-group)] (GB:NP_001066106.1); contains InterPro domain Calciu…
259171_at	AT3G03590	10.515	21.7633	2.06974	similar to SWIB complex BAF60b domain-containing protein [Arabidopsis thaliana] (TAIR:AT2G35605.1); similar to SWIb domain-containing protein [Solanum chacoense] (GB:AAQ24534.1); contains InterPro domain SWIB/MDM2; (InterPro:IPR003121)
259211_at	AT3G09020	26.25	225.65	8.59619	similar to alpha 1,4-glycosyltransferase family protein / glycosyltransferase sugar-binding DXD motif-containing protein [Arabidopsis thaliana] (TAIR:AT5G01250.1); similar to Glycosyltransferase sugar-binding re (GB:ABD28693.1); contains InterPro domain Glycosyltransferase sugar-binding region containing DXD motif; (InterPro:IPR007577); contains InterPro domain Alpha 1,4-glycosyltransferase conse…
259253_at	AT3G07640	53.33	111.937	2.09894	similar to Os02g0582400 [Oryza sativa (japonica cultivar-group)] (GB:NP_001047253.1); similar to unknown protein [Oryza sativa (japonica cultivar-group)] (GB:BAD73827.1)
259297_at	AT3G05360	23.78	65.615	2.75925	similar to disease resistance family protein / LRR family protein [Arabidopsis thaliana] (TAIR:AT1G71390.1); similar to disease resistance family protein / LRR family protein [Arabidopsis thaliana] (TAIR:AT1G71400.1); similar to disease resistance family protein [Arabidopsis thaliana] (TAIR:AT3G05370.1); similar to Hcr9-Avr4-chl1 [Lycopersicon chilense] (GB:AAV41387.1); contains InterPro domain L…
259306_at	AT3G05290	30.38	91.6	3.01514	similar to mitochondrial substrate carrier family protein [Arabidopsis thaliana] (TAIR:AT5G27520.1); similar to Os05g0392700 [Oryza sativa (japonica cultivar-group)] (GB:NP_001055452.1); similar to Mitochondrial FAD carrier protein (ISS) [Ostreococcus tauri] (GB:CAL50155.1); contains InterPro domain Mitochondrial carrier protein; (InterPro:IPR002067); contains InterPro domain Mitochondrial substr…
259346_at	AT3G03910	22.685	47.6433	2.10021	Identical to Probable glutamate dehydrogenase 3 (EC 1.4.1.3) (GDH 3) (GSH3) [Arabidopsis Thaliana] (GB:Q9S7A0); similar to GDH2 (GLUTAMATE DEHYDROGENASE 2), oxidoreductase [Arabidopsis thaliana] (TAIR:AT5G07440.1); similar to GDH1 (GLUTAMATE DEHYDROGENASE 1), oxidoreductase [Arabidopsis thaliana] (TAIR:AT5G18170.1); similar to glutamate dehydrogenase [Nicotiana tabacum] (GB:CAD12373.1); similar t…
259354_at	AT3G05220	216.435	601.583	2.77951	similar to heavy-metal-associated domain-containing protein [Arabidopsis thaliana] (TAIR:AT5G19090.1); similar to Heavy metal transport/detoxification protein [Medicago truncatula] (GB:ABE90127.1); contains InterPro domain Collagen triple helix repeat; (InterPro:IPR008160)
259385_at	AT1G13470	17.46	99.41	5.69359	similar to unknown protein [Arabidopsis thaliana] (TAIR:AT1G13520.1); similar to hypothetical protein [Oryza sativa (japonica cultivar-group)] (GB:BAC99699.1); contains InterPro domain Protein of unknown function DUF1262; (InterPro:IPR010683)
259403_at	AT1G17745	169.22	1216.52	7.18898	encodes a 3-Phosphoglycerate dehydrogenase
259410_at	Multitple Genes	31.23	326.88	10.4669	Detects for AT1G13330/AT1G13340
259418_at	AT1G02390	14.57	64.315	4.41421	Encodes a member of a family of proteins with glycerol-3-phosphate acyltransferase activity.
259424_at	AT1G13830	14.66	30.78	2.09959	similar to glycosyl hydrolase family protein 17 [Arabidopsis thaliana] (TAIR:AT2G03505.1); similar to putative glycosyl hydrolase family 17 protein [Medicago truncatula] (GB:ABE90942.1); contains InterPro domain X8; (InterPro:IPR012946)
259426_at	AT1G01470	222.33	1064.33	4.78716	Encodes late-embryogenesis abundant protein whose mRNA levels are induced in response to wounding and light stress. Might be involved in protection against dessication.
259428_at	AT1G01560	33.705	116.347	3.45191	member of MAP Kinase
259441_at	AT1G02300	34.655	103.867	2.99716	similar to cathepsin B-like cysteine protease, putative [Arabidopsis thaliana] (TAIR:AT1G02305.1); similar to Peptidase C1A, papain; Somatotropin hormone [Medicago truncatula] (GB:ABD32839.1); contains InterPro domain Peptidase, cysteine peptidase active site; (InterPro:IPR000169); contains InterPro domain Peptidase C1A, papain; (InterPro:IPR013128); contains InterPro domain Peptidase C1, propept…
259445_at	AT1G02400	22.4	63.375	2.82924	Encodes a gibberellin 2-oxidase.
259479_at	AT1G19020	93.37	786.09	8.41909	similar to unknown protein [Arabidopsis thaliana] (TAIR:AT3G48180.1); similar to conserved hypothetical protein [Medicago truncatula] (GB:ABE82379.1)
259489_at	AT1G15790	15.36	38.5333	2.50868	similar to unknown protein [Arabidopsis thaliana] (TAIR:AT1G15780.1); similar to Os08g0564800 [Oryza sativa (japonica cultivar-group)] (GB:NP_001062533.1); similar to CTV.22 [Poncirus trifoliata] (GB:AAN62354.1); contains domain no description (G3D.1.10.246.20); contains domain Kix domain of CBP (creb binding protein) (SSF47040)
259502_at	AT1G15670	166.79	384.1	2.3029	similar to kelch repeat-containing F-box family protein [Arabidopsis thaliana] (TAIR:AT1G80440.1); similar to kelch repeat-containing F-box-like [Oryza sativa (japonica cultivar-group)] (GB:BAD25000.1); similar to Os06g0594400 [Oryza sativa (japonica cultivar-group)] (GB:NP_001057979.1); contains InterPro domain Cyclin-like F-box; (InterPro:IPR001810); contains InterPro domain Galactose oxidase, …
259516_at	AT1G20450	171.365	1075.23	6.27452	Encodes a gene induced by low temperature and dehydration. Inhibits e.coli growth while overexpressed. Belongs to the dehydrin protein family, which contains highly conserved stretches of 7-17 residues that are repetitively scattered in their sequences, the K-, S-, Y- and lysine rich segments. LTI29 and LTI30 double overexpressors confer cold tolerance. Localized to membranes and cytoplasm.
259517_at	AT1G20630	95.63	380.1	3.97469	Catalyzes the reduction of hydrogen peroxide using heme group as cofactor. Protects cells from toxicity by H2O2.
259518_at	AT1G20510	81.41	434.763	5.34042	similar to 4-coumarate--CoA ligase family protein / 4-coumaroyl-CoA synthase family protein [Arabidopsis thaliana] (TAIR:AT1G20480.1); similar to 4-coumarate--CoA ligase family protein / 4-coumaroyl-CoA synthase family protein [Arabidopsis thaliana] (TAIR:AT5G38120.1); similar to Putative AMP-binding protein [Oryza sativa (japonica cultivar-group)] (GB:AAM22700.1); similar to Os03g0132000 [Oryza …
259540_at	AT1G20640	52.255	105.197	2.01314	similar to RWP-RK domain-containing protein [Arabidopsis thaliana] (TAIR:AT1G76350.1); similar to NIN-like protein 1 [Lotus japonicus] (GB:CAE30324.1); contains InterPro domain Plant regulator RWP-RK; (InterPro:IPR003035); contains InterPro domain Octicosapeptide/Phox/Bem1p; (InterPro:IPR000270)
259544_at	AT1G20620	1340.39	4253.79	3.17354	Catalase, catalyzes the breakdown of hydrogen peroxide (H2O2) into water and oxygen.
259559_at	AT1G21240	10.17	88.78	8.7296	encodes a wall-associated kinase
259560_at	AT1G21270	104.465	320.84	3.07127	cytoplasmic serine/threonine protein kinase induced by salicylic acid. mutant plants exhibit a loss of cell expansion and dependence on sugars and salts for seedling growth, affecting the expression and activity of vacuolar invertase.
259561_at	AT1G21250	179.49	857.513	4.7775	cell wall-associated kinase, may function as a signaling receptor of extracellular matrix component.
259570_at	AT1G20440	189.785	817.783	4.309	Belongs to the dehydrin protein family, which contains highly conserved stretches of 7-17 residues that are repetitively scattered in their sequences, the K-, S-, Y- and lysine rich segments. Cold regulated gene, amino acid sequence homology with Group II LEA (late embryogenesis abundant) proteins. Also responds to osmotic stress, ABA, dehydration and inhibits e.coli growth while overexpressed. C…
259583_at	AT1G28070	19.315	62.1767	3.21909	similar to unknown protein [Arabidopsis thaliana] (TAIR:AT2G33510.1); similar to Humj1 [Humulus japonicus] (GB:AAP94213.1); contains InterPro domain WW/Rsp5/WWP; (InterPro:IPR001202)
259594_at	AT1G28140	211.085	494.42	2.34228	similar to Os03g0850600 [Oryza sativa (japonica cultivar-group)] (GB:NP_001051907.1); similar to unnamed protein product [Ostreococcus tauri] (GB:CAL55773.1)
259609_at	AT1G52410	67.885	174.033	2.56365	Contains a novel calcium-binding repeat sequence. Binds TSK in vitro. Localizes to small cytoplasmic vesicles in interphase cells. In cells synchronized for cell division, TSA1 and TSK relocalize to ends of spindle microtubules that are ahead of separating chromatids during metaphase and anaphase of mitosis. May be involved in mitosis together with TSK. Expressed preferentially in the flower and …
259626_at	AT1G42990	135.885	417.83	3.07488	AtbZIP60 consists of a bZIP DNA binding domain followed by a putative transmembrane domain. GFP fusions containing the first 260 amino acids (AtbZIP60deltaC) are nuclear-localized. AtbZIP60 is upregulated by the addition of tunicamycin (ER stress response inductor), DTT (inhibitor of disulfide bond formation) and azetin-2-carboxylate (proline analog perturbing protein structure). It is hypothesiz…
259640_at	AT1G52400	567.32	1382.48	2.43686	encodes a member of glycosyl hydrolase family 1
259661_at	AT1G55265	41.93	274.097	6.53701	similar to unknown protein [Arabidopsis thaliana] (TAIR:AT5G19860.1); similar to Protein of unknown function DUF538 [Medicago truncatula] (GB:ABE78678.1); contains InterPro domain Protein of unknown function DUF538; (InterPro:IPR007493)
259705_at	AT1G77450	48.62	120.25	2.47326	similar to ATAF1 (Arabidopsis NAC domain containing protein 2), transcription factor [Arabidopsis thaliana] (TAIR:AT1G01720.1); similar to NAC-domain protein 14 [Brassica napus] (GB:AAP35055.1); contains InterPro domain No apical meristem (NAM) protein; (InterPro:IPR003441)
259708_at	AT1G77420	67.305	142.5	2.11723	similar to hydrolase, alpha/beta fold family protein [Arabidopsis thaliana] (TAIR:AT5G16120.1); similar to Alpha/beta hydrolase [Medicago truncatula] (GB:ABE93241.1); contains InterPro domain Esterase/lipase/thioesterase; (InterPro:IPR000379); contains InterPro domain Alpha/beta hydrolase fold-1; (InterPro:IPR000073); contains InterPro domain Alpha/beta hydrolase; (InterPro:IPR003089)
259734_at	AT1G77500	18.37	46.71	2.54273	similar to unknown protein [Arabidopsis thaliana] (TAIR:AT1G21740.1); similar to hypothetical protein [Oryza sativa (japonica cultivar-group)] (GB:AAV24778.1); contains InterPro domain Protein of unknown function DUF632; (InterPro:IPR006867); contains InterPro domain Protein of unknown function DUF630; (InterPro:IPR006868)
259743_at	AT1G71140	36.845	216.17	5.86701	similar to MATE efflux family protein [Arabidopsis thaliana] (TAIR:AT1G15170.1); similar to Multi antimicrobial extrusion protein MatE [Medicago truncatula] (GB:ABE93671.1); similar to Os01g0684900 [Oryza sativa (japonica cultivar-group)] (GB:NP_001043893.1); contains InterPro domain Multi antimicrobial extrusion protein MatE; (InterPro:IPR002528)
259757_at	AT1G77510	111.19	321.237	2.88908	Encodes a protein disulfide isomerase-like (PDIL) protein, a member of a multigene family within the thioredoxin (TRX) superfamily.
259764_at	AT1G64280	89.465	222.073	2.48224	This gene is a key regulator of the salicylic acid (SA)-mediated systemic acquired resistance (SAR) pathway. It is similar to the transcription factor inhibitor I kappa B, and contains ankyrin repeats. It confers resistance to the pathogens Pseudomonas syringae and Peronospora parasitica in a dosage-dependent fashion. Although transgenic Arabidopsis plants overexpressing NPR1 acquire enhanced sen…
259766_at	AT1G64360	82.41	380.687	4.61942
259768_at	AT1G29390	142.58	601.93	4.2217	encodes a protein similar to the cold acclimation protein WCOR413 in wheat. Possibly targeted to thylakoid membrane.
259769_at	AT1G29400	97.03	259.93	2.67886	A member of mei2-like gene family, predominantly plant-based family of genes encoding RNA binding proteins with characteristic presence of a highly conserved RNA binding motif first described in the mei2 gene of the fission yeast S. pombe. In silico analyses reveal nine mei2 -like genes in A. thaliana. They were grouped into four distinct clades, based on overall sequence similarity and subfamily…
259792_at	AT1G29690	44.555	92.2867	2.0713	Encodes a protein containing a domain with significant homology to the MACPF (membrane attack complex and perforin) domain of complements and perforin proteins that are involved in innate immunity in animals. Transgenic <i>cad1-1</i> mutant plants show lesions seen in the hypersensitive response, as well as a spontaneous activation of expression of pathogenesis-related genes and leading to a 32-f…
259802_at	AT1G72260	10.3	23.335	2.26553	Encodes a thionin which is a cysteine rich protein having antimicrobial properties. Thi2.1 is expressed in response to a variety of pathogens and induced by ethylene and jasmonic acid.
259803_at	AT1G72150	754.925	1742.53	2.30822	novel cell-plate-associated protein that is related in sequence to proteins involved in membrane trafficking in other eukaryotes
259839_at	AT1G52190	200.695	569.1	2.83565	similar to proton-dependent oligopeptide transport (POT) family protein [Arabidopsis thaliana] (TAIR:AT3G16180.1); similar to TGF-beta receptor, type I/II extracellular re (GB:ABD32296.1); similar to TGF-beta receptor, type I/II extracellular re (GB:ABD32298.1); contains InterPro domain TGF-beta receptor, type I/II extracellular region; (InterPro:IPR000109)
259841_at	AT1G52200	197.66	414.067	2.09484	similar to unknown protein [Arabidopsis thaliana] (TAIR:AT3G18470.1); similar to Uncharacterized Cys-rich domain [Medicago truncatula] (GB:ABD32291.1); contains InterPro domain Protein of unknown function Cys-rich; (InterPro:IPR006461)
259864_at	AT1G72800	46.155	106.877	2.3156	similar to nucleolin, putative [Arabidopsis thaliana] (TAIR:AT1G48920.1); similar to Os04g0620700 [Oryza sativa (japonica cultivar-group)] (GB:NP_001053909.1); similar to H0714H04.9 [Oryza sativa (indica cultivar-group)] (GB:CAH66982.1); similar to Os08g0192900 [Oryza sativa (japonica cultivar-group)] (GB:NP_001061178.1); contains InterPro domain Nucleotide-binding, alpha-beta plait; (InterPro:IP…
259878_at	AT1G76790	61.15	257.435	4.20989	similar to O-methyltransferase, putative [Arabidopsis thaliana] (TAIR:AT1G21100.1); similar to O-methyltransferase, putative [Arabidopsis thaliana] (TAIR:AT1G21130.1); similar to phloroglucinol O-methyltransferase [Rosa chinensis var. spontanea] (GB:BAD18975.1); contains InterPro domain SAM (and some other nucleotide) binding motif; (InterPro:IPR000051); contains InterPro domain O-methyltransfera…
259879_at	AT1G76650	21.955	101.347	4.61611	similar to calmodulin-related protein, putative [Arabidopsis thaliana] (TAIR:AT1G76640.1); similar to regulator of gene silencing [Nicotiana tabacum] (GB:AAK11255.1); contains InterPro domain EF-Hand type; (InterPro:IPR011992); contains InterPro domain Calcium-binding EF-hand; (InterPro:IPR002048)
259884_at	AT1G76390	51.75	110.683	2.13881	similar to armadillo/beta-catenin repeat protein-related / U-box domain-containing protein [Arabidopsis thaliana] (TAIR:AT1G20780.1); similar to unknown protein [Oryza sativa (japonica cultivar-group)] (GB:AAP50990.1); similar to armadillo/beta-catenin repeat family protein, putative, expressed [Oryza sativa (japonica cultivar-group)] (GB:ABA97086.1); similar to Os03g0657100 [Oryza sativa (japoni…
259887_at	AT1G76360	45.13	112.92	2.50211	similar to protein kinase, putative [Arabidopsis thaliana] (TAIR:AT2G17220.2); similar to Os02g0118200 [Oryza sativa (japonica cultivar-group)] (GB:NP_001045693.1); similar to H0409D10.5 [Oryza sativa (indica cultivar-group)] (GB:CAH66747.1); contains InterPro domain Serine/threonine protein kinase; (InterPro:IPR002290); contains InterPro domain Protein kinase-like; (InterPro:IPR011009); contains…
259911_at	AT1G72680	111.66	319.547	2.86178	similar to mannitol dehydrogenase, putative [Arabidopsis thaliana] (TAIR:AT4G39330.1); similar to Alcohol dehydrogenase superfamily, zinc-containing; D-isomer specific 2-hydroxyacid dehydrogenase, NAD-binding [Medicago truncatula] (GB:ABE84701.1); contains InterPro domain GroES-like; (InterPro:IPR011032); contains InterPro domain Alcohol dehydrogenase superfamily, zinc-containing; (InterPro:IPR00…
259925_at	AT1G75040	116.91	602.183	5.15083	Thaumatin-like protein involved in response to pathogens. mRNA level of the PR-5 gene (At1g75040)is significantly changed after cutting the inflorescence stem indicating the existence of a network of signal transducing pathways as other stress-regulated genes (At5g01410, At3g17800, At1g29930)do not response to the treatment.
259971_at	AT1G76580	38.045	85.2233	2.24007	Identical to Squamosa promoter-binding-like protein 16 (SPL1-related protein 3) (SPL16) [Arabidopsis Thaliana] (GB:Q700C2;GB:Q8W4C0;GB:Q9C9K0;GB:Q9SMW9); similar to SPL14 (SQUAMOSA PROMOTER BINDING PROTEIN-LIKE 14), DNA binding / transcription factor [Arabidopsis thaliana] (TAIR:AT1G20980.1); similar to Squamosa promoter-binding-like protein 16 (SPL1-related protein 3) (GB:Q700C2); similar to SBP…
259977_at	AT1G76590	31.68	311.617	9.83638	similar to zinc-binding family protein [Arabidopsis thaliana] (TAIR:AT1G21000.1); similar to Os06g0624900 [Oryza sativa (japonica cultivar-group)] (GB:NP_001058108.1); similar to putative zinc-binding protein [Oryza sativa (japonica cultivar-group)] (GB:BAD35686.1); contains InterPro domain Protein of unknown function DUF597; (InterPro:IPR006734)
259980_at	AT1G76520	309.165	910.18	2.94399	similar to auxin efflux carrier family protein [Arabidopsis thaliana] (TAIR:AT1G76530.1); similar to Auxin Efflux Carrier [Medicago truncatula] (GB:ABE88820.1); contains InterPro domain Auxin Efflux Carrier; (InterPro:IPR004776)
259983_at	AT1G76490	531.31	1092.16	2.0556	Encodes a 3-hydroxy-3-methylglutaryl coenzyme A reductase, which is involved in melavonate biosynthesis and performs the first committed step in isoprenoid biosynthesis. Expression is activated in dark in leaf tissue but not controlled by light in the root (confine
259992_at	AT1G67970	17.85	147.07	8.23922	member of Heat Stress Transcription Factor (Hsf) family
260005_at	AT1G67920	18.78	61.5133	3.27547	similar to unknown protein [Arabidopsis thaliana] (TAIR:AT1G24600.1)
260007_at	AT1G67870	412.55	1459.98	3.53892	similar to ATEM1 (Early methionine labelled) [Arabidopsis thaliana] (TAIR:AT3G51810.1); similar to glycine-rich protein [Arabidopsis thaliana] (TAIR:AT2G05440.2); similar to ENSANGP00000018997 [Anopheles gambiae str. PEST] (GB:XP_309858.3)
260012_at	AT1G67865	791.195	2270.5	2.86971	similar to unknown protein [Arabidopsis thaliana] (TAIR:AT1G67860.1)
260015_at	AT1G67980	22.125	244.777	11.0634	Encodes S-adenosyl-L-methionine: transcaffeoyl Coenzyme A 3-O-methyltransferase.
260026_at	AT1G29970	151.165	308.147	2.03848	Identical to 60S ribosomal protein L18a-1 (RPL18AA) [Arabidopsis Thaliana] (GB:Q8L9S1;GB:Q9C8S2); similar to unknown protein [Arabidopsis thaliana] (TAIR:AT1G17080.1); similar to Os06g0359400 [Oryza sativa (japonica cultivar-group)] (GB:NP_001057602.1); similar to Os01g0667100 [Oryza sativa (japonica cultivar-group)] (GB:NP_001043806.1); similar to Os01g0242900 [Oryza sativa (japonica cultivar-gr…
260039_at	AT1G68795	21.485	44.65	2.07819	Member of a large family of putative ligands homologous to the Clavata3 gene. Consists of a single exon.
260042_at	AT1G68820	61.74	124.347	2.01404	similar to zinc finger (C3HC4-type RING finger) family protein [Arabidopsis thaliana] (TAIR:AT1G18470.1); similar to zinc finger (C3HC4-type RING finger) family protein [Arabidopsis thaliana] (TAIR:AT1G73950.1); similar to hypothetical protein [Trifolium pratense] (GB:BAE71207.1); similar to conserved hypothetical protein [Medicago truncatula] (GB:ABE90658.1); similar to Putative finger family pr…
260046_at	AT1G73800	30.06	141.62	4.71124	similar to calmodulin-binding protein [Arabidopsis thaliana] (TAIR:AT5G57580.1); similar to At1g73800/F25P22_22 [Medicago truncatula] (GB:ABE78902.1); contains InterPro domain Calmodulin binding protein-like; (InterPro:IPR012416)
260048_at	AT1G73750	93.395	268.903	2.8792	similar to unknown protein [Arabidopsis thaliana] (TAIR:AT1G15060.1); similar to Os01g0692600 [Oryza sativa (japonica cultivar-group)] (GB:NP_001043943.1); similar to unknown protein [Oryza sativa (japonica cultivar-group)] (GB:BAD82496.1); contains InterPro domain Esterase/lipase/thioesterase; (InterPro:IPR000379)
260051_at	AT1G78210	66.595	245.9	3.69247	similar to hydrolase [Arabidopsis thaliana] (TAIR:AT5G09430.1); similar to Putative hydrolase [Oryza sativa] (GB:AAM08532.1); similar to Os07g0622700 [Oryza sativa (japonica cultivar-group)] (GB:NP_001060317.1); contains InterPro domain Esterase/lipase/thioesterase; (InterPro:IPR000379); contains InterPro domain Alpha/beta hydrolase fold-1; (InterPro:IPR000073); contains InterPro domain Epoxide h…
260054_at	Multitple Genes	26.76	57.0233	2.13092	Detects for AT1G78140/AT1G78130
260101_at	AT1G73260	85.015	4247.21	49.9584	similar to trypsin and protease inhibitor family protein / Kunitz family protein [Arabidopsis thaliana] (TAIR:AT1G17860.1); similar to trypsin inhibitor propeptide [Brassica oleracea] (GB:AAB68964.1); contains InterPro domain Proteinase inhibitor I3, Kunitz legume; (InterPro:IPR002160); contains InterPro domain Kunitz inhibitor ST1-like; (InterPro:IPR011065)
260116_at	AT1G33960	8.61	29.55	3.43206	Identified as a gene that is induced by avirulence gene avrRpt2 and RPS2 after infection with Pseudomonas syringae pv maculicola strain ES4326 carrying avrRpt2
260141_at	AT1G66350	16.65	57.1133	3.43023	Negative regulator of GA responses, member of GRAS family of transcription factors. Also belongs to the DELLA proteins that restrain the cell proliferation and expansion that drives plant growth.
260211_at	AT1G74440	39.615	123.103	3.10749	similar to unknown protein [Arabidopsis thaliana] (TAIR:AT1G18720.1); similar to YGL010w-like protein [Picea mariana] (GB:AAC32136.1); contains InterPro domain Protein of unknown function DUF962; (InterPro:IPR009305)
260239_at	AT1G74360	13.21	164.69	12.4671	similar to BRL1 (BRI 1 LIKE), kinase [Arabidopsis thaliana] (TAIR:AT1G55610.1); similar to BRI1 (BRASSINOSTEROID INSENSITIVE 1), kinase [Arabidopsis thaliana] (TAIR:AT4G39400.1); similar to BRL2 (BRI1-LIKE 2), ATP binding / protein serine/threonine kinase [Arabidopsis thaliana] (TAIR:AT2G01950.1); similar to Os03g0400800 [Oryza sativa (japonica cultivar-group)] (GB:NP_001050316.1); similar to Os0…
260243_at	AT1G63720	34.65	135.377	3.90697	similar to hydroxyproline-rich glycoprotein family protein [Arabidopsis thaliana] (TAIR:AT4G25620.1); similar to unknown [Thellun (GB:ABJ98061.1)
260269_at	AT1G63740	14.3	31.54	2.20559	similar to disease resistance protein (TIR-NBS-LRR class), putative [Arabidopsis thaliana] (TAIR:AT1G63730.1); similar to disease resistance protein (TIR-NBS-LRR class), putative [Arabidopsis thaliana] (TAIR:AT2G16870.1); similar to disease resistance protein (TIR-NBS-LRR class), putative [Arabidopsis thaliana] (TAIR:AT5G58120.1); similar to TIR-NBS-LRR type disease resistance protein [Populus tr…
260290_at	AT1G80510	60.155	120.393	2.00139	similar to amino acid transporter family protein [Arabidopsis thaliana] (TAIR:AT5G38820.1); similar to amino acid transporter family protein [Arabidopsis thaliana] (TAIR:AT3G30390.2); similar to CTV.3 [Poncirus trifoliata] (GB:AAN62337.1); contains InterPro domain Amino acid/polyamine transporter II; (InterPro:IPR002422); contains InterPro domain Amino acid transporter, transmembrane; (InterPro:I…
260302_at	AT1G80310	73.365	201.653	2.74863	similar to sulfate transporter [Arabidopsis thaliana] (TAIR:AT2G25680.1); similar to putative sulfate transporter [Brassica napus] (GB:CAC39421.1); contains InterPro domain Sulphate transporter; (InterPro:IPR011547)
260314_at	AT1G63830	140.785	351.04	2.49345	similar to unknown protein [Arabidopsis thaliana] (TAIR:AT5G41390.1); similar to Os10g0535800 [Oryza sativa (japonica cultivar-group)] (GB:NP_001065166.1); similar to Os03g0123600 [Oryza sativa (japonica cultivar-group)] (GB:NP_001048806.1); similar to Unknown protein [Oryza sativa (japonica cultivar-group)] (GB:AAN74842.1); contains InterPro domain Protein of unknown function Cys-rich; (InterPro…
260327_at	AT1G63840	90.435	348.923	3.85828	similar to zinc finger (C3HC4-type RING finger) family protein [Arabidopsis thaliana] (TAIR:AT5G41400.1); similar to Zinc finger, RING-type; RINGv [Medicago truncatula] (GB:ABD28706.1); contains InterPro domain Zinc finger, RING-type; (InterPro:IPR001841)
260345_at	AT1G69270	42.135	93.44	2.21763	RPK1 is a leucine-rich receptor-like kinase located in the plasma membrane which is upregulated by abscisic acid, dehydration, high salt, low temperature, but not by other plant hormones. RPK1 knock-out and antisense plants show an ABA-insensitive phenotype. RPK1 plays a role in ABA-controlled cell proliferation and is a regulator of the ABA signal transduction pathway. Overexpression of the LRR …
260350_at	AT1G69410	352.735	842.997	2.38989	Identical to Eukaryotic translation initiation factor 5A-3 (eIF-5A-3) [Arabidopsis Thaliana] (GB:Q9C505;GB:Q94JU4); similar to EIF-5A (eukaryotic translation initiation factor 5A-1), translation initiation factor [Arabidopsis thaliana] (TAIR:AT1G13950.1); similar to eukaryotic translation initiation factor-5A [Brassica napus] (GB:AAR91929.1); contains InterPro domain Nucleic acid-binding, OB-fold…
260360_at	AT1G69370	47.355	109.557	2.31352	Encodes chorismate mutase 3 (CM3).
260372_at	AT1G73980	58.52	119.087	2.03497	similar to phosphoribulokinase/uridine kinase family protein [Arabidopsis thaliana] (TAIR:AT1G26190.1); similar to putative uridine kinase [Oryza sativa (japonica cultivar-group)] (GB:AAL87159.1); similar to Os02g0708200 [Oryza sativa (japonica cultivar-group)] (GB:NP_001047881.1); contains InterPro domain Phosphoribulokinase/uridine kinase; (InterPro:IPR006083); contains InterPro domain Uridine …
260387_at	AT1G74100	370.425	873.86	2.35907	similar to sulfotransferase family protein [Arabidopsis thaliana] (TAIR:AT1G74090.1); similar to Sulfotransferase [Medicago truncatula] (GB:ABE89261.1); contains InterPro domain Sulfotransferase; (InterPro:IPR000863)
260391_at	AT1G74020	96.055	425.703	4.43187	Encodes AtSS-2 strictosidine synthase.
260405_at	AT1G69930	15.53	179.427	11.5536	Encodes glutathione transferase belonging to the tau class of GSTs. Naming convention according to Wagner et al. (2002).
260408_at	AT1G69880	9.175	84.02	9.15749	similar to ATH7 (thioredoxin H-type 7), thiol-disulfide exchange intermediate [Arabidopsis thaliana] (TAIR:AT1G59730.1); similar to thioredoxin [Glycine max] (GB:AAS88427.1); contains InterPro domain Thioredoxin-like fold; (InterPro:IPR012336); contains InterPro domain Thioredoxin-related; (InterPro:IPR006662); contains InterPro domain Thioredoxin domain 2; (InterPro:IPR006663); contains InterPro…
260410_at	AT1G69870	80.895	653.93	8.08369	similar to proton-dependent oligopeptide transport (POT) family protein [Arabidopsis thaliana] (TAIR:AT1G27080.1); similar to Os03g0687000 [Oryza sativa (japonica cultivar-group)] (GB:NP_001050937.1); similar to nitrate transporter NRT1-5 [Glycine max] (GB:BAB19760.1); similar to Os01g0913300 [Oryza sativa (japonica cultivar-group)] (GB:NP_001045170.1); contains InterPro domain TGF-beta receptor,…
260411_at	AT1G69890	50.845	240.99	4.7397	similar to unknown protein [Arabidopsis thaliana] (TAIR:AT1G27100.1); similar to Cytosolic fatty-acid binding; Actin-crosslinking proteins [Medicago truncatula] (GB:ABE82702.1); contains InterPro domain Protein of unknown function DUF569; (InterPro:IPR007679); contains InterPro domain Actin-crosslinking proteins; (InterPro:IPR008999)
260412_at	AT1G69830	144.12	598.047	4.14964	Encodes a plastid-localized &#945;-amylase. Expression is reduced in the SEX4 mutant. Loss of function mutations show normal diurnal pattern of starch accumulation/degradation. Expression follows circadian rhythms.
260415_at	AT1G69790	13.22	47.97	3.62859	similar to protein kinase, putative [Arabidopsis thaliana] (TAIR:AT1G26970.1); similar to Protein kinase [Medicago truncatula] (GB:ABD32991.1); contains InterPro domain Protein kinase-like; (InterPro:IPR011009); contains InterPro domain Protein kinase; (InterPro:IPR000719); contains InterPro domain Serine/threonine protein kinase, active site; (InterPro:IPR008271)
260421_at	AT1G69640	144.575	338.747	2.34305	similar to acid phosphatase, putative [Arabidopsis thaliana] (TAIR:AT1G14290.1); similar to Sterol desaturase family protein [Solanum demissum] (GB:AAU93587.1); contains InterPro domain SUR2-type hydroxylase/desaturase, catalytic region; (InterPro:IPR006087); contains InterPro domain Sterol desaturase; (InterPro:IPR006088); contains InterPro domain Molybdopterin binding domain; (InterPro:IPR00145…
260429_at	AT1G72450	230.965	669.54	2.89888	similar to unknown protein [Arabidopsis thaliana] (TAIR:AT1G17380.1); similar to PnFL-2 [Ipomoea nil] (GB:AAG49896.1); similar to Os07g0615200 [Oryza sativa (japonica cultivar-group)] (GB:NP_001060268.1); similar to Os03g0402800 [Oryza sativa (japonica cultivar-group)] (GB:NP_001050322.1); contains InterPro domain ZIM; (InterPro:IPR010399)
260434_at	AT1G68330	13.94	40.7167	2.92085	similar to unknown protein [Arabidopsis thaliana] (TAIR:AT1G48780.1)
260450_at	AT1G72380	9.13	20.4733	2.24242	similar to Conserved hypothetical protein [Oryza sativa (japonica cultivar-group)] (GB:AAK52107.1)
260477_at	AT1G11050	83.145	193.217	2.32385	similar to RKF3 (RECEPTOR-LIKE KINASE IN IN FLOWERS 3), kinase [Arabidopsis thaliana] (TAIR:AT2G48010.1); similar to Os05g0423500 [Oryza sativa (japonica cultivar-group)] (GB:NP_001055591.1); similar to SHR5-receptor-like kinase [Saccharum hybrid cultivar] (GB:AAY67902.1); similar to Os01g0883000 [Oryza sativa (japonica cultivar-group)] (GB:NP_001045011.1); contains InterPro domain Protein kinase…
260489_at	AT1G51610	36.28	105.19	2.89939	Identical to Metal tolerance protein C4 (AtMTPc4) (MTPC4) [Arabidopsis Thaliana] (GB:Q8H1G3;GB:Q949W1;GB:Q9C531); similar to Membrane protein HUEL (cation efflux superfamily) (ISS) [Ostreococcus tauri] (GB:CAL50050.1); similar to Os04g0298200 [Oryza sativa (japonica cultivar-group)] (GB:NP_001052402.1); contains InterPro domain Cation efflux protein; (InterPro:IPR002524)
260496_at	AT2G41700	109.85	222.45	2.02503	similar to ATATH11 (ABC2 homolog 11), ATPase, coupled to transmembrane movement of substances [Arabidopsis thaliana] (TAIR:AT5G61730.1); similar to ABC transporter family protein [Tetrahymena thermophila SB210] (GB:XP_001027849.1); similar to ABC transporter family protein [Tetrahymena thermophila SB210] (GB:XP_001017406.1); similar to ABC transporter family protein [Tetrahymena thermophila SB210…
260541_at	AT2G43530	184.82	487.777	2.6392	Encodes a defensin-like (DEFL) family protein.
260547_at	AT2G43550	98.29	289.483	2.9452	Encodes a defensin-like (DEFL) family protein.
260549_at	AT2G43535	41.54	108.47	2.61122	Encodes a defensin-like (DEFL) family protein.
260551_at	AT2G43510	145.92	674.747	4.62409	Member of the defensin-like (DEFL) family. Encodes putative trypsin inhibitor protein which may function in defense against herbivory.
260562_at	AT2G43850	21.365	51.6833	2.41907	similar to ankyrin protein kinase, putative [Arabidopsis thaliana] (TAIR:AT3G59830.1); similar to ankyrin protein kinase, putative [Arabidopsis thaliana] (TAIR:AT2G31800.1); similar to flag-tagged protein kinase domain of putative mitogen-activated protein kinase kinase kinase [synthetic construct] (GB:ABK06432.1); similar to ankyrin-kinase [Medicago truncatula] (GB:AAL78674.1); similar to flag-t…
260568_at	AT2G43570	98.53	810.853	8.22951	similar to chitinase, putative [Arabidopsis thaliana] (TAIR:AT2G43590.1); similar to chitinase class 4-like protein [Brassica napus] (GB:AAK62047.1); contains InterPro domain Chitin-binding, type 1; (InterPro:IPR001002); contains InterPro domain Glycoside hydrolase, family 19; (InterPro:IPR000726)
260590_at	AT1G53310	190.105	472.04	2.48305	Encodes one of four Arabidopsis phosphoenolpyruvate carboxylase proteins.
260602_at	AT1G55920	272.895	700.86	2.56824	Encodes a chloroplast/cytosol localized serine O-acetyltransferase involved in sulfur assimilation and cysteine biosynthesis. Expressed in the vascular system.
260614_at	AT1G53390	93.245	279.277	2.99508	similar to ATNAP12 (Arabidopsis thaliana non-intrinsic ABC protein 12) [Arabidopsis thaliana] (TAIR:AT2G37010.1); similar to ABC transporter family protein [Arabidopsis thaliana] (TAIR:AT5G60740.1); similar to hypothetical protein LOC_Os11g22350 [Oryza sativa (japonica cultivar-group)] (GB:AAX92830.1); similar to Lipocalin; AAA ATPase [Medicago truncatula] (GB:ABE87825.1); similar to ABC transpor…
260627_at	AT1G62310	12.785	26.67	2.08604	similar to transcription factor jumonji (jmjC) domain-containing protein [Arabidopsis thaliana] (TAIR:AT1G11950.1); similar to jmjC domain containing protein [Oryza sativa (japonica cultivar-group)] (GB:AAT81741.1); contains InterPro domain Transcription factor jumonji; (InterPro:IPR013129); contains InterPro domain Transcription factor jumonji/aspartyl beta-hydroxylase; (InterPro:IPR003347); con…
260636_at	AT1G62430	79.72	304.66	3.82163	Encodes a CDP-diacylglycerol synthase, involved in phospholipid biosynthesis.
260664_at	AT1G19510	26.98	56.94	2.11045	similar to myb family transcription factor [Arabidopsis thaliana] (TAIR:AT1G75250.2); similar to myb-like protein RL3 [Antirrhinum majus] (GB:ABI14752.1); contains InterPro domain Homeodomain-like; (InterPro:IPR009057); contains InterPro domain Myb, DNA-binding; (InterPro:IPR001005)
260665_at	AT1G19360	107.415	278.52	2.59293	similar to RRA2 (REDUCED RESIDUAL ARABINOSE 2) [Arabidopsis thaliana] (TAIR:AT1G75110.1); similar to hypothetical protein [Oryza sativa (japonica cultivar-group)] (GB:BAC83249.1); contains InterPro domain Reticulon; (InterPro:IPR003388)
260666_at	AT1G19300	30.23	100.73	3.33212	Encodes a protein with putative galacturonosyltransferase activity.
260673_at	AT1G19330	59.115	120.48	2.03806	similar to unknown protein [Arabidopsis thaliana] (TAIR:AT1G75060.1); similar to unknown [Vitis pseudoreticulata] (GB:ABC69763.1)
260679_at	AT1G07990	47.265	99	2.09457	similar to SIT4 phosphatase-associated family protein [Arabidopsis thaliana] (TAIR:AT2G28360.1); similar to SIT4 phosphatase-associated family protein [Arabidopsis thaliana] (TAIR:AT3G45190.1); similar to SIT4 phosphatase-associated family protein [Arabidopsis thaliana] (TAIR:AT1G30470.1); similar to Os05g0592500 [Oryza sativa (japonica cultivar-group)] (GB:NP_001056496.1); similar to H0714H04.7 …
260687_at	AT1G17530	49.975	102.063	2.04229	Encodes a translocase of inner mitochondrial membrane.
260728_at	AT1G48210	32.685	107.153	3.27836	similar to serine/threonine protein kinase, putative [Arabidopsis thaliana] (TAIR:AT3G17410.1); similar to Pto kinase interactor 1 [Lycopersicon esculentum] (GB:AAC61805.1); contains InterPro domain Serine/threonine protein kinase; (InterPro:IPR002290); contains InterPro domain Protein kinase-like; (InterPro:IPR011009); contains InterPro domain Protein kinase; (InterPro:IPR000719); contains Inter…
260731_at	AT1G17500	42.975	92.19	2.1452	Identical to Putative phospholipid-transporting ATPase 4 (EC 3.6.3.1) (Aminophospholipid flippase 4) (ALA4) [Arabidopsis Thaliana] (GB:Q9LNQ4); similar to haloacid dehalogenase-like hydrolase family protein [Arabidopsis thaliana] (TAIR:AT3G13900.1); similar to haloacid dehalogenase-like hydrolase family protein [Arabidopsis thaliana] (TAIR:AT1G72700.1); similar to haloacid dehalogenase-like hydro…
260739_at	AT1G15000	30.94	64.2333	2.07606	similar to SCPL47 (serine carboxypeptidase-like 47), serine carboxypeptidase [Arabidopsis thaliana] (TAIR:AT5G22980.1); similar to carboxypeptidase, vitellogenic-like [Xenopus tropicalis] (GB:NP_001016807.1); similar to Os01g0215100 [Oryza sativa (japonica cultivar-group)] (GB:NP_001042394.1); similar to Os05g0582800 [Oryza sativa (japonica cultivar-group)] (GB:NP_001056442.1); contains InterPro …
260783_at	AT1G06160	55.01	402.67	7.31994	encodes a member of the ERF (ethylene response factor) subfamily B-3 of ERF/AP2 transcription factor family. The protein contains one AP2 domain. There are 18 members in this subfamily including ATERF-1, ATERF-2, AND ATERF-5.
260799_at	AT1G78270	33.05	112.3	3.39788	similar to UDP-glucoronosyl/UDP-glucosyl transferase family protein [Arabidopsis thaliana] (TAIR:AT1G22360.1); similar to transcription factor/ transferase, transferring glycosyl groups [Arabidopsis thaliana] (TAIR:AT1G22380.1); similar to UGT85A1 (UDP-glucosyl transferase 85A1), UDP-glycosyltransferase/ transferase, transferring glycosyl groups / transferase, transferring hexosyl groups [Arabido…
260804_at	AT1G78410	16.76	124.937	7.45446	similar to Avr9/Cf-9 rapidly elicited protein 169 [Nicotiana tabacum] (GB:AAG43552.1); contains InterPro domain VQ; (InterPro:IPR008889)
260880_at	AT1G21380	103.1	209.353	2.03059	similar to VHS domain-containing protein / GAT domain-containing protein [Arabidopsis thaliana] (TAIR:AT1G76970.1); similar to VHS and GAT domain protein [Glycine max] (GB:ABB90835.1); similar to Os11g0199700 [Oryza sativa (japonica cultivar-group)] (GB:NP_001067438.1); contains InterPro domain GAT; (InterPro:IPR004152); contains InterPro domain VHS; (InterPro:IPR002014); contains InterPro domain…
260881_at	AT1G21550	8.17	51.015	6.24419	similar to calcium-binding protein, putative [Arabidopsis thaliana] (TAIR:AT4G20780.1); similar to calcium-binding protein [Lotus japonicus] (GB:CAB63264.3); similar to Os02g0606500 [Oryza sativa (japonica cultivar-group)] (GB:NP_001047379.1); similar to EF hand family protein, expressed [Oryza sativa (japonica cultivar-group)] (GB:ABA96836.1); contains InterPro domain EF-Hand type; (InterPro:IPR…
260884_at	AT1G29240	22.385	54.3833	2.42945	similar to unknown protein [Arabidopsis thaliana] (TAIR:AT2G34170.1); similar to Protein of unknown function DUF688 [Medicago truncatula] (GB:ABE80249.1); contains InterPro domain Protein of unknown function DUF688; (InterPro:IPR007789)
260897_at	AT1G29330	40.93	110.665	2.70376	Encodes a protein similar in sequence to animal and yeast endoplasmic reticulum retention signal receptor. This protein can functionally complement the yeast homologue. Transcript is detected in flower buds, stems, root, and leaves.
260924_at	AT1G21590	110.22	269.387	2.44408	similar to protein kinase family protein [Arabidopsis thaliana] (TAIR:AT1G77280.1); similar to At5g63940 [Oryza sativa (japonica cultivar-group)] (GB:AAX96058.1); contains InterPro domain UspA; (InterPro:IPR006016); contains InterPro domain Protein kinase-like; (InterPro:IPR011009); contains InterPro domain Protein kinase; (InterPro:IPR000719); contains InterPro domain Serine/threonine protein ki…
260943_at	AT1G45145	133.425	1050.39	7.87254	encodes a cytosolic thioredoxin that reduces disulfide bridges of target proteins by the reversible formation of a disulfide bridge between two neighboring Cys residues present in the active site. Thioredoxins have been found to regulate a variety of biological reactions in prokaryotic and eukaryotic cells.
260966_at	AT1G12220	22.455	47.89	2.13271	Resistance gene, mediates resistance against the bacterial pathogen Pseudomonas syringae. Contains a putative nucleotide binding site composed of kinase-1a (or P-loop), kinase-2a, and putative kinase-3a domains, 13 imperfect leucine-rich repeats, a potential leucine zipper, and two uncharacterized motifs that are well conserved in products of previously isolated R genes. Confers resistance to Pse…
260974_at	Multitple Genes	77.46	224.313	2.89586	Detects for AT1G53440/AT1G53450
260986_at	AT1G53580	190.665	577.17	3.02714	Identical to Putative hydroxyacylglutathione hydrolase 3, mitochondrial precursor (EC 3.1.2.6) (Glyoxalase II) (Glx II) (GLY3) [Arabidopsis Thaliana] (GB:Q9C8L4;GB:Q93VR2;GB:Q96332;GB:Q9LPH3); similar to GLX2-2 (GLYOXALASE 2-2), hydroxyacylglutathione hydrolase [Arabidopsis thaliana] (TAIR:AT3G10850.1); similar to hypothetical protein LOC405865 [Danio rerio] (GB:NP_998094.1); similar to Os01g0667…
261020_at	AT1G26390	15.79	314.32	19.9063	similar to FAD-binding domain-containing protein [Arabidopsis thaliana] (TAIR:AT1G26410.1); similar to FAD-binding domain-containing protein [Arabidopsis thaliana] (TAIR:AT1G26380.1); similar to FAD-binding domain-containing protein [Arabidopsis thaliana] (TAIR:AT1G26420.1); similar to FAD linked oxidase, N-terminal [Medicago truncatula] (GB:ABD32603.1); contains InterPro domain FAD linked oxidas…
261021_at	AT1G26380	52.15	427.463	8.1968	similar to FAD-binding domain-containing protein [Arabidopsis thaliana] (TAIR:AT1G26410.1); similar to FAD-binding domain-containing protein [Arabidopsis thaliana] (TAIR:AT1G26420.1); similar to FAD-binding domain-containing protein [Arabidopsis thaliana] (TAIR:AT1G26390.1); similar to FAD linked oxidase, N-terminal [Medicago truncatula] (GB:ABD32603.1); contains InterPro domain FAD linked oxidas…
261023_at	AT1G12200	69.265	140.317	2.02579	similar to flavin-containing monooxygenase family protein / FMO family protein [Arabidopsis thaliana] (TAIR:AT1G62580.1); similar to FMO-like protein [Thellun (GB:ABJ98059.1); contains InterPro domain NAD-binding site; (InterPro:IPR000205); contains InterPro domain Pyridine nucleotide-disulphide oxidoreductase, class I; (InterPro:IPR001100); contains InterPro domain Molybdenum cofactor biosynthes…
261026_at	AT1G01240	65.9	250.77	3.80531	similar to unknown protein [Arabidopsis thaliana] (TAIR:AT2G46550.1); similar to Os09g0363500 [Oryza sativa (japonica cultivar-group)] (GB:NP_001062992.1); similar to Os08g0400300 [Oryza sativa (japonica cultivar-group)] (GB:NP_001061754.1); similar to hypothetical protein MtrDRAFT_AC145165g14v1 [Medicago truncatula] (GB:ABE91800.1)
261027_at	AT1G01340	20.91	78.3967	3.74924	member of Cyclic nucleotide gated channel family
261029_at	AT1G17330	13.445	41.8733	3.11442	similar to Metal-dependent phosphohydrolase, HD re (GB:ABE85064.1); contains InterPro domain Metal-dependent phosphohydrolase, HD region; (InterPro:IPR003607); contains InterPro domain Metal-dependent phosphohydrolase, HD subdomain; (InterPro:IPR006674); contains InterPro domain Putative DNA binding; (InterPro:IPR009061)
261033_at	AT1G17380	22.97	131.41	5.72094	similar to unknown protein [Arabidopsis thaliana] (TAIR:AT1G72450.1); similar to PnFL-2 [Ipomoea nil] (GB:AAG49896.1); similar to Os07g0615200 [Oryza sativa (japonica cultivar-group)] (GB:NP_001060268.1); similar to Os03g0402800 [Oryza sativa (japonica cultivar-group)] (GB:NP_001050322.1); contains InterPro domain ZIM; (InterPro:IPR010399)
261057_at	AT1G01230	108.32	252.36	2.32976	similar to ORMDL family protein [Arabidopsis thaliana] (TAIR:AT5G42000.1); similar to Os02g0673600 [Oryza sativa (japonica cultivar-group)] (GB:NP_001047715.1); similar to unknown [Narcissus pseudonarcissus] (GB:AAL69388.1); similar to OSIGBa0103M18.2 [Oryza sativa (indica cultivar-group)] (GB:CAH66850.1); contains InterPro domain ORMDL; (InterPro:IPR007203)
261075_at	AT1G07280	151.945	646.477	4.25468	similar to binding [Arabidopsis thaliana] (TAIR:AT2G29670.1); similar to Os05g0447700 [Oryza sativa (japonica cultivar-group)] (GB:NP_001055695.1); similar to Os01g0855200 [Oryza sativa (japonica cultivar-group)] (GB:NP_001044840.1); similar to putative peroxidase [Oryza sativa (japonica cultivar-group)] (GB:AAM93690.1); contains InterPro domain Tetratricopeptide region; (InterPro:IPR013026); con…
261076_at	AT1G07420	71.62	145.683	2.03412	Arabidopsis thaliana sterol 4-alpha-methyl-oxidase mRNA
261083_at	AT1G07310	87.775	215.293	2.45279	similar to C2 domain-containing protein [Arabidopsis thaliana] (TAIR:AT5G23950.1); similar to C2 domain-containing protein [Hordeum vulgare subsp. vulgare] (GB:CAI58613.1); similar to Os09g0571200 [Oryza sativa (japonica cultivar-group)] (GB:NP_001063992.1); similar to Os01g0853800 [Oryza sativa (japonica cultivar-group)] (GB:NP_001044834.1); contains InterPro domain C2; (InterPro:IPR000008); con…
261107_at	AT1G63010	177.135	548.843	3.09845	similar to SPX (SYG1/Pho81/XPR1) domain-containing protein [Arabidopsis thaliana] (TAIR:AT4G11810.1); similar to SPX (SYG1/Pho81/XPR1) domain-containing protein [Arabidopsis thaliana] (TAIR:AT4G22990.1); similar to SPX (SYG1/Pho81/XPR1) domain-containing protein-like [Oryza sativa (japonica cultivar-group)] (GB:BAD44792.1); similar to SPX, N-terminal; Major facilitator superfamily MFS_1 [Medicago…
261109_at	AT1G75450	28.33	85.71	3.02541	This gene used to be called AtCKX6. It encodes a protein whose sequence is similar to cytokinin oxidase/dehydrogenase, which catalyzes the degradation of cytokinins.
261125_at	AT1G04990	27.025	80.42	2.97576	Identical to Zinc finger CCCH domain-containing protein ZFN-like 4 [Arabidopsis Thaliana] (GB:Q94AD9;GB:Q9MAU8); similar to ZFN2 (ZINC FINGER PROTEIN 2), nucleic acid binding [Arabidopsis thaliana] (TAIR:AT2G32930.1); similar to Zinc finger, CCCH-type; Sugar transporter superfamily [Medicago truncatula] (GB:ABD28369.1); contains InterPro domain Zinc finger, CCCH-type; (InterPro:IPR000571)
261150_at	AT1G19640	23.58	56.24	2.38507	Encodes a S-adenosyl-L-methionine:jasmonic acid carboxyl methyltransferase that catalyzes the formation of methyljasmonate from jasmonic acid. Its expression is induced in response to wounding or methyljasmonate treatment.
261187_at	AT1G32860	21.96	45.19	2.05783	Identical to Putative glucan endo-1,3-beta-glucosidase 11 precursor (EC 3.2.1.39) ((1->3)-beta-glucan endohydrolase 11) ((1->3)-beta-glucanase 11) (Beta-1,3-endoglucanase 11) (Beta-1,3-glucanase 11) [Arabidopsis Thaliana] (GB:Q8L868;GB:Q9MAQ2); similar to glycosyl hydrolase family 17 protein [Arabidopsis thaliana] (TAIR:AT5G42100.2); similar to hypothetical protein - potato (GB:S31196); contains …
261192_at	AT1G32870	33.545	95.48	2.84633	similar to ANAC016 (Arabidopsis NAC domain containing protein 16), transcription factor [Arabidopsis thaliana] (TAIR:AT1G34180.1); similar to nam-like protein 7 [Petunia x hybrida] (GB:AAM34770.1); contains InterPro domain No apical meristem (NAM) protein; (InterPro:IPR003441)
261201_at	AT1G12850	123.26	247.393	2.00709	similar to catalytic [Arabidopsis thaliana] (TAIR:AT3G26780.1); similar to phosphoglycerate/bisphosphoglycerate mutase family protein [Overexpression vector pFC12850OE] (GB:ABK41845.1); contains InterPro domain Phosphoglycerate mutase; (InterPro:IPR013078)
261203_at	AT1G12845	35.115	106.287	3.02682	similar to hypothetical protein MtrDRAFT_AC149131g9v1 [Medicago truncatula] (GB:ABD32556.1)
261216_at	AT1G33030	27.07	141.233	5.21734	similar to ATOMT1 (O-METHYLTRANSFERASE 1) [Arabidopsis thaliana] (TAIR:AT5G54160.1); similar to catechol O-methyltransferase; Omt II;THATU;2 [Thalictrum tuberosum] (GB:AAD29842.1); similar to O-methyltransferase [Populus balsamifera subsp. trichocarpa x Populus deltoides] (GB:AAF60951.1); contains InterPro domain SAM (and some other nucleotide) binding motif; (InterPro:IPR000051); contains InterP…
261218_at	AT1G20020	991.225	2049.51	2.06766	Encodes a leaf-type ferredoxin:NADP(H) oxidoreductase. It is present in both chloroplast stroma and thylakoid membranes but is more abundant in the stroma
261221_at	AT1G19960	55.745	689.03	12.3604	similar to transmembrane receptor [Arabidopsis thaliana] (TAIR:AT2G32140.1)
261223_at	AT1G19950	16.1	32.89	2.04286	Identical to HVA22-like protein h (AtHVA22h) (HVA22H) [Arabidopsis Thaliana] (GB:Q8LEM6;GB:Q94AY5;GB:Q9LNS4); similar to abscisic acid-responsive HVA22 family protein [Arabidopsis thaliana] (TAIR:AT5G42560.1); similar to TB2/DP1, HVA22 family protein, expressed [Oryza sativa (japonica cultivar-group)] (GB:ABF94986.1); similar to Os03g0132300 [Oryza sativa (japonica cultivar-group)] (GB:NP_0010488…
261230_at	AT1G20010	118.6	432.333	3.64531	beta tubulin
261240_at	AT1G32940	66.41	380.82	5.73438	similar to subtilase family protein [Arabidopsis thaliana] (TAIR:AT1G32950.1); similar to subtilase family protein [Arabidopsis thaliana] (TAIR:AT1G32960.1); similar to subtilase family protein [Arabidopsis thaliana] (TAIR:AT4G10540.1); similar to Os09g0530800 [Oryza sativa (japonica cultivar-group)] (GB:NP_001063751.1); similar to Protease-associated PA; Proteinase inhibitor I9, subtilisin prope…
261254_at	AT1G05805	47.145	239.013	5.06975	similar to DNA binding / transcription factor [Arabidopsis thaliana] (TAIR:AT2G43140.1); similar to B1065G12.3 [Oryza sativa (japonica cultivar-group)] (GB:BAB90521.1); similar to Os01g0900800 [Oryza sativa (japonica cultivar-group)] (GB:NP_001045106.1); contains InterPro domain Helix-loop-helix DNA-binding; (InterPro:IPR011598); contains InterPro domain Basic helix-loop-helix dimerisation region…
261261_at	AT1G26730	25.47	66.8167	2.62335	similar to SHB1 (SHORT HYPOCOTYL UNDER BLUE1) [Arabidopsis thaliana] (TAIR:AT4G25350.1); similar to unknown protein [Arabidopsis thaliana] (TAIR:AT1G35350.1); similar to unknown protein [Arabidopsis thaliana] (TAIR:AT1G14040.1); similar to SPX, N-terminal; EXS, C-terminal [Medicago truncatula] (GB:ABD32751.1); contains InterPro domain SPX, N-terminal; (InterPro:IPR004331); contains InterPro domai…
261269_at	AT1G26690	41.11	86.0267	2.0926	similar to emp24/gp25L/p24 family protein [Arabidopsis thaliana] (TAIR:AT1G69460.1); similar to Os03g0376000 [Oryza sativa (japonica cultivar-group)] (GB:NP_001050219.1); similar to GOLD [Medicago truncatula] (GB:ABE86767.1); similar to Os07g0632700 [Oryza sativa (japonica cultivar-group)] (GB:NP_001060368.1); contains InterPro domain emp24/gp25L/p24; (InterPro:IPR000348); contains InterPro domai…
261285_at	AT1G35720	426.105	886.03	2.07937	Encodes a member of the annexin gene family, a diverse, multigene family of calcium-dependent, membrane-binding proteins. The protein was determined to have peroxidase activity. This activity is thought to be dependent on the presence of post-translational modifications (most likely phosphorylation). The protein was shown to be present as a mixture of monomer and homodimer. The homodimerization s…
261294_at	AT1G48430	36.375	98.91	2.71918	similar to dihydroxyacetone kinase family protein [Arabidopsis thaliana] (TAIR:AT3G17770.1); similar to 3,4-dihydroxy-2-butanone kinase [Oryza sativa (japonica cultivar-group)] (GB:AAM47307.1); similar to 3,4-dihydroxy-2-butanone kinase, putative, expressed [Oryza sativa (japonica cultivar-group)] (GB:ABF98577.1); similar to Putative 3,4-dihydroxy-2-butanone kinase (GB:O04059); contains InterPro …
261315_at	AT1G53170	79.025	174.827	2.2123	encodes a member of the ERF (ethylene response factor) subfamily B-1 of ERF/AP2 transcription factor family (ATERF-8). The protein contains one AP2 domain. There are 15 members in this subfamily including ATERF-3, ATERF-4, ATERF-7, and leafy petiole.
261318_at	AT1G53035	10.75	77.8733	7.24403	similar to unknown protein [Arabidopsis thaliana] (TAIR:AT3G15358.1); similar to unknown [Musa acuminata] (GB:ABC41688.1)
261339_at	AT1G35710	136.63	318.41	2.33045	similar to leucine-rich repeat family protein / protein kinase family protein [Arabidopsis thaliana] (TAIR:AT4G08850.1); similar to leucine-rich repeat family protein / protein kinase family protein [Arabidopsis thaliana] (TAIR:AT1G17230.1); similar to leucine-rich repeat transmembrane protein kinase, putative [Arabidopsis thaliana] (TAIR:AT5G63930.1); similar to Tyrosine protein kinase, active s…
261365_at	AT1G53110	13.01	32.3	2.48271	similar to PPI2 (PROTON PUMP INTERACTOR 2) [Arabidopsis thaliana] (TAIR:AT3G15340.1); similar to Chorismate mutase; Prefoldin; tRNA-binding arm [Medicago truncatula] (GB:ABE89096.1); similar to Os09g0346400 [Oryza sativa (japonica cultivar-group)] (GB:NP_001062938.1); contains InterPro domain Chorismate mutase; (InterPro:IPR002701)
261375_at	AT1G53160	49.525	108.84	2.19768	Encodes a member of the SPL (squamosa-promoter binding protein-like)gene family, a novel gene family encoding DNA binding proteins and putative transcription factors. Contains the SBP-box, which encodes the SBP-domain, required and sufficient for interaction with DNA. It is involved in regulation of flowering and vegetative phase change. Its temporal expression is regulated by the microRNA miR156…
261379_at	AT1G18720	322.88	746.433	2.3118	similar to unknown protein [Arabidopsis thaliana] (TAIR:AT1G74440.1); similar to YGL010w-like protein [Picea mariana] (GB:AAC32136.1); contains InterPro domain Protein of unknown function DUF962; (InterPro:IPR009305)
261394_at	AT1G79680	35.06	162.867	4.64537	Identical to Wall-associated receptor kinase-like 10 precursor (EC 2.7.11.-) (WAKL10) [Arabidopsis Thaliana] (GB:Q8VYA3;GB:Q9MA08); similar to wall-associated kinase, putative [Arabidopsis thaliana] (TAIR:AT1G19390.1); similar to kinase [Arabidopsis thaliana] (TAIR:AT4G31110.1); similar to protein kinase family protein [Arabidopsis thaliana] (TAIR:AT1G69730.1); similar to Wall-associated receptor…
261428_at	AT1G18870	15.845	55.2867	3.48922	Encodes a protein with isochorismate synthase activity involved in phylloquinone biosynthesis. Mutant studies of this gene's function suggest that its function is redundant with that of ICS1 (AT1G7410).
261443_at	AT1G28480	21.35	129.043	6.04418	Identical to Glutaredoxin-C9 (AtGrxC9) (GRXC9) [Arabidopsis Thaliana] (GB:Q9SGP6); similar to glutaredoxin family protein [Arabidopsis thaliana] (TAIR:AT1G03850.2); similar to Os01g0241400 [Oryza sativa (japonica cultivar-group)] (GB:NP_001042552.1); similar to unknown protein [Oryza sativa (japonica cultivar-group)] (GB:BAD81621.1); contains InterPro domain Thioredoxin-like fold; (InterPro:IPR01…
261453_at	AT1G21130	200.5	730.367	3.64273	similar to O-methyltransferase, putative [Arabidopsis thaliana] (TAIR:AT1G21120.1); similar to phloroglucinol O-methyltransferase [Rosa chinensis var. spontanea] (GB:BAD18975.1); contains InterPro domain O-methyltransferase, family 2; (InterPro:IPR001077); contains InterPro domain Dimerisation; (InterPro:IPR012967)
261467_at	AT1G28520	26.555	54.08	2.03653	similar to unknown protein [Arabidopsis thaliana] (TAIR:AT2G42400.1); similar to putative vascular plant one zinc finger protein [Oryza sativa (japonica cultivar-group)] (GB:BAD87186.1); contains InterPro domain Colicin E3, catalytic; (InterPro:IPR009105)
261470_at	AT1G28370	46.08	152.19	3.30273	encodes a member of the ERF (ethylene response factor) subfamily B-1 of ERF/AP2 transcription factor family. The protein contains one AP2 domain. There are 15 members in this subfamily including ATERF-3, ATERF-4, ATERF-7, and leafy petiole.
261474_at	AT1G14540	13.14	35.375	2.69216	Identical to Peroxidase 4 precursor (EC 1.11.1.7) (Atperox P4) (ATP46) (PER4) [Arabidopsis Thaliana] (GB:Q9LE15); similar to anionic peroxidase, putative [Arabidopsis thaliana] (TAIR:AT1G14550.1); similar to Lignin-forming anionic peroxidase precursor (GB:Q02200); similar to peroxidase (EC 1.11.1.7), anionic, precursor - wood tobacco (GB:B56555); contains InterPro domain Haem peroxidase; (InterPr…
261508_at	AT1G71730	51.415	127.307	2.47606	similar to late embryogenesis abundant protein [Picea glauca] (GB:AAB01563.1)
261525_at	AT1G14330	53.885	145.73	2.70446	similar to kelch repeat-containing F-box family protein [Arabidopsis thaliana] (TAIR:AT2G02870.3); similar to kelch repeat-containing F-box family protein, putative [Solanum demissum] (GB:AAT40540.1); contains InterPro domain Galactose oxidase, central; (InterPro:IPR011043); contains InterPro domain Kelch repeat; (InterPro:IPR006652)
261526_at	AT1G14370	36.065	83.1933	2.30676	Encodes protein kinase APK2a.
261530_at	AT1G63460	74.85	175.757	2.34812	Identical to Probable glutathione peroxidase 8 (EC 1.11.1.9) (GPX8) [Arabidopsis Thaliana] (GB:Q8LBU2;GB:Q9SH32); similar to ATGPX6 (GLUTATHIONE PEROXIDASE 6), glutathione peroxidase [Arabidopsis thaliana] (TAIR:AT4G11600.1); similar to Glutathione peroxidase [Medicago truncatula] (GB:ABE92132.1); contains InterPro domain Thioredoxin-like fold; (InterPro:IPR012336); contains InterPro domain Thior…
261534_at	AT1G01820	90.83	289.943	3.19215	member of the peroxin11 (PEX11) gene family, integral to peroxisome membrane, controls peroxisome proliferation.
261576_at	AT1G01070	38.495	91.03	2.36472	similar to nodulin MtN21 family protein [Arabidopsis thaliana] (TAIR:AT1G11460.1); similar to nodulin MtN21 family protein [Arabidopsis thaliana] (TAIR:AT1G11450.2); similar to Os06g0109300 [Oryza sativa (japonica cultivar-group)] (GB:NP_001056575.1); similar to Os02g0103600 [Oryza sativa (japonica cultivar-group)] (GB:NP_001045606.1); similar to H0523F07.12 [Oryza sativa (indica cultivar-group)]…
261648_at	AT1G27730	196.58	850.77	4.32786	Related to Cys2/His2-type zinc-finger proteins found in higher plants. Compensated for a subset of calcineurin deficiency in yeast. Salt tolerance produced by ZAT10 appeared to be partially dependent on ENA1/PMR2, a P-type ATPase required for Li+ and Na+ efflux in yeast. The protein is localized to the nucleus, acts as a transcriptional repressor and is responsive to chitin oligomers.
261661_at	AT1G18360	90.025	193.177	2.14581	similar to hydrolase, alpha/beta fold family protein [Arabidopsis thaliana] (TAIR:AT1G73480.1); similar to Os09g0394700 [Oryza sativa (japonica cultivar-group)] (GB:NP_001063095.1); similar to putative monoglyceride lipase [Oryza sativa (japonica cultivar-group)] (GB:BAD26447.1); contains InterPro domain Esterase/lipase/thioesterase; (InterPro:IPR000379); contains InterPro domain Alpha/beta hydro…
261676_at	AT1G18480	58.28	119.41	2.0489	similar to calcineurin-like phosphoesterase family protein [Arabidopsis thaliana] (TAIR:AT1G07010.1); similar to Putative [Brassica oleracea] (GB:AAW81738.1); contains InterPro domain Serine/threonine-specific protein phosphatase and bis(5-nucleosyl)-tetraphosphatase; (InterPro:IPR006186); contains InterPro domain Metallophosphoesterase; (InterPro:IPR004843)
261713_at	AT1G32640	75.075	155.63	2.07299	Encodes a 68 kD MYC-related transcriptional activator with a typical DNA binding domain of a basic region helix-loop-helix leucine zipper motif. Its transcription is induced by dehydration stress and ABA treatment and precedes the induction of rd22, whose expression ATMYC2 can activate. Negative regulator of blue lightÂmediated photomorphogenic growth and blue and far-red-lightÂregulated gene e…
261718_at	AT1G18390	32.21	140.787	4.3709	similar to serine/threonine protein kinase family protein [Arabidopsis thaliana] (TAIR:AT1G66880.1); similar to wall-associated kinase 4-like [Oryza sativa (japonica cultivar-group)] (GB:BAD82478.1); similar to Os01g0136400 [Oryza sativa (japonica cultivar-group)] (GB:NP_001041957.1); contains InterPro domain Serine/threonine protein kinase; (InterPro:IPR002290); contains InterPro domain Protein …
261719_at	AT1G18380	19.775	40.5533	2.05074	similar to unknown protein [Arabidopsis thaliana] (TAIR:AT1G67025.1); similar to Ser/Thr protein kinase [Lotus japonicus] (GB:BAD95895.1)
261749_at	AT1G76180	295.08	952.823	3.22903	Encodes a dehydrin protein whose expression is induced early on in response to dehydration stress. This gene's expression to cold occurs in two waves, with early induction occurring within 1 h and secondary induction occurring 5 h after the beginning of cold stress. Expression is also induced in response to ABA but not in response to 2,4-D, BA, and GA3. ERD14 protein is capable of binding Ca2+, e…
261763_at	AT1G15520	44.23	1001.18	22.6358	ABC transporter family involved in resistant to lead. Localizes to plasma membrane. Upregulated by lead. Expressed in leaves, flowers. Not expressed in roots.
261771_at	AT1G76150	209.185	492.7	2.35533	similar to Os09g0544900 [Oryza sativa (japonica cultivar-group)] (GB:NP_001063833.1); similar to hypothetical protein LOC613082 [Xenopus tropicalis] (GB:NP_001027490.1); contains InterPro domain MaoC-like dehydratase; (InterPro:IPR002539); contains InterPro domain Fatty acid synthase; (InterPro:IPR003965)
261836_at	AT1G16090	20.885	71.3433	3.41601	WAK-like kinase
261852_at	AT1G50440	78.445	213.5	2.72165	similar to zinc finger (C3HC4-type RING finger) family protein [Arabidopsis thaliana] (TAIR:AT1G11020.1); similar to hypothetical protein [Pongo pygmaeus] (GB:CAH89894.1); similar to hypothetical protein 185.t00015 [Entamoeba histolytica HM-1:IMSS] (GB:XP_651061.1); similar to Os02g0132300 [Oryza sativa (japonica cultivar-group)] (GB:NP_001045797.1); contains InterPro domain RINGv; (InterPro:IPR0…
261892_at	AT1G80840	120.89	479.92	3.96989	Pathogen-induced transcription factor. Binds W-box sequences in vitro. Forms protein complexes with itself and with WRKY40 and WRKY60. Coexpression with WRKY18 or WRKY60 made plants more susceptible to both P. syringae and B. cinerea. WRKY18, WRKY40, and WRKY60 have partially redundant roles in response to the hemibiotrophic bacterial pathogen Pseudomonas syringae and the necrotrophic fungal path…
261925_at	AT1G22540	50.965	143.783	2.82122	similar to proton-dependent oligopeptide transport (POT) family protein [Arabidopsis thaliana] (TAIR:AT1G72130.1); similar to proton-dependent oligopeptide transport (POT) family protein [Arabidopsis thaliana] (TAIR:AT1G72140.1); similar to putative oligopeptide transporter [Oryza sativa (japonica cultivar-group)] (GB:BAD82719.1); similar to OSJNBb0008G24.20 [Oryza sativa (japonica cultivar-group…
261934_at	AT1G22400	149.29	336.127	2.2515	Identical to Cytokinin-O-glucosyltransferase 2 (EC 2.4.1.-) (Zeatin O- glucosyltransferase 2) (UGT85A1) [Arabidopsis Thaliana] (GB:Q9SK82); similar to UDP-glucoronosyl/UDP-glucosyl transferase family protein [Arabidopsis thaliana] (TAIR:AT1G22360.1); similar to UDP-glucoronosyl/UDP-glucosyl transferase family protein [Arabidopsis thaliana] (TAIR:AT1G22340.1); similar to transcription factor/ tran…
261937_at	AT1G22570	53.23	546.82	10.2728	similar to proton-dependent oligopeptide transport (POT) family protein [Arabidopsis thaliana] (TAIR:AT1G72120.1); similar to proton-dependent oligopeptide transport (POT) family protein [Arabidopsis thaliana] (TAIR:AT1G22550.1); similar to putative oligopeptide transporter [Oryza sativa (japonica cultivar-group)] (GB:BAD82719.1); similar to OSJNBb0008G24.20 [Oryza sativa (japonica cultivar-group…
261957_at	AT1G64660	44.89	175.74	3.9149	Encodes a functional methionine gamma-lyase, a cytosolic enzyme catalyzes the degradation of methionine into methanethiol, alpha-ketobutyrate and ammonia. The catabolism of excess methionine is important to methione homeostasis.
261970_at	AT1G65960	1061.12	2342.17	2.20727	glutamate decarboxylase (GAD2)
261973_at	AT1G64610	29.22	108.357	3.7083	similar to WD-40 repeat family protein [Arabidopsis thaliana] (TAIR:AT5G42010.1); similar to WD-40 repeat [Medicago truncatula] (GB:ABE94388.1); contains InterPro domain WD-40 repeat; (InterPro:IPR001680); contains InterPro domain WD40-like; (InterPro:IPR011046)
261975_at	AT1G64640	36.63	121.31	3.31177	similar to plastocyanin-like domain-containing protein [Arabidopsis thaliana] (TAIR:AT3G18590.1); similar to Hypothetical protein [Oryza sativa (japonica cultivar-group)] (GB:AAO17030.1); similar to Os03g0115000 [Oryza sativa (japonica cultivar-group)] (GB:NP_001048748.1); contains InterPro domain Cupredoxin; (InterPro:IPR008972); contains InterPro domain Plastocyanin-like; (InterPro:IPR003245)
262047_at	AT1G80160	73	751.38	10.2929	similar to lactoylglutathione lyase [Arabidopsis thaliana] (TAIR:AT1G15380.2); similar to Glyoxalase/bleomycin resistance protein/dioxygenase [Medicago truncatula] (GB:ABD28405.1); contains InterPro domain Glyoxalase/extradiol ring-cleavage dioxygenase; (InterPro:IPR011588); contains InterPro domain Glyoxalase/bleomycin resistance protein/dioxygenase; (InterPro:IPR004360)
262050_at	AT1G80130	52.115	146.877	2.81832	similar to unknown protein [Arabidopsis thaliana] (TAIR:AT5G20190.1); similar to Os06g0606700 [Oryza sativa (japonica cultivar-group)] (GB:NP_001058025.1); similar to Tetratricopeptide-like helical [Medicago truncatula] (GB:ABE92930.1); contains InterPro domain Tetratricopeptide-like helical; (InterPro:IPR011990)
262072_at	AT1G59590	82.56	212.54	2.57437	ZCF37 mRNA, complete cds
262085_at	AT1G56060	22.495	122.643	5.45203	similar to unknown protein [Arabidopsis thaliana] (TAIR:AT2G32190.1); similar to conserved hypothetical protein [Medicago truncatula] (GB:ABD32591.1)
262103_at	AT1G02940	8.1	21.4	2.64198	Encodes glutathione transferase belonging to the phi class of GSTs. Naming convention according to Wagner et al. (2002).
262137_at	AT1G77920	48.75	143.98	2.95344	Identical to Transcription factor TGA7 (AtbZIP50) (TGA7) [Arabidopsis Thaliana] (GB:Q93ZE2;GB:Q9SH09); similar to TGA3 (TGA1a-related gene 3), DNA binding / calmodulin binding / transcription factor [Arabidopsis thaliana] (TAIR:AT1G22070.1); similar to TGA-type basic leucine zipper protein TGA1.1 [Phaseolus vulgaris] (GB:AAK84888.1); contains InterPro domain Eukaryotic transcription factor, DNA-b…
262159_at	AT1G52720	46.49	129.507	2.78569	similar to unknown protein [Arabidopsis thaliana] (TAIR:AT3G15630.1); similar to conserved hypothetical protein [Medicago truncatula] (GB:ABE92597.1)
262162_at	AT1G78020	293.62	682.497	2.32442	similar to senescence-associated protein-related [Arabidopsis thaliana] (TAIR:AT1G22160.1); similar to Os06g0223700 [Oryza sativa (japonica cultivar-group)] (GB:NP_001057184.1); similar to unknown protein [Oryza sativa (japonica cultivar-group)] (GB:BAD25910.1); similar to Os08g0407600 [Oryza sativa (japonica cultivar-group)] (GB:NP_001061776.1); contains InterPro domain Protein of unknown functi…
262171_at	AT1G74950	128.88	308.03	2.39005	similar to unknown protein [Arabidopsis thaliana] (TAIR:AT1G19180.1); similar to PnFL-2 [Ipomoea nil] (GB:AAG49896.1); contains InterPro domain ZIM; (InterPro:IPR010399)
262183_at	AT1G77890	25.49	54.7733	2.14882	similar to unknown protein [Arabidopsis thaliana] (TAIR:AT4G08540.1); similar to unknown protein [Oryza sativa (japonica cultivar-group)] (GB:BAC79707.1); similar to Os07g0626300 [Oryza sativa (japonica cultivar-group)] (GB:NP_001060335.1); contains domain DNA-DIRECTED RNA POLYMERASE II (PTHR21297)
262188_at	AT1G77810	22.185	113.667	5.12358	similar to DD46, transferase, transferring hexosyl groups [Arabidopsis thaliana] (TAIR:AT1G22015.1); similar to Avr9 elicitor response protein [Nicotiana tabacum] (GB:CAA06925.1); contains InterPro domain Glycosyl transferase, family 31; (InterPro:IPR002659)
262223_at	AT1G74680	54.87	114.92	2.0944	similar to exostosin family protein [Arabidopsis thaliana] (TAIR:AT3G45400.1); similar to secondary cell wall-related glycosyltransferase family 47 [Populus tremula x Populus tremuloides] (GB:AAX33321.1); contains InterPro domain Exostosin-like; (InterPro:IPR004263)
262232_at	AT1G68600	43.65	367.883	8.42803	similar to unknown protein [Arabidopsis thaliana] (TAIR:AT1G25480.1); similar to unknown protein [Arabidopsis thaliana] (TAIR:AT2G17470.1); similar to Putative expressed protein [Brassica oleracea] (GB:AAW81734.1); contains InterPro domain Protein of unknown function UPF0005; (InterPro:IPR006214)
262236_at	AT1G48330	17.835	39.2467	2.20054	similar to unknown protein [Arabidopsis thaliana] (TAIR:AT3G17580.1)
262244_at	AT1G48260	46.79	96.135	2.05461	Encodes a member of the SNF1-related kinase (SnRK) gene family (SnRK3.21), which has also been reported as a member of the CBL-interacting protein kinases (CIPK17).
262248_at	AT1G48370	35.545	140.46	3.95161	Arabidopsis thaliana metal-nicotianamine transporter YSL4
262279_at	AT1G68630	13.155	42.9633	3.26593	similar to unknown protein [Arabidopsis thaliana] (TAIR:AT1G58320.1); similar to ORFX [Lycopersicon esculentum] (GB:AAF74286.1); similar to fw2.2 [Lycopersicon pennellii] (GB:AAO12196.1); similar to fw2.2 [Lycopersicon pimpinellifolium] (GB:AAO12190.1); contains InterPro domain Protein of unknown function Cys-rich; (InterPro:IPR006461)
262296_at	AT1G27630	32.02	135.583	4.23433	similar to cyclin family protein [Arabidopsis thaliana] (TAIR:AT5G45190.1); similar to Os12g0485400 [Oryza sativa (japonica cultivar-group)] (GB:NP_001066781.1); similar to Cyclin, N-terminal domain, putative [Oryza sativa (japonica cultivar-group)] (GB:AAX92940.1); contains InterPro domain Cyclin, N-terminal; (InterPro:IPR006671); contains InterPro domain Cyclin-like; (InterPro:IPR011028); conta…
262309_at	AT1G70820	142.75	694.87	4.86774	similar to phosphoglucosamine mutase family protein [Arabidopsis thaliana] (TAIR:AT5G17530.2); similar to Os06g0476200 [Oryza sativa (japonica cultivar-group)] (GB:NP_001057639.1); similar to phosphoglucomutase [Spinacia oleracea] (GB:CAA53507.1); contains InterPro domain Phosphoglucomutase/phosphomannomutase alpha/beta/alpha domain II; (InterPro:IPR005845); contains InterPro domain Phosphoglucom…
262313_at	AT1G70900	72.575	152.73	2.10444	similar to unknown protein [Arabidopsis thaliana] (TAIR:AT1G23110.1); similar to conserved hypothetical protein [Medicago truncatula] (GB:ABE89195.1)
262314_at	AT1G70810	113.12	457.097	4.04081	similar to C2 domain-containing protein [Arabidopsis thaliana] (TAIR:AT1G70800.1); similar to C2 [Medicago truncatula] (GB:ABE81436.1); contains InterPro domain C2; (InterPro:IPR000008); contains InterPro domain C2 calcium/lipid-binding region, CaLB; (InterPro:IPR008973)
262381_at	AT1G72900	65.29	267.087	4.09077	similar to disease resistance protein (TIR-NBS class), putative [Arabidopsis thaliana] (TAIR:AT1G72940.1); similar to nematode resistance-like protein [Solanum tuberosum] (GB:AAP44393.1); contains InterPro domain Disease resistance protein; (InterPro:IPR000767); contains InterPro domain Toll-Interleukin receptor; (InterPro:IPR000157)
262440_at	AT1G47710	82.02	245.807	2.99691	similar to serpin, putative / serine protease inhibitor, putative [Arabidopsis thaliana] (TAIR:AT3G45220.1); similar to serpin-like protein [Citrus x paradisi] (GB:AAN76362.1); contains InterPro domain Proteinase inhibitor I4, serpin; (InterPro:IPR000215)
262455_at	AT1G11310	198.465	559.56	2.81944	A member of a large family of seven-transmembrane domain proteins specific to plants, homologs of the barley mildew resistance locus o (MLO) protein. The Arabidopsis genome contains 15 genes encoding MLO proteins, with localization in plasma membrane. Phylogenetic analysis revealed four clades of closely-related AtMLO genes. ATMLO2 belongs to the clade IV, with AtMLO3, AtMLO6 and AtMLO12. The gen…
262482_at	AT1G17020	13.41	707.3	52.7442	Encodes a novel member of the Fe(II)/ascorbate oxidase gene family; senescence-related gene.
262503_at	AT1G21670	126.225	346.377	2.74412	similar to unknown protein [Arabidopsis thaliana] (TAIR:AT1G21680.1); similar to WD40 domain protein beta Propeller [Solibacter usitatus Ellin6076] (GB:YP_828764.1); similar to Os03g0840200 [Oryza sativa (japonica cultivar-group)] (GB:NP_001051846.1); similar to Os07g0638100 [Oryza sativa (japonica cultivar-group)] (GB:NP_001060406.1); contains InterPro domain WD40-like Beta Propeller; (InterPro:…
262504_at	AT1G21750	230.755	656.96	2.847	Encodes a protein disulfide isomerase-like (PDIL) protein, a member of a multigene family within the thioredoxin (TRX) superfamily; isoform contains non-consensus GA donor splice site at intron 9
262514_at	AT1G34190	160.605	373.45	2.32527	similar to ANAC016 (Arabidopsis NAC domain containing protein 16), transcription factor [Arabidopsis thaliana] (TAIR:AT1G34180.1); similar to nam-like protein 7 [Petunia x hybrida] (GB:AAM34770.1); contains InterPro domain No apical meristem (NAM) protein; (InterPro:IPR003441)
262517_at	AT1G17180	33.22	359.42	10.8194	Encodes glutathione transferase belonging to the tau class of GSTs. Naming convention according to Wagner et al. (2002).
262518_at	AT1G17170	81.085	195.63	2.41265	Encodes glutathione transferase belonging to the tau class of GSTs. Naming convention according to Wagner et al. (2002).
262540_at	AT1G34260	48.795	102.74	2.10554	similar to phosphatidylinositol-4-phosphate 5-kinase family protein [Arabidopsis thaliana] (TAIR:AT3G14270.1); similar to unknown protein [Arabidopsis thaliana] (TAIR:AT4G33240.2); similar to phosphatidylinositol-4-phosphate 5-kinase family protein [Arabidopsis thaliana] (TAIR:AT1G71010.1); similar to 1-phosphatidylinositol-3-phosphate 5-kinase-like [Oryza sativa (japonica cultivar-group)] (GB:BA…
262561_at	AT1G34340	24.835	81.1433	3.2673	similar to embryogenesis-associated protein-related [Arabidopsis thaliana] (TAIR:AT5G49950.1); similar to putative late embryonic abundant protein EMB8 [Oryza sativa (japonica cultivar-group)] (GB:BAD25578.1); similar to Os05g0432600 [Oryza sativa (japonica cultivar-group)] (GB:NP_001055633.1); similar to Os01g0871100 [Oryza sativa (japonica cultivar-group)] (GB:NP_001044934.1); contains InterPro…
262567_at	AT1G34300	57.895	116.387	2.01031	similar to S-locus lectin protein kinase family protein [Arabidopsis thaliana] (TAIR:AT2G19130.1); similar to Os03g0838100 [Oryza sativa (japonica cultivar-group)] (GB:NP_001051835.1); similar to Os06g0494100 [Oryza sativa (japonica cultivar-group)] (GB:NP_001057686.1); similar to putative receptor-like protein kinase [Oryza sativa (japonica cultivar-group)] (GB:BAD46526.1); contains InterPro dom…
262592_at	AT1G15400	144.71	294.17	2.03282	similar to unknown protein [Arabidopsis thaliana] (TAIR:AT1G80180.1); similar to Os06g0601100 [Oryza sativa (japonica cultivar-group)] (GB:NP_001058003.1); similar to hypothetical protein [Oryza sativa (japonica cultivar-group)] (GB:BAD81575.1)
262603_at	AT1G15380	82.975	220.65	2.65923	similar to lactoylglutathione lyase family protein / glyoxalase I family protein [Arabidopsis thaliana] (TAIR:AT1G80160.1); similar to Glyoxalase/bleomycin resistance protein/dioxygenase [Medicago truncatula] (GB:ABD28405.1); contains InterPro domain Glyoxalase/extradiol ring-cleavage dioxygenase; (InterPro:IPR011588); contains InterPro domain Glyoxalase/bleomycin resistance protein/dioxygenase; …
262607_at	AT1G13990	122.175	504.653	4.13058	similar to Os03g0168200 [Oryza sativa (japonica cultivar-group)] (GB:NP_001049088.1)
262609_at	AT1G13930	853.525	2686.79	3.14787	similar to nodulin-related [Arabidopsis thaliana] (TAIR:AT2G03440.1); similar to drought-induced protein SDi-6 - common sunflower (fragment) (GB:S71562)
262616_at	AT1G06620	14.45	99.935	6.91592	encodes a protein whose sequence is similar to a 2-oxoglutarate-dependent dioxygenase
262629_at	AT1G06460	232.96	1209.17	5.19045	ACD32.1 encodes an alpha-crystallin domain containing protein with homology to small heat shock proteins.
262641_at	AT1G62730	15.95	32.56	2.04138	similar to Os06g0104100 [Oryza sativa (japonica cultivar-group)] (GB:NP_001056548.1); similar to PREDICTED: similar to CG15738-PA [Rattus norve (GB:XP_232684.3); contains InterPro domain Terpenoid synthase; (InterPro:IPR008949)
262644_at	AT1G62710	26.215	53.46	2.03929	Encodes a vacuolar processing enzyme belonging to a novel group of cysteine proteinases that is expressed specifically in seeds and is essential for the proper processing of storage proteins.
262694_at	AT1G62790	113.74	293.03	2.57631	similar to receptor serine/threonine kinase, putative [Arabidopsis thaliana] (TAIR:AT1G70250.1); similar to Plant lipid transfer protein/Par allergen [Medicago truncatula] (GB:ABE81473.1); contains InterPro domain Plant lipid transfer/seed storage/trypsin-alpha amylase inhibitor; (InterPro:IPR003612)
262698_at	AT1G75960	18.36	57.73	3.14434	similar to AMP-binding protein, putative [Arabidopsis thaliana] (TAIR:AT5G16370.1); similar to AMP-binding protein, putative [Arabidopsis thaliana] (TAIR:AT5G16340.1); similar to catalytic [Arabidopsis thaliana] (TAIR:AT1G21530.2); similar to amp-binding protein [Brassica napus] (GB:CAA64328.1); similar to H0103C06.2 [Oryza sativa (indica cultivar-group)] (GB:CAJ86098.1); similar to Os04g0674700 …
262700_at	AT1G76020	79.07	169.383	2.14219	similar to unknown protein [Arabidopsis thaliana] (TAIR:AT1G20225.1); similar to unknown [Solanum tuberosum] (GB:ABB55396.1); contains InterPro domain Thioredoxin-like fold; (InterPro:IPR012336); contains InterPro domain Thioredoxin fold; (InterPro:IPR012335)
262707_at	AT1G16290	15.63	31.71	2.02879	similar to Os02g0170900 [Oryza sativa (japonica cultivar-group)] (GB:NP_001046030.1); contains InterPro domain Lytic transglycosylase, catalytic; (InterPro:IPR008258)
262711_at	AT1G16500	32.83	71.32	2.1724	similar to unknown protein [Arabidopsis thaliana] (TAIR:AT1G79160.1); similar to H0313F03.6 [Oryza sativa (indica cultivar-group)] (GB:CAH68335.1); contains InterPro domain WW/Rsp5/WWP; (InterPro:IPR001202)
262716_at	AT1G16470	182.13	395.337	2.17063	Encodes 20S proteasome subunit PAB1 (PAB1).
262722_at	AT1G43620	47.065	120.39	2.55795	similar to UDP-glucose:sterol glucosyltransferase (UGT80A2) [Arabidopsis thaliana] (TAIR:AT3G07020.1); similar to Os01g0867600 [Oryza sativa (japonica cultivar-group)] (GB:NP_001044914.1); similar to sterol glucosyltransferase [Withania somnifera] (GB:ABC96116.1); contains InterPro domain UDP-glucuronosyl/UDP-glucosyltransferase; (InterPro:IPR002213); contains InterPro domain Glycosyl transferase…
262727_at	AT1G75800	133.75	457.75	3.42243	similar to pathogenesis-related thaumatin family protein [Arabidopsis thaliana] (TAIR:AT1G20030.2); similar to Thaumatin, pathogenesis-related [Medicago truncatula] (GB:ABE77925.1); contains InterPro domain Thaumatin, pathogenesis-related; (InterPro:IPR001938)
262762_at	AT1G10700	74.815	315.137	4.21221	Identical to Ribose-phosphate pyrophosphokinase 3 (EC 2.7.6.1) (Phosphoribosyl pyrophosphate synthetase 3) (PRS3) [Arabidopsis Thaliana] (GB:Q93Z66;GB:Q9SAD2;GB:Q9SGY0;GB:Q9XFR3); similar to ribose-phosphate pyrophosphokinase 4 / phosphoribosyl diphosphate synthetase 4 (PRS4) [Arabidopsis thaliana] (TAIR:AT2G42910.1); similar to Ribose-phosphate pyrophosphokinase 3, mitochondrial precursor (Phosp…
262772_at	AT1G13210	39.04	544.51	13.9475	Identical to Putative phospholipid-transporting ATPase 11 (EC 3.6.3.1) (Aminophospholipid flippase 11) (ALA11) [Arabidopsis Thaliana] (GB:Q9SAF5); similar to haloacid dehalogenase-like hydrolase family protein [Arabidopsis thaliana] (TAIR:AT1G26130.1); similar to haloacid dehalogenase-like hydrolase family protein [Arabidopsis thaliana] (TAIR:AT1G68710.1); similar to haloacid dehalogenase-like hy…
262784_at	AT1G10760	173.49	864.457	4.98275	Encodes an &#945;-glucan, water dikinase required for starch degradation. Involved in cold-induced freezing tolerance. Mutations that eliminate the GWD protein or affect the dikinase domain of the enzyme dramatically reduce both the amount of phosphate in the amylopectin and the rate of starch degradation. Mature leaves of these mutants accumulate amounts of starch up to seven times greater than …
262793_at	AT1G13110	278.195	933.927	3.35709	member of CYP71B
262797_at	AT1G20840	64.14	306.067	4.77185	The protein encoded by this gene is found in the tonoplast (vacuole membrane) of Arabidopsis cells. The gene is expressed at highest levels in juvenile (sink) and adult (source) leaves, followed by flower tissues.
262870_at	AT1G64710	98.37	314.537	3.19749	similar to alcohol dehydrogenase, putative [Arabidopsis thaliana] (TAIR:AT1G32780.1); similar to Os10g0159800 [Oryza sativa (japonica cultivar-group)] (GB:NP_001064203.1); similar to alcohol dehydrogenase [Nicotiana tabacum] (GB:CAA57446.1); contains InterPro domain NAD-binding site; (InterPro:IPR000205); contains InterPro domain GroES-like; (InterPro:IPR011032); contains InterPro domain Alcohol …
262888_at	AT1G14790	19.29	52.5333	2.72335	Encodes RNA-dependent RNA polymerase. While not required for virus-induced post-transcriptional gene silencing (PTGS), it can promote turnover of viral RNAs in infected plants. Nomenclature according to Xie, et al. (2004).
262892_at	AT1G79440	32.16	151.043	4.69662	Encodes a mitochondrial succinic semialdehyde dehydrogenase (SSADH). Nomenclature according to Kirch, et al (2004).
262899_at	AT1G59870	592.775	2819.16	4.75587	ATP binding cassette transporter. Localized to the plasma membrane in uninfected cells. In infected leaves, the protein concentrated at infection sites. Contributes to nonhost resistance to inappropriate pathogens that enter by direct penetration in a salicylic acidÂdependent manner. Required for mlo resistance.
262910_at	AT1G59710	40.915	91.5633	2.23789	similar to unknown protein [Arabidopsis thaliana] (TAIR:AT1G27100.1); similar to Cytosolic fatty-acid binding; Actin-crosslinking proteins [Medicago truncatula] (GB:ABE82702.1); contains InterPro domain Protein of unknown function DUF569; (InterPro:IPR007679); contains InterPro domain Actin-crosslinking proteins; (InterPro:IPR008999)
262920_at	AT1G79500	33.03	72.5033	2.19508	Encodes a protein with 3-deoxy-8-phosphooctulonate synthase (KDOP synthase) activity which is involved in the biosynthesis of KDO, a component of cell wall rhamnogalacturonan II.
262930_at	AT1G65690	33.75	190.67	5.64948	similar to NHL25 (NDR1/HIN1-LIKE 25) [Arabidopsis thaliana] (TAIR:AT5G36970.1); similar to Os04g0677300 [Oryza sativa (japonica cultivar-group)] (GB:NP_001054263.1); similar to unknown pollen protein [Petunia integrifolia subsp. inflata] (GB:AAS90599.1); contains InterPro domain Harpin-induced 1; (InterPro:IPR010847)
262932_at	AT1G65820	426.88	1564.21	3.66428	similar to Os03g0709000 [Oryza sativa (japonica cultivar-group)] (GB:NP_001051042.1); similar to MAPEG family, putative [Oryza sativa (japonica cultivar-group)] (GB:AAX95670.1); contains InterPro domain Membrane-associated proteins in eicosanoid and glutathione metabolism (MAPEG); (InterPro:IPR001129)
262978_at	AT1G75780	26.465	65.345	2.46911	beta tubulin gene downregulated by phytochrome A (phyA)-mediated far-red light high-irradiance and the phytochrome B (phyB)-mediated red light high-irradiance responses
263032_at	AT1G23850	42.905	90.5867	2.11133	similar to unknown protein [Arabidopsis thaliana] (TAIR:AT1G23840.1)
263065_at	AT2G18170	37.035	162.347	4.3836	Identical to Mitogen-activated protein kinase 7 (EC 2.7.11.24) (MAP kinase 7) (AtMPK7) (MPK7) [Arabidopsis Thaliana] (GB:Q39027;GB:Q56W33;GB:Q9SI14); similar to ATMPK14 (Arabidopsis thaliana MAP kinase 15), MAP kinase/ kinase [Arabidopsis thaliana] (TAIR:AT4G36450.1); similar to ATMPK1 (MITOGEN-ACTIVATED PROTEIN KINASE 1), MAP kinase/ kinase [Arabidopsis thaliana] (TAIR:AT1G10210.2); similar to d…
263073_at	AT2G17500	103.49	644.885	6.23138	similar to auxin efflux carrier family protein [Arabidopsis thaliana] (TAIR:AT5G65980.1); similar to Auxin Efflux Carrier [Medicago truncatula] (GB:ABE78071.1); contains InterPro domain Auxin Efflux Carrier; (InterPro:IPR004776)
263083_at	AT2G27190	89.825	231.49	2.57712	secreted purple acid phosphatase precursor
263105_at	AT2G05320	21.7	52.8233	2.43425	similar to beta 1,2 N-acetylglucosaminyltransferase [Populus alba x Populus tremula] (GB:CAI72505.1); contains InterPro domain N-acetylglucosaminyltransferase II; (InterPro:IPR007754)
263120_at	AT1G78490	61.52	151.823	2.46787	member of CYP708A
263124_at	AT1G78480	13.56	33.275	2.45391	similar to ATLUP2 (Arabidopsis thaliana lupeol synthase 2), lupeol synthase [Arabidopsis thaliana] (TAIR:AT1G78960.1); similar to pentacyclic triterpene synthase [synthetic construct] (GB:AAG41762.1); contains InterPro domain Prenyltransferase/squalene oxidase; (InterPro:IPR001330); contains InterPro domain Terpene synthase; (InterPro:IPR002365); contains InterPro domain Terpenoid cylases/protein…
263126_at	AT1G78460	193.09	962.223	4.98329	similar to SOUL heme-binding family protein [Arabidopsis thaliana] (TAIR:AT1G17100.1); similar to Os01g0210500 [Oryza sativa (japonica cultivar-group)] (GB:NP_001042368.1); similar to novel protein (zgc:56136) [Danio rerio] (GB:CAI11708.1); contains InterPro domain SOUL heme-binding protein; (InterPro:IPR006917)
263128_at	AT1G78600	63.345	398.397	6.28932	Identical to Putative salt tolerance-like protein At1g78600 [Arabidopsis Thaliana] (GB:Q9SYM2;GB:Q8RWG4); similar to STO (SALT TOLERANCE), transcription factor/ zinc ion binding [Arabidopsis thaliana] (TAIR:AT1G06040.1); similar to CONSTANS interacting protein 1 [Lycopersicon esculentum] (GB:AAS67368.1); similar to Os01g0202500 [Oryza sativa (japonica cultivar-group)] (GB:NP_001042327.1); similar…
263135_at	AT1G78550	30	61.5133	2.05044	similar to SRG1 (SENESCENCE-RELATED GENE 1), oxidoreductase, acting on paired donors, with incorporation or reduction of molecular oxygen, 2-oxoglutarate as one donor, and incorporation of one atom each of oxygen into both donors [Arabidopsis thaliana] (TAIR:AT1G17020.1); similar to putative ethylene-forming enzyme [Oryza sativa] (GB:AAL79798.1); contains InterPro domain Isopenicillin N synthase;…
263156_at	AT1G54030	152.32	416.953	2.73735	similar to ESM1 (EPITHIOSPECIFIER MODIFIER 1), carboxylic ester hydrolase [Arabidopsis thaliana] (TAIR:AT3G14210.1); similar to myrosinase-associated protein [Brassica napus] (GB:CAA71238.1); contains InterPro domain Lipolytic enzyme, G-D-S-L; (InterPro:IPR001087)
263157_at	AT1G54100	338.02	727.62	2.15259	Aldehyde dehydrogenase
263159_at	AT1G54130	213.74	939.253	4.39437	similar to RSH2 (RELA-SPOT HOMOLOG), catalytic [Arabidopsis thaliana] (TAIR:AT3G14050.1); similar to RelA-SpoT like protein PsRSH1 [Pisum sativum] (GB:BAC97801.1); similar to RSH2 [Nicotiana tabacum] (GB:AAQ23899.1); similar to RSH-like protein [Capsicum annuum] (GB:AAK82651.1); contains InterPro domain DNA polymerase III clamp loader subunit, C-terminal; (InterPro:IPR008921); contains InterPro d…
263180_at	AT1G05620	63.72	152.723	2.39679	similar to inosine-uridine preferring nucleoside hydrolase family protein [Arabidopsis thaliana] (TAIR:AT2G36310.1); similar to Os03g0425200 [Oryza sativa (japonica cultivar-group)] (GB:NP_001050402.1); similar to putative inosine-uridine preferring nucleoside hydrolase, 3'-partial (with alternative splicing) [Oryza sativa (japonica cultivar-group)] (GB:AAS07208.1); contains InterPro domain Inosi…
263181_at	Multitple Genes	86.115	188.52	2.18917	Detects for AT1G05720/AT1G05730
263182_at	AT1G05575	36.01	183.047	5.08322	similar to unknown protein [Arabidopsis thaliana] (TAIR:AT2G31945.1); similar to hypothetical protein [Oryza sativa (japonica cultivar-group)] (GB:BAD38225.1); similar to Os06g0207200 [Oryza sativa (japonica cultivar-group)] (GB:NP_001057099.1); similar to Os02g0774200 [Oryza sativa (japonica cultivar-group)] (GB:NP_001048273.1)
263183_at	AT1G05570	79.26	175.643	2.21604	Encodes a callose synthase 1 catalytic subunit . Member of Glycosyltransferase Family- 48.
263210_at	AT1G10585	18.235	226.535	12.4231	similar to basic helix-loop-helix (bHLH) family protein [Arabidopsis thaliana] (TAIR:AT4G20970.1); similar to unknown protein [Oryza sativa (japonica cultivar-group)] (GB:BAB78624.1); contains InterPro domain Helix-loop-helix DNA-binding; (InterPro:IPR011598); contains InterPro domain Basic helix-loop-helix dimerisation region bHLH; (InterPro:IPR001092)
263221_at	AT1G30620	42.56	125.347	2.94518	encodes a type-II membrane protein that catalyzes 4-epimerization of UDP-D-Xylose to UDP-L-Arabinose in vitro, the nucleotide sugar used by glycosyltransferases in the arabinosylation of cell wall polysaccharides and wall-resident proteoglycans.
263228_at	AT1G30700	27.02	445.55	16.4896	similar to FAD-binding domain-containing protein [Arabidopsis thaliana] (TAIR:AT4G20830.2); similar to carbohydrate oxidase [Lactuca sativa] (GB:AAL77102.1); contains InterPro domain FAD linked oxidase, N-terminal; (InterPro:IPR006094); contains InterPro domain Four-helical cytokine; (InterPro:IPR009079); contains InterPro domain Berberine/berberine-like; (InterPro:IPR012951)
263231_at	AT1G05680	101.61	420.06	4.13404	similar to UDP-glucoronosyl/UDP-glucosyl transferase family protein [Arabidopsis thaliana] (TAIR:AT1G05670.1); similar to UDP-xylose phenolic glycosyltransferase [Solanum lycopersicum] (GB:CAI62049.1); contains InterPro domain UDP-glucuronosyl/UDP-glucosyltransferase; (InterPro:IPR002213)
263249_at	AT2G31360	183.66	945.797	5.14972	homologous to delta 9 acyl-lipid desaturases of cyanobacteria and acyl-CoA desaturases of yeast and mammals. expression up-regulated by cold temperature.
263250_at	AT2G31390	185.395	375.84	2.02724	Identical to Probable fructokinase-1 (EC 2.7.1.4) [Arabidopsis Thaliana] (GB:Q9SID0;GB:Q94F01); similar to pfkB-type carbohydrate kinase family protein [Arabidopsis thaliana] (TAIR:AT1G06030.1); similar to putative fructokinase 2; S2 self-incompatibility locus-linked 3.16 protein [Petunia integrifolia subsp. inflata] (GB:AAQ10000.1); similar to putative fructokinase 2; S1 self-incompatibility loc…
263275_at	AT2G14170	226.415	473.077	2.08942	Arabidopsis thaliana methylmalonate-semialdehyde dehydrogenase
263297_at	AT2G15310	32.37	85.915	2.65416	A member of ARF GTPase family. A thaliana has 21 members of this family, known to be essential for vesicle coating and uncoating and functions in GTP-binding. Gene encoding ADP-ribosylation factor and similar to ADP-ribosylation factor (GI:861205) (Chlamydomonas reinhardtii), other ARFs and ARF-like proteins.
263330_at	AT2G15320	38.62	83.41	2.15976	similar to leucine-rich repeat family protein [Arabidopsis thaliana] (TAIR:AT5G66330.1); similar to Os02g0647300 [Oryza sativa (japonica cultivar-group)] (GB:NP_001047577.1); similar to brassinosteroid receptor [Pisum sativum] (GB:BAC99050.1); similar to Os01g0818700 [Oryza sativa (japonica cultivar-group)] (GB:NP_001044633.1); contains InterPro domain Leucine-rich repeat; (InterPro:IPR001611); c…
263379_at	AT2G40140	88.76	305.53	3.4422	similar to zinc finger (CCCH-type) family protein [Arabidopsis thaliana] (TAIR:AT3G55980.1); similar to Cys-3-His zinc finger protein [Capsicum annuum] (GB:ABI30334.1); contains InterPro domain Ankyrin; (InterPro:IPR002110); contains InterPro domain Zinc finger, CCCH-type; (InterPro:IPR000571)
263402_at	AT2G04050	23.31	48.72	2.09009	similar to ATDTX1, antiporter/ multidrug efflux pump/ multidrug transporter/ transporter [Arabidopsis thaliana] (TAIR:AT2G04040.1); similar to MATE efflux family protein [Arabidopsis thaliana] (TAIR:AT2G04080.1); similar to MATE efflux family protein [Arabidopsis thaliana] (TAIR:AT2G04070.1); similar to Multi antimicrobial extrusion protein MatE [Medicago truncatula] (GB:ABE93671.1); contains Int…
263406_at	AT2G04160	98.79	297.777	3.01424	isolated from differential screening of a cDNA library from auxin-treated root culture. encodes a protein similar to subtilisin-like serine protease which is believed to be active outside the plant cell.
263412_at	AT2G28720	52.095	154.07	2.95748	Identical to Histone H2B.3 (HTB3) [Arabidopsis Thaliana] (GB:Q9SI96); similar to histone H2B [Arabidopsis thaliana] (TAIR:AT5G59910.1); similar to Histone H2B (GB:O22582); contains InterPro domain Histone-fold; (InterPro:IPR009072); contains InterPro domain Histone core; (InterPro:IPR007125); contains InterPro domain Histone-fold/TFIID-TAF/NF-Y; (InterPro:IPR007124); contains InterPro domain Hist…
263461_at	AT2G31800	89.84	336.173	3.74191	similar to ankyrin protein kinase, putative (APK1) [Arabidopsis thaliana] (TAIR:AT2G43850.1); similar to ankyrin protein kinase, putative [Arabidopsis thaliana] (TAIR:AT3G59830.1); similar to ankyrin protein kinase [Brassica napus] (GB:AAT94403.1); similar to ankyrin protein kinase [Brassica rapa] (GB:AAT94402.1); similar to flag-tagged protein kinase domain of putative mitogen-activated protein …
263472_at	AT2G31955	62.715	196.377	3.13126	COFACTOR OF NITRATE REDUCTASE AND XANTHINE DEHYDROGENASE 2. Encodes a protein involved in molybdenum cofactor biosynthesis. Homologous to E.coli moaA. Expression is abundant in all tissues examined, particularly in roots. Appears to have targeting signals for chloroplast or mitochondria.
263475_at	AT2G31945	61	193.75	3.17623	similar to unknown protein [Arabidopsis thaliana] (TAIR:AT1G05575.1); similar to hypothetical protein [Oryza sativa (japonica cultivar-group)] (GB:BAD38225.1); similar to Os06g0207200 [Oryza sativa (japonica cultivar-group)] (GB:NP_001057099.1); similar to Os02g0774200 [Oryza sativa (japonica cultivar-group)] (GB:NP_001048273.1)
263478_at	AT2G31880	301.925	809.333	2.68058	similar to leucine-rich repeat transmembrane protein kinase, putative [Arabidopsis thaliana] (TAIR:AT2G33170.1); similar to receptor-like protein kinase [Nicotiana tabacum] (GB:BAC07504.2); contains InterPro domain Protein kinase-like; (InterPro:IPR011009); contains InterPro domain Leucine-rich repeat; (InterPro:IPR001611); contains InterPro domain Protein kinase; (InterPro:IPR000719); contains I…
263493_at	AT2G42520	67.465	145.703	2.15969	Identical to DEAD-box ATP-dependent RNA helicase 37 (EC 3.6.1.-) (RH37) [Arabidopsis Thaliana] (GB:Q84W89;GB:Q9SIN6); similar to ATP-dependent helicase [Arabidopsis thaliana] (TAIR:AT3G58510.3); similar to DEAD box RNA helicase, putative [Arabidopsis thaliana] (TAIR:AT3G58570.1); similar to Os07g0202100 [Oryza sativa (japonica cultivar-group)] (GB:NP_001059135.1); similar to Os03g0805200 [Oryza s…
263495_at	AT2G42530	24.61	372.54	15.1377	similar to COR15A (COLD-REGULATED 15A) [Arabidopsis thaliana] (TAIR:AT2G42540.2); similar to cor15b (GB:AAA32774.1); contains domain LATE EMBRYOGENESIS ABUNDANT (PLANTS) LEA-RELATED (PTHR23241)
263497_at	AT2G42540	29.49	218.173	7.39821	A cold-regulated gene whose product is targeted to the chloroplast and constitutive expression increases freezing tolerance in protoplasts in vitro and chloroplasts in vivo. NMR and x-ray diffraction studies suggest that COR15a alters the intrinsic curvature of the inner membrane of chloroplast envelope.
263498_at	AT2G42610	35.115	134.737	3.83701	similar to unknown protein [Arabidopsis thaliana] (TAIR:AT1G07090.1); similar to Protein of unknown function DUF640 [Medicago truncatula] (GB:ABE92798.1); contains InterPro domain Protein of unknown function DUF640; (InterPro:IPR006936)
263513_at	AT2G12400	33.975	69.7	2.05151	similar to unknown protein [Arabidopsis thaliana] (TAIR:AT2G25270.1); similar to H0306F03.12 [Oryza sativa (indica cultivar-group)] (GB:CAH68245.1); similar to Os04g0644000 [Oryza sativa (japonica cultivar-group)] (GB:NP_001054054.1); similar to Os02g0799300 [Oryza sativa (japonica cultivar-group)] (GB:NP_001048408.1)
263515_at	AT2G21640	44.945	131.42	2.92402	similar to unknown protein [Arabidopsis thaliana] (TAIR:AT3G05570.1); similar to unknown protein [Arabidopsis thaliana] (TAIR:AT4G39235.1); similar to hypothetical protein [Oryza sativa (japonica cultivar-group)] (GB:BAD05323.1); similar to Os03g0724500 [Oryza sativa (japonica cultivar-group)] (GB:NP_001051122.1)
263517_at	AT2G21620	196.315	1084.82	5.52591	Encodes gene that is induced in response to dessication; mRNA expression is seen 10 and 24 hrs after start of dessication treatment.
263539_at	AT2G24850	53.35	700.817	13.1362	Encodes a tyrosine aminotransferase that is responsive to treatment with jasmonic acid.
263541_at	AT2G24860	229.745	460.23	2.00322	similar to Tsi1-interacting protein TSIP1 [Nicotiana tabacum] (GB:AAD18030.1); contains domain Cysteine-rich domain of the chaperone protein DnaJ. (SSF57938); contains domain no description (G3D.2.10.230.10)
263548_at	AT2G21660	74.445	2426.2	32.5905	Encodes a small glycine-rich RNA binding protein that is part of a negative-feedback loop through which AtGRP7 regulates the circadian oscillations of its own transcript. Gene expression is induced by cold.
263549_at	AT2G21650	286.8	667.14	2.32615	similar to DNA binding / transcription factor [Arabidopsis thaliana] (TAIR:AT4G39250.1); similar to MYB transcription factor MYB142 [Glycine max] (GB:ABH02867.1); contains InterPro domain Homeodomain-related; (InterPro:IPR012287); contains InterPro domain Homeodomain-like; (InterPro:IPR009057); contains InterPro domain Myb, DNA-binding; (InterPro:IPR001005)
263565_at	AT2G15390	38.65	152.303	3.94058	member of Glycosyltransferase Family- 37
263613_at	AT2G25250	53.135	183.387	3.45133	similar to unknown protein [Arabidopsis thaliana] (TAIR:AT4G32020.1)
263669_at	AT1G04400	361.23	779.73	2.15854	Blue light receptor mediating blue-light regulated cotyledon expansion and flowering time. Positive regulator of the flowering-time gene CONSTANS. This gene possesses a light-induced CNT2 N-terminal homodimerisation domain.Involved in blue-light induced stomatal opening.
263680_at	AT1G26930	30.65	72.09	2.35204	similar to kelch repeat-containing F-box family protein [Arabidopsis thaliana] (TAIR:AT2G02870.3); similar to 44123 (GB:AAD14499.1); contains InterPro domain Cyclin-like F-box; (InterPro:IPR001810); contains InterPro domain Kelch; (InterPro:IPR011498); contains InterPro domain Galactose oxidase, central; (InterPro:IPR011043); contains InterPro domain Kelch repeat; (InterPro:IPR006652)
263738_at	AT1G60060	16.4	45.52	2.77561	similar to unknown protein [Arabidopsis thaliana] (TAIR:AT5G53900.2); similar to Os02g0742700 [Oryza sativa (japonica cultivar-group)] (GB:NP_001048090.1); similar to unknown protein [Oryza sativa (japonica cultivar-group)] (GB:BAD37771.1); similar to Os06g0233800 [Oryza sativa (japonica cultivar-group)] (GB:NP_001057234.1); contains domain gb def: At3g15240 (PTHR13902:SF3); contains domain SERIN…
263749_at	AT2G21520	116.115	255.647	2.20167	similar to SEC14 cytosolic factor, putative / phosphoglyceride transfer protein, putative [Arabidopsis thaliana] (TAIR:AT4G39170.1); similar to Cellular retinaldehyde-binding/triple function, N-terminal [Medicago truncatula] (GB:ABE85412.1); similar to Cellular retinaldehyde-binding/triple function, N-terminal [Medicago truncatula] (GB:ABE79642.1); similar to phosphatidylinositol transfer-like pr…
263783_at	AT2G46400	34.785	89.2367	2.56538	member of WRKY Transcription Factor; Group III
263807_at	AT2G04400	304.845	1404.12	4.60602	Identical to Indole-3-glycerol phosphate synthase, chloroplast precursor (EC 4.1.1.48) (IGPS) [Arabidopsis Thaliana] (GB:P49572;GB:Q8LBV5;GB:Q9SJC9); similar to indole-3-glycerol phosphate synthase, putative [Arabidopsis thaliana] (TAIR:AT5G48220.1); similar to indole-3-glycerol phosphate synthase (GB:AAA60380.1); contains InterPro domain Ribulose-phosphate binding barrel; (InterPro:IPR011060); c…
263829_at	AT2G40435	20.23	131.91	6.52051	similar to unknown protein [Arabidopsis thaliana] (TAIR:AT3G56220.1); similar to Os03g0338400 [Oryza sativa (japonica cultivar-group)] (GB:NP_001050055.1); similar to hypothetical protein [Oryza sativa (japonica cultivar-group)] (GB:BAC10078.1); similar to Os05g0337200 [Oryza sativa (japonica cultivar-group)] (GB:NP_001055237.1); contains domain Regulatory domain in the aminoacid metabolism (SSF5…
263852_at	AT2G04450	20.48	45.3167	2.21273	Identical to Nudix hydrolase 6 (EC 3.6.1.-) (AtNUDT6) (ADP-ribose pyrophosphatase) (EC 3.6.1.13) (NADH pyrophosphatase) (EC 3.6.1.22) (NUDT6) [Arabidopsis Thaliana] (GB:Q9SJC4); similar to AtNUDT7 (ARABIDOPSIS THALIANA NUDIX HYDROLASE HOMOLOG 7), hydrolase [Arabidopsis thaliana] (TAIR:AT4G12720.3); similar to Nudix hydrolase 5 (AtNUDT5) (GB:Q9SJC6); contains InterPro domain NUDIX hydrolase; (Inte…
263870_at	AT2G22010	50.27	133.337	2.65241	similar to hypothetical protein [Oryza sativa (japonica cultivar-group)] (GB:BAC79709.1); similar to Zinc finger, RING-type; SPla/RYanodine receptor SPRY [Medicago truncatula] (GB:ABE89403.1); contains InterPro domain SPla/RYanodine receptor SPRY; (InterPro:IPR003877); contains InterPro domain Zinc finger, RING-type; (InterPro:IPR001841)
263901_at	AT2G36320	207.815	521.917	2.51145	Identical to Zinc finger A20 and AN1 domain-containing stress-associated protein 4 (AtSAP4) (SAP4) [Arabidopsis Thaliana] (GB:Q9SJM6;GB:Q0IGN9); similar to zinc finger (AN1-like) family protein [Arabidopsis thaliana] (TAIR:AT3G52800.1); similar to Zinc finger, AN1-type; Zinc finger, A20-type; Antihaemostatic protein [Medicago truncatula] (GB:ABE93196.1); contains InterPro domain Antihaemostatic p…
263904_at	AT2G36380	155.94	412.433	2.64482	Identical to Pleiotropic drug resistance protein 6 (PDR6) [Arabidopsis Thaliana] (GB:Q7PC87;GB:Q56YS3;GB:Q9SJR6); similar to ATPDR12/PDR12 (PLEIOTROPIC DRUG RESISTANCE 12), ATPase, coupled to transmembrane movement of substances [Arabidopsis thaliana] (TAIR:AT1G15520.1); similar to ATPDR11/PDR11 (PLEIOTROPIC DRUG RESISTANCE 11), ATPase, coupled to transmembrane movement of substances [Arabidopsis…
263912_at	AT2G36390	115.1	237.837	2.06635	Encodes a starch branching enzyme (EC.2.4.1.18) similar to SBE2 from maize and rice. Expressed throughout plant tissues.
263919_at	AT2G36470	12.21	38.0833	3.11903	similar to unknown protein [Arabidopsis thaliana] (TAIR:AT2G27770.1); similar to Os11g0150200 [Oryza sativa (japonica cultivar-group)] (GB:NP_001065758.1); similar to Os07g0572300 [Oryza sativa (japonica cultivar-group)] (GB:NP_001060057.1); similar to H0321H01.2 [Oryza sativa (indica cultivar-group)] (GB:CAH66493.1); contains InterPro domain Protein of unknown function DUF868, plant; (InterPro:I…
263928_at	AT2G36330	45.925	92	2.00327	similar to integral membrane protein, putative [Arabidopsis thaliana] (TAIR:AT5G62820.1); similar to Os01g0640700 [Oryza sativa (japonica cultivar-group)] (GB:NP_001043680.1); similar to Os01g0661000 [Oryza sativa (japonica cultivar-group)] (GB:NP_001043777.1); similar to MtN24 [Medicago truncatula] (GB:CAA75572.1); contains InterPro domain Protein of unknown function DUF588; (InterPro:IPR006702)
263931_at	AT2G36220	26.82	137.78	5.13721	similar to unknown protein [Arabidopsis thaliana] (TAIR:AT3G52710.1); similar to Os11g0153300 [Oryza sativa (japonica cultivar-group)] (GB:NP_001065777.1); similar to calcium/calmodulin protein kinase 1 [Nicotiana tabacum] (GB:AAN71903.1)
263935_at	AT2G35930	47.51	134.883	2.83905	similar to U-box domain-containing protein [Arabidopsis thaliana] (TAIR:AT3G52450.1); similar to U-box protein [Capsicum annuum] (GB:ABA59556.1); contains InterPro domain Armadillo-like helical; (InterPro:IPR011989); contains InterPro domain U box; (InterPro:IPR003613)
263948_at	AT2G35980	30.27	503.2	16.6237	Encodes a protein whose sequence is similar to tobacco hairpin-induced gene (HIN1) and Arabidopsis non-race specific disease resistance gene (NDR1). Expression of this gene is induced by cucumber mosaic virus, spermine and during senescence. The gene product is localized to the chloroplast.
263986_at	AT2G42790	92.07	300.72	3.26621	Encodes a peroxisomal citrate synthase that is expressed throughout seedling and shoot development.
264000_at	AT2G22500	85.645	346.153	4.04172	similar to mitochondrial substrate carrier family protein [Arabidopsis thaliana] (TAIR:AT4G24570.1); similar to putative mitochondrial dicarboxylate carrier protein [Trifolium pratense] (GB:BAE71294.1); contains InterPro domain Adenine nucleotide translocator 1; (InterPro:IPR002113); contains InterPro domain Mitochondrial carrier protein; (InterPro:IPR002067); contains InterPro domain Mitochondri…
264006_at	AT2G22430	204.285	658.393	3.22292	Encodes a homeodomain leucine zipper class I (HD-Zip I) protein.
264019_at	AT2G21130	34.5	215.327	6.24135	Identical to Peptidyl-prolyl cis-trans isomerase CYP19-2 (EC 5.2.1.8) (PPIase CYP19-2) (Rotamase cyclophilin-6) (Cyclophilin of 19 kDa 2) (Cyclophilin-2) (CYP19-2) [Arabidopsis Thaliana] (GB:Q9SKQ0;GB:O22516); similar to ROC1 (rotamase CyP 1), peptidyl-prolyl cis-trans isomerase [Arabidopsis thaliana] (TAIR:AT4G38740.1); similar to cyclophilin [Thellun (GB:AAR27291.1); contains InterPro domain Pe…
264048_at	AT2G22400	67.66	158.557	2.34343	similar to NOL1/NOP2/sun family protein [Arabidopsis thaliana] (TAIR:AT4G40000.1); similar to tRNA and rRNA cytosine-C5-methylase (nucleolar protein NOL1/NOP2) (ISS) [Ostreococcus tauri] (GB:CAL56514.1); similar to Os09g0471900 [Oryza sativa (japonica cultivar-group)] (GB:NP_001063445.1); similar to Os08g0484400 [Oryza sativa (japonica cultivar-group)] (GB:NP_001062081.1); contains InterPro domai…
264052_at	AT2G22330	95.56	281.827	2.94921	Encodes a cytochrome P450. Involved in tryptophan metabolism. Converts Trp to indole-3-acetaldoxime (IAOx), a precursor to IAA and indole glucosinolates.
264071_at	Multitple Genes	33.395	74.1467	2.22029	Detects for AT2G27920/AT2G27900
264083_at	AT2G31230	37.64	89.4633	2.37682	encodes a member of the ERF (ethylene response factor) subfamily B-3 of ERF/AP2 transcription factor family. The protein contains one AP2 domain. There are 18 members in this subfamily including ATERF-1, ATERF-2, AND ATERF-5.
264096_at	AT1G78995	82.215	197.86	2.40662	similar to hypothetical protein [Oryza sativa (japonica cultivar-group)] (GB:BAD10530.1)
264123_at	AT1G02270	74.995	197.393	2.63209	Identical to Putative uncharacterized calcium-binding protein At1g02270 [Arabidopsis Thaliana] (GB:O81916); similar to calcium ion binding [Arabidopsis thaliana] (TAIR:AT5G54130.2); similar to Calcium-binding EF-hand; Endonuclease/exonuclease/phosphatase [Medicago truncatula] (GB:ABE85174.1); contains InterPro domain EF-Hand type; (InterPro:IPR011992); contains InterPro domain Calcium-binding EF-…
264148_at	AT1G02220	20.01	203.29	10.1594	similar to ANAC048 (Arabidopsis NAC domain containing protein 48), transcription factor [Arabidopsis thaliana] (TAIR:AT3G04420.1); similar to NAC5 protein [Glycine max] (GB:AAX85982.1); similar to Os08g0157900 [Oryza sativa (japonica cultivar-group)] (GB:NP_001061034.1); contains InterPro domain No apical meristem (NAM) protein; (InterPro:IPR003441)
264178_at	AT1G02170	126.085	265.66	2.10699	Metacaspase AtMCP1b. Arginine/lysine-specific cysteine protease activity. Induces apoptosis in yeast. Contains Pfam profile PF00656: ICE-like protease (caspase) p20 domain
264186_at	AT1G54570	28.36	238.3	8.40268	similar to esterase/lipase/thioesterase family protein [Arabidopsis thaliana] (TAIR:AT3G26840.1); similar to Esterase/lipase/thioesterase; Phospholipid/glycerol acyltransferase [Medicago truncatula] (GB:ABE83644.1); similar to Os01g0362100 [Oryza sativa (japonica cultivar-group)] (GB:NP_001043027.1); contains InterPro domain Esterase/lipase/thioesterase; (InterPro:IPR000379)
264204_at	AT1G22710	464.55	1083.38	2.33211	Encodes for a high-affinity transporter essential for phloem loading and long-distance transport. A major sucrose transporter, AtSUC2 can also transport a wide range of physiological and synthetic glucose conjugates with both &#945;- or &#946;-linkage.
264209_at	AT1G22740	24.885	95.6667	3.84435	GTP-binding protein Rab7
264211_at	AT1G22770	57.61	349.187	6.06122	Together with CONSTANTS (CO) and FLOWERING LOCUS T (FT), GIGANTEA promotes flowering under long days in a circadian clock-controlled flowering pathway. GI acts earlier than CO and FT in the pathway by increasing CO and FT mRNA abundance. Located in the nucleus. Regulates several developmental processes, including photoperiod-mediated flowering, phytochrome B signaling, circadian clock, carbohydra…
264250_at	AT1G78680	136	540.203	3.97208	The Arabidopsis protein AtGGH2 is a gamma-glutamyl hydrolase acting specifically on monoglutamates. The enzyme is involved in the tetrahydrofolate metabolism and located to the vacuole.
264261_at	AT1G09240	52.365	153.433	2.93007	Identical to Nicotianamine synthase 3 (EC 2.5.1.43) (S-adenosyl-L-methionine:S- adenosyl-L-methionine:S-adenosyl-methionine 3-amino-3- carboxypropyltransferase 3) (AtNAS3) (NAS3) [Arabidopsis Thaliana] (GB:O80483); similar to nicotianamine synthase, putative [Arabidopsis thaliana] (TAIR:AT1G56430.1); similar to nicotianamine synthase [Thlaspi caerulescens] (GB:CAC82913.1); contains InterPro domai…
264280_at	AT1G61820	11.005	67.97	6.17628	similar to BGLU45, hydrolase, hydrolyzing O-glycosyl compounds [Arabidopsis thaliana] (TAIR:AT1G61810.1); similar to Glycoside hydrolase, family 1 [Medicago truncatula] (GB:ABE77795.1); contains InterPro domain Glycoside hydrolase, family 1; (InterPro:IPR001360)
264288_at	AT1G62045	10.64	25.875	2.43186	similar to ankyrin repeat family protein [Arabidopsis thaliana] (TAIR:AT1G11740.1); similar to conserved hypothetical protein [Medicago truncatula] (GB:ABE89099.1)
264304_at	AT1G78895	62.7	126.517	2.01781	similar to pentatricopeptide (PPR) repeat-containing protein [Arabidopsis thaliana] (TAIR:AT1G16830.1); similar to Os08g0225100 [Oryza sativa (japonica cultivar-group)] (GB:NP_001061282.1)
264314_at	AT1G70420	21.66	139.95	6.46122	similar to unknown protein [Arabidopsis thaliana] (TAIR:AT1G23710.1); similar to Protein of unknown function DUF1645 [Medicago truncatula] (GB:ABE93113.1); contains InterPro domain Protein of unknown function DUF1645; (InterPro:IPR012442)
264351_at	AT1G03370	39.835	121.13	3.04079	similar to C2 domain-containing protein / GRAM domain-containing protein [Arabidopsis thaliana] (TAIR:AT5G50170.1); similar to protein binding / zinc ion binding [Arabidopsis thaliana] (TAIR:AT4G03000.2); similar to Os06g0297800 [Oryza sativa (japonica cultivar-group)] (GB:NP_001057439.1); similar to Os08g0492400 [Oryza sativa (japonica cultivar-group)] (GB:NP_001062120.1); similar to no pollen; …
264433_at	AT1G61810	11.115	74.4033	6.69396	similar to BGLU46, hydrolase, hydrolyzing O-glycosyl compounds [Arabidopsis thaliana] (TAIR:AT1G61820.1); similar to Glycoside hydrolase, family 1 [Medicago truncatula] (GB:ABE77797.1); contains InterPro domain Glycoside hydrolase, family 1; (InterPro:IPR001360)
264462_at	AT1G10200	101.695	395.323	3.88734	similar to LIM domain-containing protein [Arabidopsis thaliana] (TAIR:AT2G39900.1); similar to LIM-domain protein [Brassica napus] (GB:ABB51614.1); contains InterPro domain LIM, zinc-binding; (InterPro:IPR001781); contains InterPro domain Bacterial enterotoxin; (InterPro:IPR008992)
264467_at	AT1G10140	64.01	232.927	3.63891	similar to unknown protein [Arabidopsis thaliana] (TAIR:AT1G58420.1); similar to Os07g0123800 [Oryza sativa (japonica cultivar-group)] (GB:NP_001058800.1); similar to Os03g0769700 [Oryza sativa (japonica cultivar-group)] (GB:NP_001051398.1); similar to hypothetical protein MtrDRAFT_AC140720g19v1 [Medicago truncatula] (GB:ABE79597.1)
264482_at	AT1G77210	98.62	263.46	2.67147	Identical to Sugar transport protein 14 (Hexose transporter 14) (STP14) [Arabidopsis Thaliana] (GB:Q8GW61;GB:O80655); similar to sugar transporter, putative [Arabidopsis thaliana] (TAIR:AT4G02050.1); similar to Sugar transporter superfamily [Medicago truncatula] (GB:ABE81274.1); similar to PaMst-1 [Picea abies] (GB:CAB06079.1); similar to monosaccharide transporter [Glycine max] (GB:CAD91336.1); …
264506_at	AT1G09560	256.285	745.133	2.90744	germin-like protein (GLP5)
264514_at	AT1G09500	50.46	884.17	17.5222	similar to Eucalyptus gunnii alcohol dehydrogenase of unknown physiological function (GI:1143445), Vigna unguiculata (gi:1854445), NOT a cinnamyl-alcohol dehydrogenase
264515_at	AT1G10090	60.87	192.067	3.15536	similar to RXW8 [Arabidopsis thaliana] (TAIR:AT1G58520.1); similar to Os12g0633600 [Oryza sativa (japonica cultivar-group)] (GB:NP_001067352.1); similar to Protein of unknown function DUF221 [Medicago truncatula] (GB:ABE86757.1); similar to Os03g0673800 [Oryza sativa (japonica cultivar-group)] (GB:NP_001050880.1); contains InterPro domain Protein of unknown function DUF221; (InterPro:IPR003864)
264516_at	AT1G10090	36.39	90.31	2.48173	similar to RXW8 [Arabidopsis thaliana] (TAIR:AT1G58520.1); similar to Os12g0633600 [Oryza sativa (japonica cultivar-group)] (GB:NP_001067352.1); similar to Protein of unknown function DUF221 [Medicago truncatula] (GB:ABE86757.1); similar to Os03g0673800 [Oryza sativa (japonica cultivar-group)] (GB:NP_001050880.1); contains InterPro domain Protein of unknown function DUF221; (InterPro:IPR003864)
264524_at	AT1G10070	106.825	258.41	2.419	Encodes a chloroplast branched-chain amino acid aminotransferase. Complements the yeast leu/iso-leu/val auxotrophy mutant.
264554_at	AT1G09510	17.39	36.06	2.07361	similar to Eucalyptus gunnii alcohol dehydrogenase of unknown physiological function (GI:1143445), Vigna unguiculata (gi:1854445), NOT a cinnamyl-alcohol dehydrogenase
264580_at	AT1G05340	35.27	341.08	9.67054	similar to unknown protein [Arabidopsis thaliana] (TAIR:AT2G32210.1); similar to conserved hypothetical protein [Medicago truncatula] (GB:ABD32591.1)
264590_at	AT2G17710	47.335	107.837	2.27816	similar to Os04g0560700 [Oryza sativa (japonica cultivar-group)] (GB:NP_001053549.1)
264592_at	AT2G17720	119.575	369.427	3.0895	similar to oxidoreductase, 2OG-Fe(II) oxygenase family protein [Arabidopsis thaliana] (TAIR:AT4G35810.1); similar to 2OG-Fe(II) oxygenase [Medicago truncatula] (GB:ABE81866.1); contains InterPro domain Prolyl 4-hydroxylase, alpha subunit; (InterPro:IPR006620); contains InterPro domain 2OG-Fe(II) oxygenase; (InterPro:IPR005123)
264619_at	AT2G17760	63.77	184.943	2.90016	similar to aspartyl protease family protein [Arabidopsis thaliana] (TAIR:AT3G51330.1); similar to Os04g0228000 [Oryza sativa (japonica cultivar-group)] (GB:NP_001052287.1); similar to H0209A05.1 [Oryza sativa (indica cultivar-group)] (GB:CAH66084.1); contains InterPro domain Peptidase A1, pepsin; (InterPro:IPR001461); contains InterPro domain Peptidase aspartic, catalytic; (InterPro:IPR009007)
264645_at	AT1G08940	27.995	128.003	4.57236	similar to phosphoglycerate/bisphosphoglycerate mutase family protein [Arabidopsis thaliana] (TAIR:AT3G05170.1); similar to Os05g0141700 [Oryza sativa (japonica cultivar-group)] (GB:NP_001054606.1); similar to unnamed protein product [Ostreococcus tauri] (GB:CAL53035.1); similar to Os06g0109000 [Oryza sativa (japonica cultivar-group)] (GB:NP_001056573.1); contains InterPro domain Phosphoglycerate…
264648_at	AT1G09080	11.35	34.2	3.01322	similar to BIP (LUMINAL BINDING PROTEIN), ATP binding [Arabidopsis thaliana] (TAIR:AT5G42020.1); similar to luminal binding protein 1 (BiP-1) (BP1) [Arabidopsis thaliana] (TAIR:AT5G28540.1); similar to HSP70B (heat shock protein 70B), ATP binding [Arabidopsis thaliana] (TAIR:AT1G16030.1); similar to luminal binding protein [Pseudotsuga menziesii] (GB:CAA89834.2); similar to Luminal-binding protei…
[truncated: 197 more rows]

## Sheet: Table S1b
Table S1(b). Expression Levels and fold induction in all B. cinerea downregulated genes (BDGs) selected from wild-type samples
Wt-0: Col-0 wild type at 0 hpi with B. cinerea FC: Fold change
Wt-18: Col-0 wild type at 18 hpi with B. cinerea
probe name	gene name	Wt-0	Wt-18	FC	description
244932_at	ATCG01060	1024.27	396.987	0.38758	Encodes the PsaC subunit of photosystem I.
[truncated: 1,137 more rows]
