# Supplementary material for: Transcriptome Analysis Reveals Genes Commonly Induced by Botrytis cinerea Infection, Cold, Drought and Oxidative Stresses in Arabidopsis
Source: PLoS One. 2014 Nov 25;9(11):e113718. doi: 10.1371/journal.pone.0113718 (PMC4244146; doi:10.1371/journal.pone.0113718)
Supplement: Table S2 — Expression levels and -fold induction of genes up-regulated by (a) cold-, (c) drought-, and (e) oxidative stress. Expression levels and extent of repression of genes down-regulated by (b) cold-, (d) drought-, and (f) oxidative stress. Values were obtained from wild-type samples. (XLSX) [file pone.0113718.s004.xlsx]

## Sheet: Table S2a
Table S2(a). Expression Levels and fold induction in all cold upregulated genes selected from wild-type samples
Wt-0: Col-0 wild type at 0 hpi with cold stress FC: Fold change
Wt-24: Col-0 wild type at 24 hpi with cold stress
probe name	gene name	Wt-0	Wt-24	FC	description
245038_at	AT2G26560	83.33	226.91	2.72303	encodes a lipid acyl hydrolase with wide substrate specificity that accumulates upon infection by fungal and bacterial pathogens. Protein is localized in the cytoplasm in healthy leaves, and in membranes in infected cells.
245066_at	AT2G39840	119.975	240.67	2.006	Encodes the catalytic subunit of a Type 1 phosphoprotein Ser/Thr phosphatase, expressed in roots, shoots and flowers.
245078_at	AT2G23340	44.94	493.01	10.9704	encodes a member of the DREB subfamily A-5 of ERF/AP2 transcription factor family. The protein contains one AP2 domain. There are 16 members in this subfamily including RAP2.1, RAP2.9 and RAP2.10.
245090_at	AT2G40900	67.085	213.88	3.18819	similar to integral membrane family protein / nodulin MtN21-related [Arabidopsis thaliana] (TAIR:AT3G56620.1); similar to nodulin-like protein [Plantago major] (GB:CAH58631.1); contains InterPro domain Protein of unknown function DUF6, transmembrane; (InterPro:IPR000620)
245096_at	AT2G40880	543.65	1768.56	3.25312	cysteine proteinase inhibitor homolog
245100_at	AT2G40930	38.695	87.075	2.25029	Encodes ubiquitin-specific protease with nuclear localization signals that is likely to be involved in ubiquitin-mediated protein degradation.
245122_at	AT2G47420	66.39	144.045	2.16968	similar to ribosomal RNA adenine dimethylase family protein [Arabidopsis thaliana] (TAIR:AT5G66360.2); similar to Os10g0183900 [Oryza sativa (japonica cultivar-group)] (GB:NP_001064257.1); similar to Ribosomal RNA adenine dimethylase (ISS) [Ostreococcus tauri] (GB:CAL55025.1); contains InterPro domain Ribosomal RNA adenine methylase transferase; (InterPro:IPR001737); contains InterPro domain SAM …
245188_at	AT1G67660	48	194.045	4.0426	similar to unknown protein [Arabidopsis thaliana] (TAIR:AT1G13810.1); similar to unknown protein [Oryza sativa (japonica cultivar-group)] (GB:BAD05466.1); contains domain no description (G3D.3.90.320.10); contains domain ALPHA/BETA HYDROLASE RELATED (PTHR10992:SF3); contains domain ALPHA/BETA HYDROLASE RELATED (PTHR10992); contains domain Restriction endonuclease-like (SSF52980)
245200_at	AT1G67850	87.87	716.67	8.15603	similar to unknown protein [Arabidopsis thaliana] (TAIR:AT1G13000.2); similar to Protein of unknown function DUF707 [Medicago truncatula] (GB:ABE91787.1); contains InterPro domain Protein of unknown function DUF707; (InterPro:IPR007877)
245230_at	AT4G25610	9.57	22.4	2.34065	similar to unknown protein [Arabidopsis thaliana] (TAIR:AT2G22795.1); similar to Os09g0570200 [Oryza sativa (japonica cultivar-group)] (GB:NP_001063984.1); contains InterPro domain Zinc finger, C2H2-type; (InterPro:IPR007087)
245237_at	AT4G25520	27.315	75.1	2.74941	similar to transcriptional co-regulator family protein [Arabidopsis thaliana] (TAIR:AT4G25515.1); similar to SEU1 protein [Antirrhinum majus] (GB:CAF18247.1)
245290_at	AT4G16490	174.9	447.4	2.55803	similar to armadillo/beta-catenin repeat family protein / U-box domain-containing protein [Arabidopsis thaliana] (TAIR:AT2G23140.1); similar to IMP dehydrogenase/GMP reductase [Medicago truncatula] (GB:ABE88245.1); contains InterPro domain Armadillo; (InterPro:IPR000225); contains InterPro domain Armadillo-like helical; (InterPro:IPR011989)
245306_at	AT4G14690	680.565	1976.04	2.90352	Encodes an early light-induced protein.
245313_at	AT4G15420	88.445	217.385	2.45786	similar to ubiquitin fusion degradation UFD1 family protein [Arabidopsis thaliana] (TAIR:AT2G21270.3); similar to Os01g0534800 [Oryza sativa (japonica cultivar-group)] (GB:NP_001043255.1); similar to hypothetical protein AN6987.2 [Asper (GB:XP_664591.1); contains InterPro domain Ubiquitin fusion degradation protein UFD1; (InterPro:IPR004854); contains InterPro domain Peptidase, archaeal and bacte…
245319_at	AT4G16146	18.1	586.235	32.3887	similar to unknown protein [Arabidopsis thaliana] (TAIR:AT1G69510.2); similar to negatively light-regulated protein, putative, expressed [Oryza sativa (japonica cultivar-group)] (GB:ABA97694.2); contains InterPro domain Lg106-like; (InterPro:IPR012482)
245323_at	AT4G16500	253.54	2059.45	8.1228	similar to cysteine protease inhibitor, putative / cystatin, putative [Arabidopsis thaliana] (TAIR:AT5G47550.1); similar to cystatin domain containing protein [Brassica oleracea] (GB:ABD64972.1); contains InterPro domain Proteinase inhibitor I25, cystatin; (InterPro:IPR000010); contains InterPro domain Proteinase inhibitor I25A and I25B, type 2 and phytocystatins; (InterPro:IPR003243)
245324_at	AT4G17260	69.4	279.5	4.02738	similar to PMDH1 (PEROXISOMAL NAD-MALATE DEHYDROGENASE 1), malate dehydrogenase [Arabidopsis thaliana] (TAIR:AT2G22780.1); similar to PMDH2 (PEROXISOMAL NAD-MALATE DEHYDROGENASE 2) [Arabidopsis thaliana] (TAIR:AT5G09660.2); similar to L-lactate dehydrogenase, putative [Brassica oleracea] (GB:ABD65114.1); contains InterPro domain NAD-binding site; (InterPro:IPR000205); contains InterPro domain L-l…
245336_at	AT4G16515	56.01	715.245	12.77	unknown protein
245338_at	AT4G16442	83.49	184.76	2.21296	similar to integral membrane family protein [Arabidopsis thaliana] (TAIR:AT2G35760.1); similar to plant integral membrane protein TIGR01569 containing protein, expressed [Oryza sativa (japonica cultivar-group)] (GB:ABA99118.2); contains InterPro domain Protein of unknown function DUF588; (InterPro:IPR006702); contains InterPro domain Conserved hypothetical protein CHP1569, integral membrane plant…
245346_at	AT4G17090	883.01	7216.1	8.17216	Encodes a beta-amylase targeted to the chloroplast. Transgenic BMY8 RNAi lines fail to accumulate maltose during cold shock suggesting that maltose accumulation coincides with BMY8 expression. Apart from maltose, the sugar content of the RNAi lines were similar to wildtype (glucose and sucrose unaffected).
245352_at	AT4G15490	41.38	228.685	5.52646	Encodes a protein that might have sinapic acid:UDP-glucose glucosyltransferase activity.
245365_at	AT4G17720	68.89	143.04	2.07635	similar to RNA recognition motif (RRM)-containing protein [Arabidopsis thaliana] (TAIR:AT5G46870.1); similar to RNA recognition motif. (a.k.a. RRM, RBD, or RNP domain) containing protein [Brassica oleracea] (GB:ABD65610.1); similar to RNA recognition motif (RRM)-containing protein [Brassica oleracea] (GB:ABD65158.1); contains InterPro domain Nucleotide-binding, alpha-beta plait; (InterPro:IPR0126…
245397_at	AT4G14560	146.59	345.545	2.35722	auxin (indole-3-acetic acid) induced gene (IAA1) encoding a short-lived nuclear-localized transcriptional regulator protein.
245427_at	AT4G17550	64.745	1550.93	23.9545	similar to glycerol-3-phosphate transporter, putative / glycerol 3-phosphate permease, putative [Arabidopsis thaliana] (TAIR:AT3G47420.1); similar to transporter, putative [Brassica oleracea] (GB:ABD65069.1); similar to transporter, putative [Brassica oleracea] (GB:ABD65148.1); contains InterPro domain Major facilitator superfamily; (InterPro:IPR007114); contains InterPro domain Major facilitator…
245428_at	AT4G17570	35.15	133.375	3.79445	Identical to GATA transcription factor 28 [Arabidopsis Thaliana] (GB:Q8W4H1;GB:O23598); similar to zinc finger (GATA type) family protein [Arabidopsis thaliana] (TAIR:AT5G47140.1); similar to GATA zinc finger containing protein [Brassica oleracea] (GB:ABD65071.1); contains InterPro domain Zinc finger, GATA-type; (InterPro:IPR000679)
245432_at	AT4G17100	48.5	469.97	9.6901	serine protease protein -related, expressed pseudogene, blastp match of 64% identity and 1.9e-114 P-value to GP|29367523|gb|AAO72617.1||AY224498 putative serine protease-like protein {Oryza sativa (japonica cultivar-group)}
245433_at	AT4G17110	65.74	826.28	12.5689	similar to unknown protein [Arabidopsis thaliana] (TAIR:AT4G17120.1); similar to unknown protein [Oryza sativa] (GB:AAG60185.1); similar to Os10g0565300 [Oryza sativa (japonica cultivar-group)] (GB:NP_001065419.1)
245434_at	AT4G17120	28.415	258.765	9.10663	similar to C2 domain-containing protein [Arabidopsis thaliana] (TAIR:AT1G48090.2); similar to unknown protein [Oryza sativa] (GB:AAG60185.1); similar to Os10g0565300 [Oryza sativa (japonica cultivar-group)] (GB:NP_001065419.1); contains InterPro domain C2 calcium/lipid-binding region, CaLB; (InterPro:IPR008973)
245512_at	AT4G15770	312.97	1149.92	3.67422	similar to PREDICTED: similar to MGC83122 protein [Gallus gallus] (GB:XP_414222.1); contains InterPro domain PUA; (InterPro:IPR002478)
245523_at	AT4G15910	62.88	2072.39	32.9579	encodes a gene whose transcript level in root and leaves increases to progressive drought stress. The transcript level is also affected by changes of endogenous or exogenous abscisic acid level. It appears to be a member of plant-specific gene family that includes late embryo-abundant and zinc- IAA-induced proteins in other plants.
245533_at	AT4G15130	42.015	670.24	15.9524	similar to cholinephosphate cytidylyltransferase, putative / phosphorylcholine transferase, putative / CTP:phosphocholine cytidylyltransferase, putative [Arabidopsis thaliana] (TAIR:AT2G32260.1); similar to CTP:phosphocholine cytidylyltransferase [Brassica napus] (GB:BAA09644.1); contains InterPro domain Cytidyltransferase-related; (InterPro:IPR004821); contains InterPro domain Cytidylyltransfera…
245558_at	AT4G15430	99.075	204.23	2.06137	similar to early-responsive to dehydration protein-related / ERD protein-related [Arabidopsis thaliana] (TAIR:AT4G04340.1); similar to early-responsive to dehydration protein-related / ERD protein-related [Arabidopsis thaliana] (TAIR:AT3G21620.1); similar to early-responsive to dehydration protein-related / ERD protein-related [Arabidopsis thaliana] (TAIR:AT4G22120.2); similar to Protein of unkno…
245563_at	AT4G14580	26.29	84.605	3.21814	CBL-interacting protein kinase
245600_at	AT4G14230	39.78	180.355	4.53381	similar to unknown protein [Arabidopsis thaliana] (TAIR:AT4G14240.1); similar to Os05g0395300 [Oryza sativa (japonica cultivar-group)] (GB:NP_001055462.1); similar to unknown protein [Oryza sativa (japonica cultivar-group)] (GB:AAT07635.1); contains InterPro domain Protein of unknown function DUF21; (InterPro:IPR002550); contains InterPro domain CBS; (InterPro:IPR000644)
245602_at	AT4G14270	78.735	196.18	2.49165	Protein containing PAM2 motif which mediates interaction with the PABC domain of polyadenyl binding proteins.
245605_at	AT4G14300	148.31	318.075	2.14466	similar to heterogeneous nuclear ribonucleoprotein, putative / hnRNP, putative [Arabidopsis thaliana] (TAIR:AT2G33410.1); similar to Os10g0470900 [Oryza sativa (japonica cultivar-group)] (GB:NP_001064824.1); similar to RNA recognition motif. (a.k.a. RRM, RBD, or RNP domain), putative [Medicago truncatula] (GB:ABE88237.1); similar to Os11g0637700 [Oryza sativa (japonica cultivar-group)] (GB:NP_001…
245619_at	AT4G13990	21.53	47.525	2.20739	similar to MUR3 (MURUS 3), catalytic [Arabidopsis thaliana] (TAIR:AT2G20370.1); similar to Exostosin-like [Medicago truncatula] (GB:ABE92010.1); contains InterPro domain Exostosin-like; (InterPro:IPR004263)
245635_at	AT1G25250	20.895	181.755	8.69849	similar to ATIDD14 (ARABIDOPSIS THALIANA INDETERMINATE(ID)-DOMAIN 14), nucleic acid binding / transcription factor/ zinc ion binding [Arabidopsis thaliana] (TAIR:AT1G68130.1); similar to Os09g0449400 [Oryza sativa (japonica cultivar-group)] (GB:NP_001063321.1); similar to putative zinc finger protein ID1 [Oryza sativa (japonica cultivar-group)] (GB:BAD37964.1); contains InterPro domain Zinc finge…
245641_at	AT1G25370	28.005	92.89	3.31691	similar to unknown protein [Arabidopsis thaliana] (TAIR:AT1G68340.1); similar to conserved hypothetical protein [Medicago truncatula] (GB:ABE79894.1); contains InterPro domain Protein of unknown function DUF1639; (InterPro:IPR012438)
245667_at	AT1G28200	191.56	415.995	2.17162	VirF-interacting protein FIP1
245671_at	AT1G28230	43.91	87.93	2.00251	Encodes a transporter that transports purines,cytokinins and other adenine derivatives. Expressed in the leaf hydathodes where it may be involved in re-uptake of cytokinins during guttation.
245677_at	AT1G56660	13.345	82.585	6.18846	similar to unknown protein [Arabidopsis thaliana] (TAIR:AT3G28770.1); similar to KED [Nicotiana tabacum] (GB:BAA95789.1)
245694_at	AT5G04170	60.605	264.575	4.36556	similar to calcium-binding EF hand family protein [Arabidopsis thaliana] (TAIR:AT3G10300.3); similar to Os11g0140600 [Oryza sativa (japonica cultivar-group)] (GB:NP_001065711.1); similar to Os12g0137100 [Oryza sativa (japonica cultivar-group)] (GB:NP_001066106.1); similar to putative cysteine protease [Pisum sativum] (GB:CAB63845.1); contains InterPro domain EF-Hand type; (InterPro:IPR011992); co…
245699_at	AT5G04250	28.66	656.42	22.9037	similar to OTU-like cysteine protease family protein [Arabidopsis thaliana] (TAIR:AT5G03330.2); similar to OTU-like cysteine protease-like [Oryza sativa (japonica cultivar-group)] (GB:BAD22968.1); similar to Os03g0859800 [Oryza sativa (japonica cultivar-group)] (GB:NP_001051970.1); contains InterPro domain Ovarian tumour, otubain; (InterPro:IPR003323)
245702_at	AT5G04220	42.76	179.465	4.19703	similar to C2 domain-containing protein (sytA) [Arabidopsis thaliana] (TAIR:AT2G20990.1); similar to C2 [Medicago truncatula] (GB:ABE85279.1); similar to Os06g0685300 [Oryza sativa (japonica cultivar-group)] (GB:NP_001058398.1); similar to Os02g0448400 [Oryza sativa (japonica cultivar-group)] (GB:NP_001046755.1); contains InterPro domain C2; (InterPro:IPR000008); contains InterPro domain C2 calci…
245711_at	AT5G04340	66.32	414.97	6.25709	putative c2h2 zinc finger transcription factor mRNA,
245724_at	AT1G73390	150.515	420.115	2.79118	similar to unknown protein [Arabidopsis thaliana] (TAIR:AT1G17940.1); similar to unknown protein [Oryza sativa (japonica cultivar-group)] (GB:BAD23062.1); contains domain PCD6 INTERACTING PROTEIN-RELATED (PTHR23030)
245734_at	AT1G73480	144.635	2225.36	15.3861	similar to hydrolase, alpha/beta fold family protein [Arabidopsis thaliana] (TAIR:AT1G18360.1); similar to Os09g0394700 [Oryza sativa (japonica cultivar-group)] (GB:NP_001063095.1); similar to Os03g0719400 [Oryza sativa (japonica cultivar-group)] (GB:NP_001051094.1); similar to putative monoglyceride lipase [Oryza sativa (japonica cultivar-group)] (GB:BAD26447.1); contains InterPro domain Esteras…
245770_at	AT1G30240	34.82	69.87	2.00661	similar to Proline-, glutamic acid- and leucine-rich protein 1 (Modulator of nongenomic activity of estrogen receptor) (GB:Q9DBD5); similar to proline-, glutamic acid-, leucine-rich protein 1 [Mus musculus] (GB:NP_083507.2); similar to Os05g0295900 [Oryza sativa (japonica cultivar-group)] (GB:NP_001055114.1); contains InterPro domain Armadillo-like helical; (InterPro:IPR011989)
245821_at	AT1G26270	131.655	376.8	2.86203	similar to phosphatidylinositol 3- and 4-kinase family protein [Arabidopsis thaliana] (TAIR:AT2G03890.1); similar to phosphatidylinositol 3- and 4-kinase family protein [Arabidopsis thaliana] (TAIR:AT1G13640.1); similar to Phosphatidylinositol 3- and 4-kinase, catalytic [Medicago truncatula] (GB:ABE92357.1); similar to Os06g0283400 [Oryza sativa (japonica cultivar-group)] (GB:NP_001057397.1); sim…
245840_at	AT1G58420	17.15	76.48	4.45948	similar to unknown protein [Arabidopsis thaliana] (TAIR:AT1G10140.1); similar to Os07g0123800 [Oryza sativa (japonica cultivar-group)] (GB:NP_001058800.1)
245861_at	AT5G28300	66.575	139.27	2.09193	similar to trihelix DNA-binding protein, putative [Arabidopsis thaliana] (TAIR:AT1G76880.1); similar to Hypothetical protein [Oryza sativa (japonica cultivar-group)] (GB:AAO17016.1); similar to Os03g0113500 [Oryza sativa (japonica cultivar-group)] (GB:NP_001048736.1); contains InterPro domain Myb, DNA-binding; (InterPro:IPR001005)
245879_at	AT5G09420	28.035	74.145	2.64473	similar to chloroplast outer membrane translocon subunit, putative [Arabidopsis thaliana] (TAIR:AT3G17970.1); similar to chloroplast Toc64-1 [Physcomitrella patens] (GB:AAS47584.1); similar to Os02g0754500 [Oryza sativa (japonica cultivar-group)] (GB:NP_001048155.1); contains InterPro domain Tetratricopeptide region; (InterPro:IPR013026); contains InterPro domain Tetratricopeptide TPR_1; (InterPr…
245904_at	AT5G11110	29.88	670.885	22.4526	Encodes a protein with putative sucrose-phosphate synthase activity.
245905_at	AT5G11090	280.22	964.275	3.44114	similar to serine-rich protein-related [Arabidopsis thaliana] (TAIR:AT5G25280.2); similar to unknown [Solanum tuberosum] (GB:ABA40431.1)
245971_at	AT5G20730	114.095	375.84	3.2941	Encodes an auxin-regulated transcriptional activator. Activates expression of IAA1 and IAA9 in the presence of auxin. Mutants affect blue light and gravitropic and auxin mediated growth responses. Together with AUX19, it is involved in the response to ethylene.
245986_at	AT5G13160	86.45	196.72	2.27553	Mutant is defective in perception of Pseudomonas syringae avirulence gene avrPphB. Encodes a putative serine-threonine kinase.
245998_at	AT5G20830	141.545	4014.43	28.3615	Encodes a protein with sucrose synthase activity (SUS1).
246001_at	AT5G20790	15.905	181.29	11.3983	similar to unknown protein [Arabidopsis thaliana] (TAIR:AT3G43110.1); similar to conserved hypothetical protein [Medicago truncatula] (GB:ABE90972.1)
246007_at	AT5G08410	346.25	696.395	2.01125	similar to FTRA1 (ferredoxin/thioredoxin reductase subunit A (variable subunit) 1), ferredoxin:thioredoxin reductase [Arabidopsis thaliana] (TAIR:AT5G23440.1); similar to Os04g0528800 [Oryza sativa (japonica cultivar-group)] (GB:NP_001053378.1); similar to ferredoxin-thioredoxin reductase SU A [Spinacia oleracea] (GB:CAA54407.1); similar to OSJNBa0074L08.8 [Oryza sativa (japonica cultivar-group)]…
246018_at	AT5G10695	43.48	100.15	2.30336	similar to unknown protein [Arabidopsis thaliana] (TAIR:AT5G57123.1); similar to conserved hypothetical protein [Medicago truncatula] (GB:ABD28467.1); contains domain Glucocorticoid receptor-like (DNA-binding domain) (SSF57716)
246070_at	AT5G20160	376.75	1350.76	3.5853	similar to ribosomal protein L7Ae/L30e/S12e/Gadd45 family protein [Arabidopsis thaliana] (TAIR:AT4G22380.1); similar to Os03g0241200 [Oryza sativa (japonica cultivar-group)] (GB:NP_001049514.1); similar to ribosomal protein L7 [Hyacinthus orientalis] (GB:AAT08750.1); contains InterPro domain High mobility group-like nuclear protein; (InterPro:IPR002415); contains InterPro domain Ribosomal protein…
246073_at	AT5G20180	257.06	609.745	2.37199	similar to Os03g0811800 [Oryza sativa (japonica cultivar-group)] (GB:NP_001051675.1); similar to Ribosomal protein L36 [Lactobacillus reuteri 100-23] (GB:ZP_01275107.1); contains InterPro domain Ribosomal protein L36; (InterPro:IPR000473)
246088_at	AT5G20600	41.45	260.34	6.28082	similar to unknown [Oryza sativa (japonica cultivar-group)] (GB:AAL87179.1); contains InterPro domain Nucleolar, Nop52; (InterPro:IPR010301)
246089_at	AT5G20570	220.705	451.41	2.04531	Encodes a ring-box 1 like protein and component of the SCF ubiquitinization complex mediating auxin responses. Forms a E3 ubiquitin ligase complex with CUL3A and At1g21780.1 a BTB domain protein.
246125_at	AT5G19875	59.05	536.84	9.09128	similar to oxidoreductase/ transition metal ion binding [Arabidopsis thaliana] (TAIR:AT2G31940.1); similar to conserved hypothetical protein [Medicago truncatula] (GB:ABE77569.1)
246126_at	AT5G20070	173.04	427.55	2.47082	Identical to Probable NADH pyrophosphatase NUDT19, chloroplast precursor (EC 3.6.1.22) (Nudix hydrolase 19) (AtNUDT19) (NUDT19) [Arabidopsis Thaliana] (GB:Q94A82); similar to Isopentenyl-diphosphate delta-isomerase, type 1 [Medicago truncatula] (GB:ABE86498.1); contains InterPro domain NUDIX hydrolase; (InterPro:IPR000086)
246189_at	AT5G20910	29.665	153.13	5.16198	similar to zinc finger (C3HC4-type RING finger) family protein [Arabidopsis thaliana] (TAIR:AT5G01980.1); similar to Zinc finger, RING-type; RINGv [Medicago truncatula] (GB:ABE89663.1); similar to Os09g0434200 [Oryza sativa (japonica cultivar-group)] (GB:NP_001063251.1); contains InterPro domain Peptidyl-prolyl cis-trans isomerase, cyclophilin type; (InterPro:IPR002130); contains InterPro domain …
246191_at	AT5G20890	459.41	1043.18	2.27071	similar to chaperonin, putative [Arabidopsis thaliana] (TAIR:AT3G11830.1); similar to chaperonin containing TCP1, subunit 2 (beta) [Gallus gallus] (GB:NP_001012551.1); similar to Protein kinase; GroEL-like chaperone, ATPase [Medicago truncatula] (GB:ABE90681.1); similar to Cct2-prov protein [Xenopus laevis] (GB:AAH42347.1); contains InterPro domain T-complex protein 1, beta subunit; (InterPro:IPR…
246196_at	AT4G37090	35.895	84.295	2.34838	similar to Os02g0186700 [Oryza sativa (japonica cultivar-group)] (GB:NP_001046122.1); similar to villin [Dictyostelium discoideum AX4] (GB:XP_001134479.1)
246217_at	AT4G36920	39.2	88.255	2.2514	Encodes a floral homeotic gene, a member of the AP2/EREBP (ethylene responsive element binding protein) class of transcription factors and is involved in the specification of floral organ identity, establishment of floral meristem identity, suppression of floral meristem indeterminancy, and development of the ovule and seed coat. AP2 also has a role in controlling seed mass. Dominant negative all…
246222_at	AT4G36900	10.08	37.775	3.74752	encodes a member of the DREB subfamily A-5 of ERF/AP2 transcription factor family (RAP2.10). The protein contains one AP2 domain. There are 16 members in this subfamily including RAP2.9 and RAP2.1.
246249_at	AT4G36680	42.255	134.035	3.17205	similar to pentatricopeptide (PPR) repeat-containing protein [Arabidopsis thaliana] (TAIR:AT2G18520.1); similar to BAC19.8 [Lycopersicon esculentum] (GB:AAG01123.1); similar to Os08g0499800 [Oryza sativa (japonica cultivar-group)] (GB:NP_001062150.1); similar to Os02g0633200 [Oryza sativa (japonica cultivar-group)] (GB:NP_001047508.1); contains InterPro domain Pentatricopeptide repeat; (InterPro:…
246281_at	AT4G36940	58.28	127.665	2.19055	similar to nicotinate phosphoribosyltransferase family protein / NAPRTase family protein [Arabidopsis thaliana] (TAIR:AT2G23420.1); similar to B0222C05.1 [Oryza sativa (indica cultivar-group)] (GB:CAH66393.1); similar to nicotinate phosphoribosyltransferase-like protein [Medicago truncatula] (GB:AAP69614.1); similar to Nicotinate phosphoribosyltransferase related [Medicago truncatula] (GB:ABE9354…
246287_at	AT1G31870	48.45	105.185	2.171	similar to splicing factor PWI domain-containing protein [Arabidopsis thaliana] (TAIR:AT2G29210.1); similar to Os08g0178300 [Oryza sativa (japonica cultivar-group)] (GB:NP_001061128.1); similar to unknown protein [Oryza sativa (japonica cultivar-group)] (GB:BAD03052.1)
246288_at	AT1G31850	52.86	238.06	4.50359	similar to ERD3 (EARLY-RESPONSIVE TO DEHYDRATION 3) [Arabidopsis thaliana] (TAIR:AT4G19120.2); similar to Generic methyltransferase [Medicago truncatula] (GB:ABE86303.1); contains InterPro domain Protein of unknown function DUF248, methyltransferase putative; (InterPro:IPR004159)
246305_at	AT3G51890	46.175	216.19	4.68197	similar to unknown protein [Arabidopsis thaliana] (TAIR:AT2G40060.1); similar to conserved hypothetical protein [Medicago truncatula] (GB:ABE83515.1); contains InterPro domain Clathrin light chain; (InterPro:IPR000996)
246309_at	AT3G51790	34.67	72.2	2.08249	putative transmembrane protein G1p (AtG1) mRNA, complete
246310_at	AT3G51895	217.945	1414.7	6.49109	Encodes a sulfate transporter.
246343_at	AT3G56720	27.89	87.415	3.13428	similar to unknown protein [Arabidopsis thaliana] (TAIR:AT2G44200.1); similar to putative small ribonucleoprotein [Oryza sativa] (GB:AAL31070.1)
246452_at	AT5G16840	201.805	540.76	2.67962	similar to RNA recognition motif (RRM)-containing protein [Arabidopsis thaliana] (TAIR:AT4G17720.1); similar to Os06g0112400 [Oryza sativa (japonica cultivar-group)] (GB:NP_001056594.1); similar to putative RNA recognition motif (RRM)-containing protein [Oryza sativa (japonica cultivar-group)] (GB:BAD67779.1); contains InterPro domain Nucleotide-binding, alpha-beta plait; (InterPro:IPR012677); co…
246468_at	AT5G17050	179.35	809.625	4.51422	The At5g17050 encodes a anthocyanidin 3-O-glucosyltransferase which specifically glucosylates the 3-position of the flavonoid C-ring. Anthocyanidins such as cyanidin and pelargonidin as well as flavonols such as kaempferol and quercetin are accepted substrates.
246484_at	AT5G16040	39.805	188.38	4.73257	similar to regulator of chromosome condensation (RCC1) family protein [Arabidopsis thaliana] (TAIR:AT3G02510.1); similar to hypothetical protein [Cleome spinosa] (GB:ABD96878.1); contains InterPro domain Regulator of chromosome condensation, RCC1; (InterPro:IPR000408); contains InterPro domain Regulator of chromosome condensation/beta-lactamase-inhibitor protein II; (InterPro:IPR009091)
246488_at	AT5G16010	827.265	2664.36	3.22068	similar to ATTSC13/CER10/ECR/TSC13 (ENOYL-COA REDUCTASE), 3-oxo-5-alpha-steroid 4-dehydrogenase/ fatty acid elongase/ trans-2-enoyl-CoA reductase (NADPH) [Arabidopsis thaliana] (TAIR:AT3G55360.1); similar to hypothetical protein DDBDRAFT_0190926 [Dictyostelium discoideum AX4] (GB:XP_646664.1); similar to Os07g0162100 [Oryza sativa (japonica cultivar-group)] (GB:NP_001058945.1); contains InterPro …
246490_at	AT5G15950	324.63	2196.62	6.76655	Identical to S-adenosylmethionine decarboxylase proenzyme 2 (EC 4.1.1.50) (AdoMetDC 2) (SamDC 2) [Contains: S-adenosylmethionine decarboxylase 2 alpha chain; S-adenosylmethionine decarboxylase 2 beta chain] (SAMDC2) [Arabidopsis Thaliana] (GB:Q9S7T9); similar to SAMDC (S-ADENOSYLMETHIONINE DECARBOXYLASE) [Arabidopsis thaliana] (TAIR:AT3G02470.3); similar to S-adenosyl-L-methionine decarboxylase […
246495_at	AT5G16200	45.355	161.255	3.5554	similar to unknown protein [Arabidopsis thaliana] (TAIR:AT1G66890.1)
246511_at	AT5G15490	109.635	341.175	3.11192	similar to ATUGD1/UGD1 (UDP-glucose dehydrogenase 1), UDP-glucose 6-dehydrogenase [Arabidopsis thaliana] (TAIR:AT1G26570.1); similar to UDP-glucose 6-dehydrogenase [Arabidopsis thaliana] (TAIR:AT3G29360.2); similar to UDP-glucose 6-dehydrogenase, putative [Arabidopsis thaliana] (TAIR:AT5G39320.1); similar to UDP-glucose 6-dehydrogenase (UDP-Glc dehydrogenase) (UDP-GlcDH) (UDPGDH) (GB:Q96558); sim…
246523_at	AT5G15850	574.085	1997.57	3.47956	Homologous to the flowering-time gene CONSTANS.
246527_at	AT5G15750	146.435	499.115	3.40844	similar to hypothetical protein [Cleome spinosa] (GB:ABD96845.1); contains InterPro domain RNA-binding S4; (InterPro:IPR002942)
246528_at	AT5G15640	74.53	227.12	3.04736	similar to mitochondrial substrate carrier family protein [Arabidopsis thaliana] (TAIR:AT1G72820.1); similar to hypothetical protein [Cleome spinosa] (GB:ABD96928.1); contains InterPro domain Retrovirus capsid, N-terminal core; (InterPro:IPR008919); contains InterPro domain Mitochondrial carrier protein; (InterPro:IPR002067); contains InterPro domain Mitochondrial substrate carrier; (InterPro:IPR…
246559_at	AT5G15550	89.09	192.315	2.15866	similar to WD-40 repeat family protein / notchless protein, putative [Arabidopsis thaliana] (TAIR:AT5G52820.1); similar to WD40-like [Medicago truncatula] (GB:ABE82641.1); contains InterPro domain WD-40 repeat; (InterPro:IPR001680); contains InterPro domain WD40-like; (InterPro:IPR011046); contains InterPro domain NLE; (InterPro:IPR012972)
246566_at	AT5G14940	32.75	123.5	3.77099	similar to proton-dependent oligopeptide transport (POT) family protein [Arabidopsis thaliana] (TAIR:AT3G01350.1); similar to TGF-beta receptor, type I/II extracellular re (GB:ABE79897.1); contains InterPro domain TGF-beta receptor, type I/II extracellular region; (InterPro:IPR000109)
246575_at	AT1G31660	126.5	268.185	2.12004	similar to Os09g0352400 [Oryza sativa (japonica cultivar-group)] (GB:NP_001062958.1); similar to bystin (51.6 kD)-like [Oryza sativa (japonica cultivar-group)] (GB:BAD29025.1); contains InterPro domain Bystin; (InterPro:IPR007955)
246597_at	AT5G14760	226.06	836.425	3.70001	At5g14760 encodes for L-aspartate oxidase involved in the early steps of NAD biosynthesis. In contrary to the EC 1.4.3.16 (l-aspartate oxidase - deaminating) the enzyme catalyzes the reaction L-aspartate + O2 = iminoaspartate (alpha-iminosuccinate) + H2O2
246623_at	AT1G48920	753.44	2282.78	3.02981	similar to ATRANGAP1 (RAN GTPASE-ACTIVATING PROTEIN 1), nucleic acid binding [Arabidopsis thaliana] (TAIR:AT3G18610.1); similar to tobacco nucleolin [Nicotiana tabacum] (GB:BAC02896.1); contains InterPro domain Nucleotide-binding, alpha-beta plait; (InterPro:IPR012677); contains InterPro domain RNA-binding region RNP-1 (RNA recognition motif); (InterPro:IPR000504)
246708_at	AT5G28150	139.28	736.965	5.29125	similar to unknown protein [Arabidopsis thaliana] (TAIR:AT3G04860.1); similar to Os07g0572300 [Oryza sativa (japonica cultivar-group)] (GB:NP_001060057.1); similar to Os03g0806700 [Oryza sativa (japonica cultivar-group)] (GB:NP_001051637.1); similar to Protein of unknown function DUF868, plant [Medicago truncatula] (GB:ABE92686.1); contains InterPro domain Protein of unknown function DUF868, plan…
246756_at	AT5G27930	18.89	188.365	9.97168	similar to protein phosphatase 2C, putative / PP2C, putative [Arabidopsis thaliana] (TAIR:AT3G05640.2); similar to Protein phosphatase 2C-like [Medicago truncatula] (GB:ABE85677.1); contains InterPro domain Protein phosphatase 2C-like; (InterPro:IPR001932)
246791_at	AT5G27280	48.685	332	6.81935	similar to zinc finger (DNL type) family protein [Arabidopsis thaliana] (TAIR:AT1G68730.1); similar to Os06g0724400 [Oryza sativa (japonica cultivar-group)] (GB:NP_001058612.1); similar to unknown protein [Oryza sativa (japonica cultivar-group)] (GB:BAD61688.1); contains InterPro domain Zinc finger, Zim17-type; (InterPro:IPR007853)
246796_at	AT5G26770	18.995	133.24	7.01448	similar to unknown protein [Arabidopsis thaliana] (TAIR:AT3G05830.1); similar to hypothetical protein [Oryza sativa (japonica cultivar-group)] (GB:BAD86886.1); similar to Os05g0135900 [Oryza sativa (japonica cultivar-group)] (GB:NP_001054577.1); contains InterPro domain tRNA-binding arm; (InterPro:IPR010978)
246829_at	AT5G26570	110.995	455.575	4.10446	chloroplastidic phosphoglucan, water dikinase (PWD) which is required for normal degradation of leaf starch in Arabidopsis. NMR analysis of the mutants, suggests that the gene is specifically involved in the phosphorylation of the glucosyl residues of starch at the C3 position.
246831_at	AT5G26340	51.325	395.85	7.71262	Encodes a protein with high affinity, hexose-specific/H+ symporter activity. The activity of the transporter appears to be negatively regulated by phosphorylation. Importantly, microarray analysis, as well as the study of the expression of this gene in mutants involved in programmed cell death (PCD) demonstrated a tight correlation between this gene's expression and PCD.
246860_at	AT5G25840	91.835	206.71	2.25088	similar to unknown protein [Arabidopsis thaliana] (TAIR:AT1G79770.1); similar to Os06g0554200 [Oryza sativa (japonica cultivar-group)] (GB:NP_001057846.1); similar to Os01g0199700 [Oryza sativa (japonica cultivar-group)] (GB:NP_001042311.1); similar to hypothetical protein [Oryza sativa (japonica cultivar-group)] (GB:BAD26169.1); contains InterPro domain Protein of unknown function DUF1677, plant…
246862_at	AT5G25760	137.875	375.33	2.72225	mutant displays sucrose-dependent seedling development and reduced lateral root production. PEX4 interacts with PEX22 in a yeast two-hybrid. Necessary for peroxisome biogenesis. The PEX4 and PEX22 pair may be important during the remodeling of peroxisome matrix contents as glyoxysomes transition to leaf peroxisomes.
246881_at	AT5G26040	18.21	48.555	2.66639	Class III RPD3 type protein
246885_at	AT5G26230	27.09	67.63	2.49649	similar to unknown protein [Arabidopsis thaliana] (TAIR:AT5G42750.1); similar to Os05g0390600 [Oryza sativa (japonica cultivar-group)] (GB:NP_001055441.1); similar to PREDICTED: hypothetical protein [Rattus norve (GB:XP_001078830.1)
246936_at	AT5G25360	124.015	303.09	2.44398	similar to unknown protein [Arabidopsis thaliana] (TAIR:AT1G15350.1); similar to hypothetical protein [Glycine max] (GB:AAN03467.1)
247014_at	AT5G67630	48.39	97.64	2.01777	similar to DNA helicase-related [Arabidopsis thaliana] (TAIR:AT3G49830.1); similar to putative DNA helicase [Oryza sativa (japonica cultivar-group)] (GB:BAD72453.1); similar to RuvB-like 2 [Xenopus tropicalis] (GB:CAJ83917.1); similar to LOC398205 protein [Xenopus laevis] (GB:AAI23266.1); contains InterPro domain Replication factor C conserved region; (InterPro:IPR000862); contains InterPro domai…
247032_at	AT5G67240	79.74	172.63	2.16491	similar to exonuclease family protein [Arabidopsis thaliana] (TAIR:AT3G50100.1); similar to H0212B02.12 [Oryza sativa (indica cultivar-group)] (GB:CAH68267.1); contains InterPro domain Nucleotide-binding, alpha-beta plait; (InterPro:IPR012677); contains InterPro domain Exonuclease; (InterPro:IPR006055); contains InterPro domain Polynucleotidyl transferase, Ribonuclease H fold; (InterPro:IPR012337…
247046_at	AT5G66540	63.285	162.345	2.5653	similar to unknown protein [Arabidopsis thaliana] (TAIR:AT3G28770.1); similar to Os12g0133900 [Oryza sativa (japonica cultivar-group)] (GB:NP_001066092.1); similar to Os11g0137100 [Oryza sativa (japonica cultivar-group)] (GB:NP_001065694.1); similar to PREDICTED: hypothetical protein [Strongylocentrotus purpuratus] (GB:XP_798175.2); contains InterPro domain Mpp10 protein; (InterPro:IPR007151); co…
247047_at	AT5G66650	25.16	71.97	2.86049	similar to unknown protein [Arabidopsis thaliana] (TAIR:AT2G23790.1); similar to Os10g0501500 [Oryza sativa (japonica cultivar-group)] (GB:NP_001064986.1); similar to Protein of unknown function DUF607 [Medicago truncatula] (GB:ABE78504.1); similar to Os03g0233000 [Oryza sativa (japonica cultivar-group)] (GB:NP_001049472.1); contains InterPro domain Protein of unknown function DUF607; (InterPro:I…
247095_at	AT5G66400	55.61	482.15	8.6702	Belongs to the dehydrin protein family, which contains highly conserved stretches of 7-17 residues that are repetitively scattered in their sequences, the K-, S-, Y- and lysine rich segments. ABA- and drought-induced glycine-rice dehydrin protein. The ABA-induced expression of RAB18 was reduced following ACC application, indicating that ethylene inhibits the ABA signaling pathway. RAB18 is also e…
247097_at	AT5G66460	45.08	187.965	4.16959	similar to (1-4)-beta-mannan endohydrolase, putative [Arabidopsis thaliana] (TAIR:AT3G10890.1); similar to hypothetical protein [Thellun (GB:ABB45852.1); contains InterPro domain Glycoside hydrolase, family 5; (InterPro:IPR001547)
247101_at	AT5G66530	315.07	742.27	2.35589	similar to aldose 1-epimerase family protein [Arabidopsis thaliana] (TAIR:AT5G57330.1); similar to Os09g0327400 [Oryza sativa (japonica cultivar-group)] (GB:NP_001062890.1); similar to apospory-associated protein C; APOC [Chlamydomonas reinhardtii] (GB:AAF34174.1); contains InterPro domain Galactose mutarotase-like; (InterPro:IPR011013); contains InterPro domain Aldose 1-epimerase; (InterPro:IPR0…
247120_at	AT5G65990	167.81	405.275	2.41508	similar to amino acid transporter family protein [Arabidopsis thaliana] (TAIR:AT4G38250.1); similar to amino acid transporter family protein [Arabidopsis thaliana] (TAIR:AT2G42005.1); similar to amino acid transport protein (GB:AAB82307.1); similar to OSIGBa0158F05.8 [Oryza sativa (indica cultivar-group)] (GB:CAH66759.1); similar to OSJNBa0017B10.14 [Oryza sativa (japonica cultivar-group)] (GB:CA…
247126_at	AT5G66080	13.36	27.22	2.03743	similar to protein phosphatase 2C, putative / PP2C, putative [Arabidopsis thaliana] (TAIR:AT3G51370.1); similar to protein phosphatase 2c-like protein [Thellun (GB:AAM19705.1); contains InterPro domain Protein phosphatase 2C-like; (InterPro:IPR001932)
247137_at	AT5G66210	51.195	108.065	2.11085	member of Calcium Dependent Protein Kinase
247168_at	AT5G65860	84.345	200.665	2.3791	similar to ankyrin repeat family protein / methyltransferase-related [Musa acuminata] (GB:ABF70003.1); contains InterPro domain Ankyrin; (InterPro:IPR002110)
247175_at	AT5G65280	31.505	83.18	2.64022	similar to catalytic [Arabidopsis thaliana] (TAIR:AT1G52920.1); similar to putative 7-transmembrane G-protein-coupled receptor [Solanum chacoense] (GB:AAF75794.1); contains InterPro domain Six-hairpin glycosidase; (InterPro:IPR008928); contains InterPro domain Lanthionine synthetase C-like; (InterPro:IPR007822)
247177_at	AT5G65300	13.87	181.86	13.1118	similar to Avr9/Cf-9 rapidly elicited protein 75 [Nicotiana tabacum] (GB:AAG43558.1)
247186_at	AT5G65470	195.735	668.27	3.41416	similar to unknown protein [Arabidopsis thaliana] (TAIR:AT4G24530.1); similar to putative auxin growth promotor protein [Lycopersicon esculentum] (GB:AAK84479.1); similar to Os09g0412200 [Oryza sativa (japonica cultivar-group)] (GB:NP_001063155.1); contains InterPro domain Protein of unknown function DUF246, plant; (InterPro:IPR004348)
247239_at	AT5G64640	15.44	42.775	2.7704	similar to pectinesterase family protein [Arabidopsis thaliana] (TAIR:AT5G09760.1); similar to 52O08_4 [Brassica rapa subsp. pekinensis] (GB:AAZ67549.1); contains InterPro domain Virulence factor, pectin lyase fold; (InterPro:IPR011050); contains InterPro domain Plant invertase/pectin methylesterase inhibitor; (InterPro:IPR007186); contains InterPro domain Pectinesterase; (InterPro:IPR000070); co…
247248_at	AT5G64560	43.415	121.195	2.79155	similar to magnesium transporter CorA-like family protein (MRS2-7) [Arabidopsis thaliana] (TAIR:AT5G09690.2); similar to magnesium transporter CorA-like family protein, putative, expressed [Oryza sativa (japonica cultivar-group)] (GB:ABF98804.1); contains InterPro domain Mg2+ transporter protein, CorA-like; (InterPro:IPR002523)
247252_at	AT5G64770	200.345	564.04	2.81534	similar to 80C09_10 [Brassica rapa subsp. pekinensis] (GB:AAZ41821.1)
247268_at	AT5G64080	139.425	2130.24	15.2788	Identical to Nonspecific lipid-transfer protein-like protein At5g64080 precursor [Arabidopsis Thaliana] (GB:Q8VYI9;GB:Q8L8Q1;GB:Q9FMI9); similar to protease inhibitor/seed storage/lipid transfer protein (LTP) family protein [Arabidopsis thaliana] (TAIR:AT2G13820.1); similar to xylogen protein 1 [Zinnia elegans] (GB:BAD24657.1); contains InterPro domain Plant lipid transfer protein/Par allergen; (…
247277_at	AT5G64420	73.955	233.065	3.15144	similar to zinc finger protein-related [Arabidopsis thaliana] (TAIR:AT5G63740.1); similar to Os02g0135700 [Oryza sativa (japonica cultivar-group)] (GB:NP_001045819.1); similar to hypothetical protein CC1G_03896 [Coprinopsis cinerea okayama7#130] (GB:EAU88224.1); contains InterPro domain DNA polymerase V; (InterPro:IPR007015)
247279_at	AT5G64310	240.78	1455.83	6.04631	Encodes arabinogalactan-protein (AGP1).
247280_at	AT5G64260	401.61	1363.93	3.39616	similar to phosphate-responsive protein, putative [Arabidopsis thaliana] (TAIR:AT5G09440.1); similar to erg-1 [Solanum tuberosum] (GB:AAP42136.1); contains InterPro domain Phosphate-induced protein 1 conserved region; (InterPro:IPR006766)
247287_at	AT5G64230	25.57	136.885	5.35334	similar to unknown protein [Arabidopsis thaliana] (TAIR:AT3G19920.1); similar to hypothetical protein [Trifolium pratense] (GB:BAE71289.1)
247291_at	AT5G64480	41.095	94.055	2.28872	similar to hypothetical protein MtrDRAFT_AC130800g2v2 [Medicago truncatula] (GB:ABE86822.1)
247302_at	AT5G63880	39.72	191.18	4.81319	similar to SNF7-related [Arabidopsis thaliana] (TAIR:AT5G09260.1); similar to Charged multivesicular body protein 6 (Chromatin-modifying protein 6) (GB:Q503V0); similar to Os02g0596500 [Oryza sativa (japonica cultivar-group)] (GB:NP_001047322.1); similar to hypothetical protein LOC445397 [Danio rerio] (GB:NP_001003874.1); contains InterPro domain Snf7; (InterPro:IPR005024)
247325_at	AT5G64200	93.02	194.265	2.08842	encodes an SC35-like splicing factor of 35 kD localized to the nuclear specks.
247336_at	AT5G63640	60.075	124.9	2.07907	similar to VHS domain-containing protein / GAT domain-containing protein [Arabidopsis thaliana] (TAIR:AT1G76970.1); similar to GAT; ENTH/VHS [Medicago truncatula] (GB:ABE83690.1); contains InterPro domain GAT; (InterPro:IPR004152); contains InterPro domain VHS; (InterPro:IPR002014); contains InterPro domain ENTH/VHS; (InterPro:IPR008942)
247346_at	AT5G63770	41.455	103.805	2.50404	a member of the diacylglycerol kinase gene family. Encodes a functional diacylglycerol kinase. Involved in root elongation and plant development. Gene expression is induced by wounding or cold.
247348_at	AT5G63810	25.53	133.655	5.23521	member of Glycoside Hydrolase Family 35
247367_at	AT5G63290	16.59	35.53	2.14165	similar to putative oxygen-independent coproporphyrinogen III oxidase [Trichodesmium erythraeum IMS101] (GB:YP_721024.1); similar to Os12g0270100 [Oryza sativa (japonica cultivar-group)] (GB:NP_001066545.1); contains InterPro domain Putative oxygen-independent coproporphyrinogen III oxidase; (InterPro:IPR004559); contains InterPro domain HemN, C-terminal; (InterPro:IPR010723); contains InterPro d…
247368_at	AT5G63330	74.54	210.33	2.82171	similar to ATBET9 (ARABIDOPSIS THALIANA BROMODOMAIN AND EXTRATERMINAL DOMAIN PROTEIN 9), DNA binding [Arabidopsis thaliana] (TAIR:AT5G14270.1); similar to global transcription factor group E [Zea mays] (GB:AAO84020.1); similar to putative global transcription factor group E [Oryza sativa (japonica cultivar-group)] (GB:BAD19338.1); contains InterPro domain Bromodomain; (InterPro:IPR001487)
247370_at	AT5G63320	54.49	350.345	6.42953	similar to GTE8 (GLOBAL TRANSCRIPTION FACTOR GROUP E8), DNA binding [Arabidopsis thaliana] (TAIR:AT3G27260.1); similar to putative bromodomain-containing protein [Oryza sativa (japonica cultivar-group)] (GB:BAD08859.1); contains domain FALZ-RELATED BROMODOMAIN-CONTAINING PROTEINS (PTHR22880); contains domain GCN5 GENERAL CONTROL OF AMINO-ACID SYNTHESIS 5-LIKE 2, GCNL2 (PTHR22880:SF2)
247384_at	AT5G63370	176.975	443.51	2.50606	similar to protein kinase family protein [Arabidopsis thaliana] (TAIR:AT1G67580.1); similar to Protein kinase [Medicago truncatula] (GB:ABE82023.1); similar to Os02g0602100 [Oryza sativa (japonica cultivar-group)] (GB:NP_001047355.1); similar to Os04g0488000 [Oryza sativa (japonica cultivar-group)] (GB:NP_001053147.1); contains InterPro domain Serine/threonine protein kinase; (InterPro:IPR002290)…
247395_at	AT5G62910	50.035	158.865	3.17508	similar to protein binding / zinc ion binding [Arabidopsis thaliana] (TAIR:AT3G48070.2); similar to hypothetical protein LES1_20t00015 [Lycopersicon esculentum] (GB:ABI34275.1); contains InterPro domain Zinc finger, RING-type; (InterPro:IPR001841)
247399_at	AT5G62960	42.195	88.425	2.09563	similar to unknown protein [Arabidopsis thaliana] (TAIR:AT1G10660.1); similar to hypothetical protein MtrDRAFT_AC124952g40v1 [Medicago truncatula] (GB:ABE93571.1)
247403_at	AT5G62740	141.57	356.85	2.52066	similar to band 7 family protein [Arabidopsis thaliana] (TAIR:AT1G69840.6); similar to hypersensitive-induced reaction protein [Capsicum annuum] (GB:AAS98165.1); contains InterPro domain Band 7 protein; (InterPro:IPR001107)
247407_at	AT5G62900	28.95	58.415	2.01779	similar to unknown protein [Arabidopsis thaliana] (TAIR:AT5G50090.1); similar to Os09g0381600 [Oryza sativa (japonica cultivar-group)] (GB:NP_001063061.1); similar to T10O24.15, related [Lycopersicon esculentum] (GB:AAX95759.1)
247445_at	AT5G62640	89.415	362.68	4.05614	nuclear targeted protein involved in flowering time regulation that affects flowering time independent of FLC
247450_at	AT5G62350	360.365	5072.07	14.0748	similar to invertase/pectin methylesterase inhibitor family protein [Arabidopsis thaliana] (TAIR:AT3G47380.1); similar to putative ripening-related protein [Vitis vinifera] (GB:CAB85625.1); contains InterPro domain Plant invertase/pectin methylesterase inhibitor; (InterPro:IPR007186); contains InterPro domain Pectinesterase inhibitor; (InterPro:IPR006501)
247452_at	AT5G62430	166.67	557.225	3.34328	Dof-type zinc finger domain-containing protein, similar to H-protein promoter binding factor-2a GI:3386546 from (Arabidopsis thaliana). Represses expression of Constans (CO), a circadian regulator of flowering time. Interacts with LKP2 and FKF1. Expression oscillates under constant light conditions. Mainly expressed in the vasculature of cotyledons, leaves and hypocotyls, but also in stomata. Loc…
247453_at	AT5G62440	79.995	274.16	3.42721	similar to defective chloroplasts and leaves protein-related / DCL protein-related [Arabidopsis thaliana] (TAIR:AT1G45230.1); similar to expressed protein [Oryza sativa (japonica cultivar-group)] (GB:ABF94367.1); similar to Os03g0187000 [Oryza sativa (japonica cultivar-group)] (GB:NP_001049206.1)
247454_at	AT5G62440	103.33	269.2	2.60525	similar to defective chloroplasts and leaves protein-related / DCL protein-related [Arabidopsis thaliana] (TAIR:AT1G45230.1); similar to expressed protein [Oryza sativa (japonica cultivar-group)] (GB:ABF94367.1); similar to Os03g0187000 [Oryza sativa (japonica cultivar-group)] (GB:NP_001049206.1)
247465_at	AT5G62190	200.63	607.84	3.02966	DEAD/DEAH box RNA helicase PRH75
247467_at	AT5G62130	93.645	192.86	2.05948	similar to Per1-like family protein [Arabidopsis thaliana] (TAIR:AT1G16560.3); similar to Per1-like family protein [Solanum tuberosum] (GB:ABB72805.1); contains InterPro domain Per1-like; (InterPro:IPR007217)
247470_at	AT5G62220	121.68	334.33	2.74762	similar to exostosin family protein [Arabidopsis thaliana] (TAIR:AT4G13990.1); similar to Exostosin-like [Medicago truncatula] (GB:ABE79352.1); contains InterPro domain Exostosin-like; (InterPro:IPR004263)
247487_at	AT5G62150	21.545	73.25	3.39986	similar to peptidoglycan-binding LysM domain-containing protein [Arabidopsis thaliana] (TAIR:AT4G25433.1); similar to Os10g0524300 [Oryza sativa (japonica cultivar-group)] (GB:NP_001065106.1); similar to Putative dihydrodipicolinate reductase-like protein [Oryza sativa (japonica cultivar-group)] (GB:AAO15285.1); similar to OSJNBa0019K04.5 [Oryza sativa (japonica cultivar-group)] (GB:CAD41658.3); …
247488_at	AT5G61820	668.12	2084.64	3.12016	similar to hypothetical protein [Trifolium pratense] (GB:BAE71234.1); contains InterPro domain Stress up-regulated Nod 19; (InterPro:IPR011692)
247497_at	AT5G61770	52.04	114.64	2.20292	Identical to Peter Pan-like protein (PPAN) [Arabidopsis Thaliana] (GB:Q9ASU7;GB:Q9FLT1); similar to Brix [Medicago truncatula] (GB:ABE89071.1); contains InterPro domain Brix; (InterPro:IPR007109)
247498_at	AT5G61810	30.92	667.155	21.5768	similar to mitochondrial substrate carrier family protein [Arabidopsis thaliana] (TAIR:AT5G07320.1); similar to putative Mcsc-pending-prov protein [Oryza sativa (japonica cultivar-group)] (GB:BAD15855.1); contains InterPro domain EF-Hand type; (InterPro:IPR011992); contains InterPro domain Calcium-binding EF-hand; (InterPro:IPR002048); contains InterPro domain Mitochondrial carrier protein; (Inte…
247525_at	AT5G61380	28.21	631.63	22.3903	pseudo response regulator involved in the generation of circadian rhythms. TOC1 appears to shorten the period of circumnutation speed. TOC1 contributes to the plant fitness (carbon fixation, biomass) by influencing the circadian clock period.
247541_at	AT5G61660	189.205	829.59	4.38461	similar to glycine-rich protein [Arabidopsis thaliana] (TAIR:AT5G46730.1); similar to hypothetical protein MtrDRAFT_AC152818g3v1 [Medicago truncatula] (GB:ABE77867.1)
247545_at	AT5G61530	85.92	209.65	2.44006	similar to unnamed protein product [Tetraodon nigroviridis] (GB:CAF97162.1); similar to Os07g0486500 [Oryza sativa (japonica cultivar-group)] (GB:NP_001059663.1); contains InterPro domain Rho GTPase activation protein; (InterPro:IPR008936); contains InterPro domain RhoGAP; (InterPro:IPR000198)
247555_at	AT5G61020	164.985	377.565	2.28848	similar to ECT2 [Arabidopsis thaliana] (TAIR:AT3G13460.4); similar to YT521-B-like protein [Medicago truncatula] (GB:ABE87461.1); contains InterPro domain YT521-B-like protein; (InterPro:IPR007275)
247574_at	AT5G61230	176.075	369.535	2.09874	similar to ankyrin repeat family protein [Arabidopsis thaliana] (TAIR:AT5G07840.1); similar to ankyrin 2,3/unc44 [Aedes aegypti] (GB:EAT33004.1); similar to Os02g0102600 [Oryza sativa (japonica cultivar-group)] (GB:NP_001045598.1); contains InterPro domain Ankyrin; (InterPro:IPR002110)
247575_at	AT5G61030	82.88	226.755	2.73594	encodes a glycine-rich RNA binding protein. Gene expression is induced by cold.
247585_at	AT5G60680	391.77	1431.84	3.6548	similar to unknown protein [Arabidopsis thaliana] (TAIR:AT3G45210.1); similar to Protein of unknown function DUF584 [Medicago truncatula] (GB:ABE80969.1); contains InterPro domain Protein of unknown function DUF584; (InterPro:IPR007608)
247593_at	AT5G60790	300.755	1417.44	4.71296	member of GCN subfamily
247601_at	AT5G60850	113.675	574.42	5.05318	Encodes a zinc finger protein.
247641_at	AT5G60540	81.81	210.695	2.57542	Encodes a protein predicted to function in tandem with PDX1 to form glutamine amidotransferase complex with involved in vitamin B6 biosynthesis. PDX2 is predicted to function as glutaminase within the complex.
247649_at	AT5G60030	26.69	73.75	2.76321	similar to unknown protein [Arabidopsis thaliana] (TAIR:AT1G56660.1); similar to PREDICTED: hypothetical protein [Mus musculus] (GB:XP_983740.1)
247653_at	AT5G59950	104.86	407.87	3.88966	similar to RNA and export factor-binding protein, putative [Arabidopsis thaliana] (TAIR:AT5G02530.1); similar to ALY protein [Nicotiana benthamiana] (GB:CAG26903.1); contains InterPro domain RNA-binding region RNP-1 (RNA recognition motif); (InterPro:IPR000504)
247655_at	AT5G59820	63.42	263.135	4.14909	Encodes a zinc finger protein involved in high light and cold acclimation. Overexpression of this putative transcription factor increases the expression level of 9 cold-responsive genes and represses the expression level of 15 cold-responsive genes, including CBF genes. Also, lines overexpressing this gene exhibits a small but reproducible increase in freeze tolerance. Because of the repression o…
247676_at	AT5G59980	17.91	58.515	3.26717	similar to RNase P subunit p30 family protein [Oryza sativa (japonica cultivar-group)] (GB:ABA95564.1); similar to Os12g0175900 [Oryza sativa (japonica cultivar-group)] (GB:NP_001066293.1); similar to RNase P subunit p30 family protein, expressed [Oryza sativa (japonica cultivar-group)] (GB:ABG22323.1); contains InterPro domain RNase P subunit p30; (InterPro:IPR002738)
247706_at	AT5G59480	129.55	597.77	4.6142	similar to haloacid dehalogenase-like hydrolase family protein [Arabidopsis thaliana] (TAIR:AT5G02230.2); similar to putative ripening-related protein [Vitis vinifera] (GB:CAB85628.1); contains InterPro domain HAD-superfamily hydrolase subfamily IA, variant 3; (InterPro:IPR006402); contains InterPro domain Pyrimidine 5-nucleotidase; (InterPro:IPR010237); contains InterPro domain Haloacid dehaloge…
247707_at	AT5G59450	43.5	89.52	2.05793	similar to scarecrow transcription factor family protein [Arabidopsis thaliana] (TAIR:AT3G46600.1); similar to GRAS4 [Solanum lycopersicum] (GB:ABD72960.1); contains InterPro domain GRAS transcription factor; (InterPro:IPR005202)
247723_at	AT5G59220	46.415	130.16	2.80427	similar to protein phosphatase 2C, putative / PP2C, putative [Arabidopsis thaliana] (TAIR:AT1G07430.1); similar to protein phosphatase 2C [Nicotiana tabacum] (GB:CAC10358.1); contains InterPro domain Protein phosphatase 2C-like; (InterPro:IPR001932)
247734_at	AT5G59400	85.925	195.435	2.27448	similar to unknown protein [Arabidopsis thaliana] (TAIR:AT4G11960.1); similar to unknown protein [Oryza sativa] (GB:AAK73156.1); contains domain DNA ligase/mRNA capping enzyme, catalytic domain (SSF56091)
247739_at	AT5G59240	22.78	89.02	3.90781	Identical to 40S ribosomal protein S8-2 (RPS8B) [Arabidopsis Thaliana] (GB:Q9FIF3); similar to 40S ribosomal protein S8 (RPS8A) [Arabidopsis thaliana] (TAIR:AT5G20290.1); similar to ribosomal protein S8 [Oryza sativa (japonica cultivar-group)] (GB:BAA07207.1); similar to Os02g0489400 [Oryza sativa (japonica cultivar-group)] (GB:NP_001046866.1); contains InterPro domain Ribosomal protein S8E; (Int…
247763_at	AT5G59180	68.895	211.52	3.07018	Identical to DNA-directed RNA polymerase II 19 kDa polypeptide (EC 2.7.7.6) (RNA polymerase II subunit 5) (RPB19) [Arabidopsis Thaliana] (GB:P38421); similar to RNA polymerase Rpb7 N-terminal domain-containing protein [Arabidopsis thaliana] (TAIR:AT4G14660.1); similar to DNA-directed RNA polymerase II 19 kDa polypeptide (RNA polymerase II subunit 5) (GB:P46279); contains InterPro domain Nucleic a…
247774_at	AT5G58660	10.53	36.645	3.48006	similar to oxidoreductase, 2OG-Fe(II) oxygenase family protein [Arabidopsis thaliana] (TAIR:AT3G47190.1); similar to H0321H01.3 [Oryza sativa (indica cultivar-group)] (GB:CAH66494.1); similar to Os04g0407800 [Oryza sativa (japonica cultivar-group)] (GB:NP_001052718.1); similar to OSJNBa0042I15.12 [Oryza sativa (japonica cultivar-group)] (GB:CAE04890.3); contains InterPro domain Isopenicillin N sy…
247776_at	AT5G58700	19.92	349.99	17.5698	similar to phosphoinositide-specific phospholipase C family protein [Arabidopsis thaliana] (TAIR:AT5G58690.1); similar to phosphoinositide-specific phospholipase C family protein [Arabidopsis thaliana] (TAIR:AT2G40116.1); similar to ATPLC2 (PHOSPHOLIPASE C 2), phospholipase C [Arabidopsis thaliana] (TAIR:AT3G08510.2); similar to phosphoinositide-specific phospholipase C [Nicotiana rustica] (GB:CA…
247786_at	AT5G58600	20.985	169.975	8.09983	Belongs to a large family of plant-specific genes of unknown function. Involved in resistance to the powdery mildew species Erysiphe cichoracearum and Erysiphe orontii, but not to the unrelated pathogens Pseudomonas syringae or Peronospora parasitica.
247794_at	AT5G58670	37.085	554.065	14.9404	phosphatidylinositol-specific phospholipase C is induced to a significant extent under various environmental stresses, such as dehydration, salinity, and low temperature. May play a role in secondary ABA response. There are two genes called ATPLC1, one corresponding to AT4g38530 and one corresponding ot AT5g58670 (this one).
247810_at	AT5G58290	475.7	1245.35	2.61793	26S proteasome AAA-ATPase subunit RPT3 (RPT3) mRNA,
247820_at	AT5G58380	81.575	212.13	2.60043	Encodes a CBL-interacting protein kinase with similarity to SOS protein kinase.
247851_at	AT5G58070	820.435	5288.55	6.44603	similar to temperature-induced lipocalin [Brassica napus] (GB:ABB02398.1); contains InterPro domain Calycin-like; (InterPro:IPR011038); contains InterPro domain Lipocalin-like; (InterPro:IPR013208); contains InterPro domain Lipocalin, bacterial and plant; (InterPro:IPR002446); contains InterPro domain Calycin; (InterPro:IPR012674)
247918_at	AT5G57610	70.71	249.59	3.52977	similar to protein kinase family protein [Arabidopsis thaliana] (TAIR:AT1G79570.1); similar to protein kinase family protein [Arabidopsis thaliana] (TAIR:AT1G16270.1); similar to protein kinase family protein [Arabidopsis thaliana] (TAIR:AT1G04700.1); similar to flag-tagged protein kinase domain of putative mitogen-activated protein kinase kinase kinase [synthetic construct] (GB:ABG54351.1); cont…
247921_at	AT5G57660	812.52	3236.85	3.98372	Identical to Zinc finger protein CONSTANS-LIKE 5 (COL5) [Arabidopsis Thaliana] (GB:Q9FHH8;GB:Q8L9H4;GB:Q93ZC8); similar to zinc finger (B-box type) family protein [Arabidopsis thaliana] (TAIR:AT5G24930.1); similar to Zinc finger, B-box; CCT [Medicago truncatula] (GB:ABE83395.1); contains InterPro domain Zinc finger, CONSTANS-type; (InterPro:IPR002926); contains InterPro domain CCT; (InterPro:IPR0…
247926_at	AT5G57280	63.445	140.105	2.20829	similar to SAM (and some other nucleotide) binding motif [Medicago truncatula] (GB:ABE83993.1); contains InterPro domain SAM (and some other nucleotide) binding motif; (InterPro:IPR000051); contains InterPro domain Methyltransferase type 11; (InterPro:IPR013216)
247937_at	AT5G57110	30.74	2044.96	66.5244	Arabidopsis-autoinhibited Ca2+ -ATPase, isoform 8, contains all of the characteristic motifs of Ca2+ -transporting P-type Ca2+ -ATPases and is localized to the plasma membrane.
247942_at	AT5G57120	94.675	207.775	2.19461	similar to unknown protein [Arabidopsis thaliana] (TAIR:AT5G60030.1); similar to BRI1-KD interacting protein 132 [Oryza sativa (japonica cultivar-group)] (GB:BAD11359.1); similar to Os12g0613500 [Oryza sativa (japonica cultivar-group)] (GB:NP_001067264.1); contains InterPro domain SRP40, C-terminal; (InterPro:IPR007718); contains InterPro domain Lissencephaly type-1-like homology motif; (InterPro…
247944_at	AT5G57100	67.8	171.775	2.53355	similar to transporter-related [Arabidopsis thaliana] (TAIR:AT5G55950.1); similar to glucose-6-phosphate/phosphate-tranlocator-like [Oryza sativa (japonica cultivar-group)] (GB:BAD13039.1); contains InterPro domain Protein of unknown function DUF250; (InterPro:IPR004853)
247983_at	AT5G56630	105.425	968.745	9.18895	similar to phosphofructokinase family protein [Arabidopsis thaliana] (TAIR:AT4G32840.1); similar to phosphofructokinase family protein [Arabidopsis thaliana] (TAIR:AT4G29220.1); similar to phosphofructokinase family protein [Arabidopsis thaliana] (TAIR:AT4G26270.1); similar to Phosphofructokinase [Medicago truncatula] (GB:ABE84859.1); similar to Phosphofructokinase, putative [Medicago truncatula]…
247989_at	AT5G56350	164.67	579.62	3.51989	similar to pyruvate kinase, putative [Arabidopsis thaliana] (TAIR:AT5G63680.1); similar to pyruvate kinase, putative [Arabidopsis thaliana] (TAIR:AT4G26390.1); similar to pyruvate kinase, putative [Arabidopsis thaliana] (TAIR:AT5G08570.1); similar to pyruvate kinase [Glycine max] (GB:CAI53675.1); similar to Pyruvate kinase [Medicago truncatula] (GB:ABE78303.1); similar to Pyruvate kinase, cytosol…
247999_at	AT5G56150	178.335	374.14	2.09796	similar to UBC28, ubiquitin-protein ligase [Arabidopsis thaliana] (TAIR:AT1G64230.2); similar to ubiquitin-conjugating enzyme UBC2 [Mesembryanthemum crystallinum] (GB:AAD51109.1); similar to Os04g0667800 [Oryza sativa (japonica cultivar-group)] (GB:NP_001054191.1); contains InterPro domain Ubiquitin-conjugating enzyme, E2; (InterPro:IPR000608)
248000_at	AT5G56190	76.245	304.65	3.99567	similar to WD-40 repeat family protein [Arabidopsis thaliana] (TAIR:AT1G55680.1); similar to WD-40 repeat family protein [Arabidopsis thaliana] (TAIR:AT3G13340.1); similar to Os02g0721600 [Oryza sativa (japonica cultivar-group)] (GB:NP_001047961.1); similar to WD-40 repeat [Medicago truncatula] (GB:ABE85775.1); contains InterPro domain WD-40 repeat; (InterPro:IPR001680); contains InterPro domain …
248001_at	AT5G55990	124.655	551.075	4.4208	Encodes a member of the Arabidopsis CBL (Calcineurin B-like Calcium Sensor) protein family.
248040_at	AT5G55970	59.94	325.775	5.43502	similar to protein binding / zinc ion binding [Arabidopsis thaliana] (TAIR:AT4G26580.1); similar to Zinc finger, RING-type; RINGv [Medicago truncatula] (GB:ABE89318.1); contains InterPro domain Zinc finger, RING-type; (InterPro:IPR001841)
248042_at	AT5G55960	133.46	329.27	2.46718	similar to Unknown protein [Medicago truncatula] (GB:ABE89316.1); similar to Os06g0297700 [Oryza sativa (japonica cultivar-group)] (GB:NP_001057438.1); contains domain TRANSMEMBRANE PROTEIN (PTHR21716)
248062_at	AT5G55450	104.245	221.22	2.12212	similar to lipid binding [Arabidopsis thaliana] (TAIR:AT5G55410.2); similar to MtN5 [Medicago truncatula] (GB:CAA75593.1); contains InterPro domain Plant lipid transfer/seed storage/trypsin-alpha amylase inhibitor; (InterPro:IPR003612)
248082_at	AT5G55400	42.74	361.45	8.45695	Identical to Putative fimbrin-like protein 3 (FIM3) [Arabidopsis Thaliana] (GB:Q9FJ70); similar to fimbrin-like protein, putative [Arabidopsis thaliana] (TAIR:AT5G35700.1); similar to ATFIM1 (Arabidopsis thaliana fimbrin 1), actin binding [Arabidopsis thaliana] (TAIR:AT4G26700.2); similar to fimbrin-like protein, putative [Arabidopsis thaliana] (TAIR:AT2G04750.1); similar to Os02g0588300 [Oryza s…
248100_at	AT5G55180	140.655	3714.76	26.4105	similar to hydrolase, hydrolyzing O-glycosyl compounds [Arabidopsis thaliana] (TAIR:AT4G26830.1); similar to elicitor inducible beta-1,3-glucanase NtEIG-E76 [Nicotiana tabacum] (GB:BAB17320.1); similar to beta-1,3-glucanase 2 [Ziziphus jujuba] (GB:AAZ40342.1); contains InterPro domain X8; (InterPro:IPR012946); contains InterPro domain Glycoside hydrolase, family 17; (InterPro:IPR000490)
248101_at	AT5G55200	75.63	159.715	2.11179	similar to AR192, adenyl-nucleotide exchange factor/ chaperone binding / protein binding / protein homodimerization [Arabidopsis thaliana] (TAIR:AT4G26780.1); similar to chaperone GrpE type 2 [Nicotiana tabacum] (GB:AAC72387.1); contains InterPro domain GrpE protein, head; (InterPro:IPR009012); contains InterPro domain GrpE protein; (InterPro:IPR000740)
248136_at	AT5G54910	40.45	128.845	3.18529	Identical to Probable DEAD-box ATP-dependent RNA helicase 32 (EC 3.6.1.-) (RH32) [Arabidopsis Thaliana] (GB:Q9FFT9); similar to DEAD/DEAH box helicase, putative [Arabidopsis thaliana] (TAIR:AT5G65900.1); similar to putative RNA helicase [Oryza sativa (japonica cultivar-group)] (GB:BAC83715.1); contains InterPro domain DEAD/DEAH box helicase; (InterPro:IPR001410); contains InterPro domain DEAD/DEA…
248148_at	AT5G54930	43.16	101.515	2.35206	similar to AT hook motif-containing protein [Arabidopsis thaliana] (TAIR:AT5G52890.1); contains InterPro domain HMG-I and HMG-Y, DNA-binding; (InterPro:IPR000637)
248222_at	AT5G53570	78.195	162.43	2.07724	similar to RAB GTPase activator [Arabidopsis thaliana] (TAIR:AT3G49350.1); similar to RabGAP/TBC [Medicago truncatula] (GB:ABE88406.1); similar to Os09g0528800 [Oryza sativa (japonica cultivar-group)] (GB:NP_001063739.1); similar to Os08g0547200 [Oryza sativa (japonica cultivar-group)] (GB:NP_001062427.1); contains InterPro domain RabGAP/TBC; (InterPro:IPR000195)
248236_at	AT5G53870	25.255	201.365	7.97327	similar to plastocyanin-like domain-containing protein [Arabidopsis thaliana] (TAIR:AT4G27520.1); similar to putative early nodulin-like 2 predicted GPI-anchored protein [Trifolium pratense] (GB:BAE71287.1); contains InterPro domain Cupredoxin; (InterPro:IPR008972); contains InterPro domain Plastocyanin-like; (InterPro:IPR003245)
248243_at	AT5G53590	46.38	149.705	3.22779	similar to auxin-responsive family protein [Arabidopsis thaliana] (TAIR:AT4G00880.1); similar to Auxin responsive SAUR protein [Medicago truncatula] (GB:ABE93517.1); contains InterPro domain Auxin responsive SAUR protein; (InterPro:IPR003676)
248300_at	AT5G53000	90.46	201.395	2.22634	PP2A-associated protein with a possible function in the chilling response
248313_at	AT5G52590	143.22	354.235	2.47336	similar to RAB GTPase activator [Arabidopsis thaliana] (TAIR:AT4G27100.2); similar to TBC1 domain family, member 15 [Xenopus tropicalis] (GB:NP_989223.1); similar to TBC1 domain family, member 15 [Xenopus tropicalis] (GB:AAH76966.1); similar to Os02g0709800 [Oryza sativa (japonica cultivar-group)] (GB:NP_001047892.1); contains InterPro domain RabGAP/TBC; (InterPro:IPR000195)
248326_at	AT5G52820	141.09	695.37	4.92856	similar to transducin family protein / WD-40 repeat family protein [Arabidopsis thaliana] (TAIR:AT3G49660.1); similar to transducin family protein / WD-40 repeat family protein [Arabidopsis thaliana] (TAIR:AT4G02730.1); similar to Putative notchless protein homolog [Oryza sativa (japonica cultivar-group)] (GB:AAK00422.2); similar to notchless-like protein [Solanum chacoense] (GB:AAR88094.1); simi…
248328_at	AT5G52660	64.8	247.385	3.81767	similar to myb family transcription factor [Arabidopsis thaliana] (TAIR:AT4G01280.1); similar to MYBR5 [Malus x domestica] (GB:AAZ20444.1); contains InterPro domain Homeodomain-related; (InterPro:IPR012287); contains InterPro domain Homeodomain-like; (InterPro:IPR009057); contains InterPro domain Myb-like DNA-binding region, SHAQKYF class; (InterPro:IPR006447); contains InterPro domain Myb, DNA-b…
248351_at	AT5G52200	140.855	348.34	2.47304	similar to Os05g0301600 [Oryza sativa (japonica cultivar-group)] (GB:NP_001055135.1); similar to hypothetical protein MBP_81C12.14 [Musa balbisiana] (GB:ABF70088.1); contains InterPro domain Protein phosphatase inhibitor 2 (IPP-2); (InterPro:IPR007062)
248369_at	AT5G52040	270.815	637.155	2.35273	encodes an arginine/serine-rich splicing factor. transcript is alternatively spliced and is differentially expressed in different tissues (flowers, roots, stems, and leaves) examined.
248375_at	AT5G51710	47.745	118.32	2.47817	member of Putative potassium proton antiporter family
248381_at	AT5G51830	33.275	141.37	4.24853	similar to pfkB-type carbohydrate kinase family protein [Arabidopsis thaliana] (TAIR:AT1G66430.1); similar to fructokinase (GB:AAB57733.1); contains InterPro domain PfkB; (InterPro:IPR011611); contains InterPro domain Carbohydrate kinase, PfkB; (InterPro:IPR002173); contains InterPro domain Ribokinase; (InterPro:IPR002139)
248426_at	AT5G51740	75.825	158.205	2.08645	similar to Os02g0735100 [Oryza sativa (japonica cultivar-group)] (GB:NP_001048044.1); similar to putative protein [Ipheion uniflorum] (GB:AAX21203.1); contains InterPro domain Peptidase M48, Ste24p; (InterPro:IPR001915)
248440_at	AT5G51260	42.865	101.055	2.35752	similar to acid phosphatase, putative [Arabidopsis thaliana] (TAIR:AT4G25150.1); similar to acid phosphatase 1 (GB:1908418A); contains InterPro domain Acid phosphatase (Class B); (InterPro:IPR005519); contains InterPro domain Plant acid phosphatase; (InterPro:IPR010028)
248442_at	AT5G51280	75.04	152.065	2.02645	Identical to Probable DEAD-box ATP-dependent RNA helicase 35 (EC 3.6.1.-) (RH35) [Arabidopsis Thaliana] (GB:Q9LU46); similar to DEAD-box protein abstrakt, putative [Arabidopsis thaliana] (TAIR:AT4G33370.1); similar to putative DEAD-box protein abstrakt [Oryza sativa (japonica cultivar-group)] (GB:BAD38045.1); similar to putative DEAD-box protein abstrakt [Trifolium pratense] (GB:BAE71218.1); simi…
248451_at	AT5G51180	56.845	506.885	8.91697	similar to unknown protein [Arabidopsis thaliana] (TAIR:AT4G25770.1); similar to Os03g0726800 [Oryza sativa (japonica cultivar-group)] (GB:NP_001051137.1); similar to putative protein [Oryza sativa] (GB:CAC39063.1); similar to Os08g0143700 [Oryza sativa (japonica cultivar-group)] (GB:NP_001060979.1); contains InterPro domain Esterase/lipase/thioesterase; (InterPro:IPR000379); contains InterPro do…
248463_at	AT5G51130	30.19	72.34	2.39616	similar to Os08g0540500 [Oryza sativa (japonica cultivar-group)] (GB:NP_001062384.1); similar to PREDICTED: similar to bin3, bicoid-interacting 3 [Macaca mulatta] (GB:XP_001104039.1); similar to PREDICTED: bin3, bicoid-interacting 3 isoform 3 [Pan troglodytes] (GB:XP_527836.2); contains InterPro domain SAM (and some other nucleotide) binding motif; (InterPro:IPR000051); contains InterPro domain B…
248466_at	AT5G50720	26.045	492.31	18.9023	Encodes one of five HVA22 homologs in Arabidopsis. HVA22 is an ABA- and stress-inducible gene first isolated from barley. Members of this gene family have only been found in eukaryotes. AtHVA22e mRNA is upregulated to varying degrees in response to cold stress, salt stress, ABA treatment or dehydration.
248467_at	AT5G50800	25.27	172.22	6.8152	similar to nodulin MtN3 family protein [Arabidopsis thaliana] (TAIR:AT4G25010.1); similar to N3 like protein [Medicago truncatula] (GB:CAC44123.1); contains InterPro domain MtN3 and saliva related transmembrane protein; (InterPro:IPR004316)
248471_at	AT5G50840	47.235	245.225	5.1916	similar to nuclear matrix constituent protein-related [Arabidopsis thaliana] (TAIR:AT1G13220.2); similar to Alpha-taxilin, putative, expressed [Oryza sativa (japonica cultivar-group)] (GB:ABF95380.1); contains InterPro domain Prefoldin; (InterPro:IPR009053)
248537_at	AT5G50100	182.165	426.385	2.34065	similar to PBng143 [Vigna radiata] (GB:BAB82450.1); contains InterPro domain Thioredoxin-like fold; (InterPro:IPR012336); contains InterPro domain Putative thiol-disulphide oxidoreductase DCC; (InterPro:IPR007263)
248581_at	AT5G49900	38.175	538.025	14.0936	similar to unknown protein [Arabidopsis thaliana] (TAIR:AT1G33700.2); similar to unknown protein [Arabidopsis thaliana] (TAIR:AT4G10060.1); similar to unknown protein [Arabidopsis thaliana] (TAIR:AT3G24180.2); similar to unknown protein [Oryza sativa] (GB:AAL31035.1); similar to Os11g0242100 [Oryza sativa (japonica cultivar-group)] (GB:NP_001067588.1); similar to At5g49900 [Oryza sativa (japonica…
248587_at	AT5G49550	84.015	229.84	2.7357	similar to hypothetical protein DDBDRAFT_0205421 [Dictyostelium discoideum AX4] (GB:XP_642335.1); similar to Os02g0190900 [Oryza sativa (japonica cultivar-group)] (GB:NP_001046154.1); contains domain gb def: Hypothetical protein (PTHR10668:SF1); contains domain PHYTOENE DEHYDROGENASE (PTHR10668)
248592_at	AT5G49280	36.33	408.765	11.2514	similar to hydroxyproline-rich glycoprotein family protein [Arabidopsis thaliana] (TAIR:AT3G06750.1); similar to OJ1116_C07.3 [Oryza sativa (japonica cultivar-group)] (GB:BAC00686.1); similar to Os01g0309100 [Oryza sativa (japonica cultivar-group)] (GB:NP_001042851.1)
248607_at	AT5G49480	824.53	2042.11	2.4767	AtCP1 encodes a novel Ca2+-binding protein, which shares sequence similarities with calmodulins. The expression of AtCP1 is induced by NaCl.
248625_at	AT5G48880	159.44	347.87	2.18182	Encodes a peroxisomal 3-keto-acyl-CoA thiolase 2 precursor.
248686_at	AT5G48540	286.9	659.3	2.29801	similar to receptor protein kinase-related [Arabidopsis thaliana] (TAIR:AT3G22060.1); similar to 33 kDa secretory protein-like protein [Brassica rapa subsp. pekinensis] (GB:AAN23095.1); similar to Os03g0277600 [Oryza sativa (japonica cultivar-group)] (GB:NP_001049721.1); similar to Os03g0277700 [Oryza sativa (japonica cultivar-group)] (GB:NP_001049722.1); contains InterPro domain Protein of unkno…
248710_at	AT5G48480	155.355	830.41	5.34524	Identical to Protein At5g48480 [Arabidopsis Thaliana] (GB:Q9LV66); similar to early tobacco anther 1 [Medicago truncatula] (GB:ABE79314.1); contains domain no description (G3D.3.10.180.10); contains domain Glyoxalase/Bleomycin resistance protein/Dihydroxybiphenyl dioxygenase (SSF54593)
248743_at	AT5G48240	57.73	191	3.30851	similar to Os11g0266000 [Oryza sativa (japonica cultivar-group)] (GB:NP_001067664.1); similar to unnamed protein product [Ostreococcus tauri] (GB:CAL58467.1); contains InterPro domain Protein of unknown function DUF1665; (InterPro:IPR012459)
248744_at	AT5G48250	26.29	798.65	30.3785	Identical to Zinc finger protein CONSTANS-LIKE 10 (COL10) [Arabidopsis Thaliana] (GB:Q9LUA9); similar to COL9 (CONSTANS-LIKE 9), zinc ion binding [Arabidopsis thaliana] (TAIR:AT3G07650.3); similar to COL1 protein [Brassica nigra] (GB:AAN09808.1); similar to COL1 protein [Brassica nigra] (GB:AAN09810.1); similar to Os02g0724000 [Oryza sativa (japonica cultivar-group)] (GB:NP_001047975.1); contains…
248745_at	AT5G48250	16.625	87.635	5.27128	Identical to Zinc finger protein CONSTANS-LIKE 10 (COL10) [Arabidopsis Thaliana] (GB:Q9LUA9); similar to COL9 (CONSTANS-LIKE 9), zinc ion binding [Arabidopsis thaliana] (TAIR:AT3G07650.3); similar to COL1 protein [Brassica nigra] (GB:AAN09808.1); similar to COL1 protein [Brassica nigra] (GB:AAN09810.1); similar to Os02g0724000 [Oryza sativa (japonica cultivar-group)] (GB:NP_001047975.1); contains…
248749_at	AT5G47880	148.995	887.61	5.95731	Encodes a eukaryotic release factor 1 homolog. Cosuppression of the gene's expression results affects cell elongation of the inflorescence stem, specifically the internodes, and radial cell division. Expression of the protein is primarily observed in the vascular system and in actively growing and elongating zones.
248764_at	AT5G47640	108.245	390.62	3.60867	Identical to Nuclear transcription factor Y subunit B-2 (AtNF-YB-2) (Transcriptional activator HAP3B) (NFYB2) [Arabidopsis Thaliana] (GB:Q9FGJ3;GB:O23634;GB:Q9FV58); similar to CCAAT-box binding transcription factor subunit B (NF-YB) (HAP3 ) (AHAP3) family [Arabidopsis thaliana] (TAIR:AT4G14540.1); similar to transcription factor Hap3b, putative [Brassica oleracea] (GB:ABD64993.1); contains Inter…
248765_at	AT5G47650	92.18	323.5	3.50944	Identical to Nudix hydrolase 2 (EC 3.6.1.-) (AtNUDT2) (ADP-ribose pyrophosphatase) (EC 3.6.1.13) (NADH pyrophosphatase) (EC 3.6.1.22) (NUDT2) [Arabidopsis Thaliana] (GB:Q94B74;GB:Q9FGJ2); similar to ATNUDT10 (ARABIDOPSIS THALIANA NUDIX HYDROLASE HOMOLOG 10), catalytic [Arabidopsis thaliana] (TAIR:AT4G25434.1); similar to hydrolase, NUDIX family protein [Brassica oleracea] (GB:ABD64992.1); contain…
248786_at	AT5G47410	55.6	125.655	2.25998	similar to hypothetical protein 25.t00068 [Brassica oleracea] (GB:ABD64961.1)
248793_at	AT5G47240	38.41	93.975	2.44663	Identical to Nudix hydrolase 8 (EC 3.6.1.-) (AtNUDT8) (NUDT8) [Arabidopsis Thaliana] (GB:Q8L7W2;GB:Q8LAJ0;GB:Q9LVT5); similar to ATNUDT2 (Arabidopsis thaliana Nudix hydrolase homolog 2), ADP-ribose diphosphatase/ NAD binding / hydrolase [Arabidopsis thaliana] (TAIR:AT5G47650.1); similar to hydrolase, NUDIX family protein [Brassica oleracea] (GB:ABD64957.1); contains InterPro domain NUDIX hydrolas…
248815_at	AT5G46920	56.175	156.465	2.78531	similar to intron maturase, type II family protein [Arabidopsis thaliana] (TAIR:AT1G30010.1); similar to intron maturase, type II family protein, putative, expressed [Oryza sativa (japonica cultivar-group)] (GB:ABA97559.1); similar to Os10g0567500 [Oryza sativa (japonica cultivar-group)] (GB:NP_001065434.1); contains InterPro domain RNA-directed DNA polymerase (Reverse transcriptase); (InterPro:I…
248817_at	AT5G47020	185.27	371.67	2.0061	similar to glycine-rich protein [Arabidopsis thaliana] (TAIR:AT4G32920.1); similar to glycine-rich protein [Arabidopsis thaliana] (TAIR:AT5G11700.1); similar to hypothetical protein MtrDRAFT_AC144766g15v1 [Medicago truncatula] (GB:ABE91983.1); similar to Thiolase [Medicago truncatula] (GB:ABE80802.1); similar to hypothetical protein MtrDRAFT_AC146940g33v1 [Medicago truncatula] (GB:ABE90405.1)
248818_at	AT5G47040	536.195	1194.06	2.22691	Identical to Lon protease homolog 1, mitochondrial precursor (EC 3.4.21.-) (LON) [Arabidopsis Thaliana] (GB:O64948); similar to LON_ARA_ARA (Lon protease homolog gene), ATP binding / ATP-dependent peptidase/ serine-type peptidase [Arabidopsis thaliana] (TAIR:AT5G26860.1); similar to Lon protease homolog 1, mitochondrial precursor (GB:P93647); similar to Lon protease [Dichanthelium lanu (GB:AAK623…
248820_at	AT5G47060	43.22	914.305	21.1547	similar to senescence-associated protein-related [Arabidopsis thaliana] (TAIR:AT4G17670.1); similar to hypothetical protein 26.t00087 [Brassica oleracea] (GB:ABD65032.1); contains InterPro domain Protein of unknown function DUF581; (InterPro:IPR007650)
248833_at	AT5G47120	414.22	1772.97	4.28027	Encodes BI-1, a homolog of mammalian Bax inhibitor 1. Functions as an attenuator of biotic and abiotic types of cell death. Bax-induced cell death can be downregulated by ectopically expressing AtBI in planta.
248834_at	AT5G47090	44.86	101.155	2.2549	similar to unknown protein [Arabidopsis thaliana] (TAIR:AT5G03710.1); similar to hypothetical protein 26.t00106 [Brassica oleracea] (GB:ABD65045.1)
248870_at	AT5G46710	65.74	185.785	2.82606	similar to zinc-binding family protein [Arabidopsis thaliana] (TAIR:AT4G17900.1); similar to putative zinc-binding protein [Platanus x acerifolia] (GB:CAL25342.1); contains InterPro domain Protein of unknown function DUF597; (InterPro:IPR006734)
248874_at	AT5G46460	10.89	23.615	2.1685	similar to pentatricopeptide (PPR) repeat-containing protein [Arabidopsis thaliana] (TAIR:AT4G02750.1); similar to Tetratricopeptide-like helical [Medicago truncatula] (GB:ABE87450.1); contains InterPro domain Pentatricopeptide repeat; (InterPro:IPR002885); contains InterPro domain Protein prenyltransferase; (InterPro:IPR008940); contains InterPro domain Tetratricopeptide-like helical; (InterPro:…
248888_at	AT5G46240	37.215	82.265	2.21053	potassium channel protein (KAT1)
248895_at	AT5G46330	35.38	95.485	2.69884	Encodes a leucine-rich repeat serine/threonine protein kinase that is expressed ubiquitously. FLS2 is involved in MAP kinase signalling relay involved in innate immunity. Essential in the perception of flagellin, a potent elicitor of the defense response.
248914_at	AT5G45750	92.175	559.865	6.07394	similar to AtRABA1d/AtRab11B/AthSGBP (Arabidopsis Rab GTPase homolog A1d), GTP binding [Arabidopsis thaliana] (TAIR:AT4G18800.1); similar to putative GTP-binding protein [Gossypium hirsutum] (GB:AAT64010.1); contains InterPro domain Small GTP-binding protein domain; (InterPro:IPR005225); contains InterPro domain Ras small GTPase, Rab type; (InterPro:IPR003579); contains InterPro domain Sigma-54 f…
248956_at	AT5G45610	31.475	80.32	2.55187	contains InterPro domain Armadillo-like helical; (InterPro:IPR011989)
248959_at	AT5G45630	13.03	169.11	12.9785	similar to unknown protein [Arabidopsis thaliana] (TAIR:AT4G18980.1); similar to hypothetical protein MBP_91N22.56 [Musa balbisiana] (GB:ABF70130.1); contains InterPro domain Protein of unknown function DUF584; (InterPro:IPR007608)
249000_at	AT5G44980	9.1	19.09	2.0978	similar to F-box family protein [Arabidopsis thaliana] (TAIR:AT5G44960.1); similar to Cyclin-like F-box; FBD [Medicago truncatula] (GB:ABE80758.1); contains InterPro domain FBD-like; (InterPro:IPR006566); contains InterPro domain Cyclin-like F-box; (InterPro:IPR001810); contains InterPro domain FBD; (InterPro:IPR013596); contains InterPro domain Leucine-rich repeat 2; (InterPro:IPR013101)
249011_at	AT5G44670	123.39	853.02	6.9132	similar to unknown protein [Arabidopsis thaliana] (TAIR:AT4G20170.1); similar to Os06g0328800 [Oryza sativa (japonica cultivar-group)] (GB:NP_001057533.1); similar to Os02g0712500 [Oryza sativa (japonica cultivar-group)] (GB:NP_001047907.1); similar to unknown protein [Oryza sativa (japonica cultivar-group)] (GB:BAD72474.1); contains InterPro domain Protein of unknown function DUF23; (InterPro:IP…
249015_at	AT5G44730	41.96	133.03	3.1704	similar to Os02g0173600 [Oryza sativa (japonica cultivar-group)] (GB:NP_001046041.1); similar to Os06g0665100 [Oryza sativa (japonica cultivar-group)] (GB:NP_001058303.1); similar to haloacid dehalogenase-like hydrolase domain containing 3 [Bos taurus] (GB:NP_001014896.1); contains InterPro domain HAD-superfamily subfamily IA hydrolase, REG-2-like; (InterPro:IPR011949); contains InterPro domain H…
249059_at	AT5G44530	62.58	131.595	2.10283	similar to subtilase family protein [Arabidopsis thaliana] (TAIR:AT1G30600.1); similar to subtilase family protein [Arabidopsis thaliana] (TAIR:AT4G20430.1); similar to SLP3 (Subtilisin-like serine protease 3), subtilase [Arabidopsis thaliana] (TAIR:AT2G19170.1); similar to Os06g0700000 [Oryza sativa (japonica cultivar-group)] (GB:NP_001058476.1); similar to Os01g0769200 [Oryza sativa (japonica c…
249063_at	AT5G44110	94.14	379.41	4.03027	Encodes a member of the NAP subfamily of ABC transporters.
249085_at	AT5G44170	37.875	96.42	2.54574	similar to unknown protein [Arabidopsis thaliana] (TAIR:AT1G08125.1); similar to Os05g0564100 [Oryza sativa (japonica cultivar-group)] (GB:NP_001056330.1); similar to DNA ligase-like [Oryza sativa (japonica cultivar-group)] (GB:BAD22961.1); contains domain no description (G3D.3.40.50.150); contains domain Diol dehydratase, gamma subunit (SSF47148); contains domain UNCHARACTERIZED (PTHR14614)
249091_at	AT5G43860	25.51	135.485	5.31105	Encodes a chlorophyllase, the first enzyme in chlorophyll degradation. It catalyzes the hydrolysis of the ester bond to chlorophyllide and phytol. AtCLH2 has a typical signal sequence for the chloroplast. Gene expression does not respond to methyljasmonate, a known promoter of senescence and chlorophyll degradation.
249128_at	AT5G43440	28.075	101.445	3.61336	encodes a protein whose sequence is similar to ACC oxidase
249134_at	AT5G43150	268.05	1014.35	3.78418	similar to hypothetical protein MtrDRAFT_AC141109g4v1 [Medicago truncatula] (GB:ABE79896.1)
249148_at	AT5G43260	335.445	1134.88	3.38319	similar to drought-induced protein 1 [Glycine latifolia] (GB:AAO91809.1); contains domain Cysteine-rich domain of the chaperone protein DnaJ. (SSF57938); contains domain no description (G3D.2.10.230.10)
249204_at	AT5G42570	50.36	1406.24	27.9236	similar to unknown protein [Arabidopsis thaliana] (TAIR:AT5G48660.1); similar to unknown protein [Oryza sativa (japonica cultivar-group)] (GB:BAD69146.1); similar to Os02g0321800 [Oryza sativa (japonica cultivar-group)] (GB:NP_001046689.1); similar to Os05g0272900 [Oryza sativa (japonica cultivar-group)] (GB:NP_001055067.1); contains InterPro domain B-cell receptor-associated 31-like; (InterPro:I…
249220_at	AT5G42420	54.095	155.955	2.88298	similar to transporter-related [Arabidopsis thaliana] (TAIR:AT1G21070.1); similar to Os07g0581000 [Oryza sativa (japonica cultivar-group)] (GB:NP_001060103.1); similar to Os05g0215800 [Oryza sativa (japonica cultivar-group)] (GB:NP_001054935.1); similar to putative transmembrane protein [Oryza sativa] (GB:AAK50365.1); contains InterPro domain Protein of unknown function DUF250; (InterPro:IPR00485…
249237_at	AT5G42050	262.51	772.345	2.94215	similar to unknown protein [Arabidopsis thaliana] (TAIR:AT3G27090.1); similar to N-rich protein [Glycine max] (GB:CAI44933.1); contains domain KELCH-RELATED PROTEINS (PTHR23230); contains domain no description (SM00767); contains domain gb def: Hypothetical protein At5g42050 (PTHR23230:SF16)
249252_at	AT5G42010	13.73	34.39	2.50473	similar to WD-40 repeat family protein [Arabidopsis thaliana] (TAIR:AT1G64610.2); similar to WD-40 repeat [Medicago truncatula] (GB:ABE94388.1); contains InterPro domain WD-40 repeat; (InterPro:IPR001680); contains InterPro domain WD40-like; (InterPro:IPR011046)
249253_at	AT5G42060	24.225	75.37	3.11125	similar to unknown protein [Arabidopsis thaliana] (TAIR:AT1G64490.1)
249266_at	AT5G41670	84.985	250.285	2.94505	similar to 6-phosphogluconate dehydrogenase family protein [Arabidopsis thaliana] (TAIR:AT1G64190.1); similar to 6-phosphogluconate dehydrogenase family protein [Arabidopsis thaliana] (TAIR:AT3G02360.1); similar to cytosolic 6-phosphogluconate dehydrogenase [Spinacia oleracea] (GB:AAK51690.1); similar to hypothetical protein [Cleome spinosa] (GB:ABD96861.1); similar to plastidic 6-phosphogluconat…
249267_at	AT5G41600	170.185	502.995	2.95558	similar to reticulon family protein (RTNLB3) [Arabidopsis thaliana] (TAIR:AT1G64090.1); similar to Os01g0736900 [Oryza sativa (japonica cultivar-group)] (GB:NP_001044177.1); similar to putative 24 kDa seed maturation protein-like protein [Solanum tuberosum] (GB:ABC01908.1); contains InterPro domain Reticulon; (InterPro:IPR003388)
249293_at	AT5G41260	45.745	117.92	2.57777	similar to protein kinase-related [Arabidopsis thaliana] (TAIR:AT1G63500.1); similar to protein kinase-related [Arabidopsis thaliana] (TAIR:AT5G59010.1); similar to protein kinase family protein [Arabidopsis thaliana] (TAIR:AT4G00710.1); similar to Protein kinase [Medicago truncatula] (GB:ABE82930.1); similar to Protein kinase [Medicago truncatula] (GB:ABE92129.1); similar to H0913C04.1 [Oryza sa…
249303_at	AT5G41460	41.91	186.815	4.45753	similar to fringe-related protein [Arabidopsis thaliana] (TAIR:AT4G23490.1); similar to transferase, transferring glycosyl groups [Arabidopsis thaliana] (TAIR:AT4G11350.1); similar to hypothetical protein [Trifolium pratense] (GB:BAE71200.1); contains InterPro domain Protein of unknown function DUF604; (InterPro:IPR006740)
249319_s_at	AT5G49200	16.915	66.755	3.9465	similar to WD-40 repeat family protein / zfwd3 protein (ZFWD3) [Arabidopsis thaliana] (TAIR:AT5G40880.1); similar to WD-40 repeat [Trichodesmium erythraeum IMS101] (GB:YP_722799.1); similar to Os02g0677700 [Oryza sativa (japonica cultivar-group)] (GB:NP_001047729.1); similar to Os03g0145600 [Oryza sativa (japonica cultivar-group)] (GB:NP_001048950.1); contains InterPro domain WD-40 repeat; (Inter…
249357_at	AT5G40490	27.175	55.835	2.05465	similar to RNA recognition motif (RRM)-containing protein [Arabidopsis thaliana] (TAIR:AT3G13224.2); similar to Os02g0221500 [Oryza sativa (japonica cultivar-group)] (GB:NP_001046322.1); similar to putative heterogeneous nuclearribonucleoprotein A2 [Oryza sativa (japonica cultivar-group)] (GB:BAD17623.1); similar to Os08g0320100 [Oryza sativa (japonica cultivar-group)] (GB:NP_001061525.1); contai…
249411_at	AT5G40390	97.365	2296.98	23.5914	Encodes a protein which might be involved in the formation of verbascose. A T-DNA insertion mutant was shown to have a decreased amount of verbascose (as well as mannitol) whereas the levels of raffinose and stachyose remained unchanged.
249416_at	AT5G39570	726.45	2443.55	3.36369	unknown protein
249422_at	AT5G39760	27.99	58.23	2.08039	similar to ATHB34 (ARABIDOPSIS THALIANA HOMEOBOX PROTEIN 34), DNA binding / transcription factor [Arabidopsis thaliana] (TAIR:AT3G28920.1); similar to Homeobox domain, ZF-HD class; ZF-HD homeobox protein Cys/His-rich dimerisation re (GB:ABE90495.1); contains InterPro domain Homeobox domain, ZF-HD class; (InterPro:IPR006455); contains InterPro domain Homeodomain-like; (InterPro:IPR009057); contain…
249528_at	AT5G38720	71.51	216.665	3.02986	similar to unknown protein [Arabidopsis thaliana] (TAIR:AT1G56660.1); similar to conserved hypothetical protein [Medicago truncatula] (GB:ABE79302.1); contains domain RIBOSOMAL RNA PROCESSING PROTEIN 7-RELATED (PTHR13191)
249581_at	AT5G37600	231.955	2009.84	8.66476	encodes a cytosolic glutamine synthetase, the enzyme has high affinity with substrate ammonium
249582_at	AT5G37780	228.57	706.36	3.09034	encodes a calmodulin that is involved in thigmomorphogenesis. Gene expression is rapidly induced upon a variety of abiotic stimuli, including water spray, subirrigation, wind, touch, wounding, or darkness.
249606_at	AT5G37260	84.59	725.365	8.57507	similar to myb family transcription factor [Arabidopsis thaliana] (TAIR:AT5G17300.1); similar to MYB transcription factor MYB173 [Glycine max] (GB:ABH02863.1); contains InterPro domain Homeodomain-related; (InterPro:IPR012287); contains InterPro domain Homeodomain-like; (InterPro:IPR009057); contains InterPro domain Myb-like DNA-binding region, SHAQKYF class; (InterPro:IPR006447); contains InterP…
249614_at	AT5G37300	22.43	73.405	3.27263	similar to unknown protein [Arabidopsis thaliana] (TAIR:AT2G38995.1); similar to Protein of unknown function DUF1298 [Medicago truncatula] (GB:ABE82755.1); contains InterPro domain Protein of unknown function UPF0089; (InterPro:IPR004255); contains InterPro domain Protein of unknown function DUF1298; (InterPro:IPR009721)
249622_at	AT5G37550	17.675	79.32	4.48769	similar to unknown protein [Arabidopsis thaliana] (TAIR:AT1G66190.1)
249636_at	AT5G36890	51.98	127.735	2.45739	similar to glycosyl hydrolase family 1 protein [Arabidopsis thaliana] (TAIR:AT1G26560.1); similar to latex cyanogenic beta glucosidase [Hevea brasiliensis] (GB:AAP51059.1); similar to Os01g0897600 [Oryza sativa (japonica cultivar-group)] (GB:NP_001045089.1); contains InterPro domain Glycoside hydrolase, family 1; (InterPro:IPR001360)
249656_at	AT5G37130	27.255	80.54	2.95505	similar to tetratricopeptide repeat (TPR)-containing protein [Arabidopsis thaliana] (TAIR:AT5G17270.1); similar to Os07g0455100 [Oryza sativa (japonica cultivar-group)] (GB:NP_001059558.1); similar to tetratricopeptide repeat (TPR)-containing protein-like protein [Oryza sativa (japonica cultivar-group)] (GB:BAC65407.1); contains InterPro domain Tetratricopeptide region; (InterPro:IPR013026); cont…
249672_at	AT5G35910	74.48	169.515	2.27598	similar to 3'-5' exonuclease/ nucleic acid binding [Arabidopsis thaliana] (TAIR:AT1G54440.1); similar to Nucleolar protein, putative, expressed [Oryza sativa (japonica cultivar-group)] (GB:AAP53938.2); contains InterPro domain HRDC; (InterPro:IPR002121); contains InterPro domain 3'-5' exonuclease; (InterPro:IPR002562); contains InterPro domain Polynucleotidyl transferase, Ribonuclease H fold; (In…
249719_at	AT5G35735	79.295	302.955	3.82061	similar to auxin-responsive protein, putative [Arabidopsis thaliana] (TAIR:AT5G47530.1); similar to putative membrane protein [Solanum tuberosum] (GB:CAC37356.1); contains InterPro domain Protein of unknown function DUF568, DOMON-like; (InterPro:IPR007613); contains InterPro domain DOMON related; (InterPro:IPR005018); contains InterPro domain Cytochrome b561 / ferric reductase transmembrane; (Int…
249746_at	AT5G24590	29.925	158.75	5.30493	Member of NAc protein family. Interacts with turnip crinkle virus (TCV) capsid protein. Transcription factor involved in regulating the defense response of Arabidopsis to TCV.
249749_at	AT5G24630	7.725	16.365	2.11845	similar to unknown protein [Arabidopsis thaliana] (TAIR:AT2G22795.1); similar to unknown protein [Oryza sativa (japonica cultivar-group)] (GB:BAD13052.1); similar to Os02g0147700 [Oryza sativa (japonica cultivar-group)] (GB:NP_001045886.1)
249750_at	AT5G24570	282.04	1181.58	4.18941	unknown protein
249754_at	AT5G24530	194.915	397.705	2.0404	similar to oxidoreductase, 2OG-Fe(II) oxygenase family protein [Arabidopsis thaliana] (TAIR:AT4G10490.1); similar to 2OG-Fe(II) oxygenase [Medicago truncatula] (GB:ABE85154.1); contains InterPro domain 2OG-Fe(II) oxygenase; (InterPro:IPR005123)
249785_at	AT5G24300	286.53	580.955	2.02755	SSI is a plastidial enzyme and crucial for the synthesis of normal amylopectin in the leaves of Arabidopsis. The absence of SSI results in a deficiency in the number of shorter glucans which in turn affect the formation and connection of the amylopectin clusters in starch.
249792_at	AT5G23720	22.755	52.35	2.30059	Encodes a protein tyrosine phosphatase Propyzamide-Hypersensitive 1 (PHS1). One of the mutant alleles, phs1-1, is hypersensitive to the microtubule-destabilizing drug propyzamide, suggesting that PHS1 may be involved in phosphorylation cascades that control the dynamics of cortical microtubules in plant cells. A second allele, phs1-3, is hypersensitive to abscisic acid, indicating a possible invo…
249806_at	AT5G23850	30.265	152.845	5.05022	similar to unknown protein [Arabidopsis thaliana] (TAIR:AT3G48980.1); similar to OSIGBa0159I10.7 [Oryza sativa (indica cultivar-group)] (GB:CAH67462.1); similar to Os02g0642700 [Oryza sativa (japonica cultivar-group)] (GB:NP_001047557.1); similar to Lipopolysaccharide-modifying protein [Medicago truncatula] (GB:ABD33425.1); contains InterPro domain Lipopolysaccharide-modifying protein; (InterPro:…
249859_at	AT5G22840	37.28	82.595	2.21553	similar to SRPK4 (SER/ARG-RICH PROTEIN KINASE 4), kinase/ protein kinase [Arabidopsis thaliana] (TAIR:AT3G53030.1); similar to protein kinase-related [Arabidopsis thaliana] (TAIR:AT3G44850.1); similar to putative serine/ar (GB:AAS79595.1); similar to SRPK4 [Oryza sativa] (GB:AAL58968.1); contains InterPro domain Protein kinase-like; (InterPro:IPR011009); contains InterPro domain Protein kinase; (…
249911_at	AT5G22740	104.625	431.605	4.12526	encodes a beta-mannan synthase based on in vitro enzyme assays from heterologously expressed protein
249944_at	AT5G22290	85.885	458.845	5.34255	similar to ANAC060 (Arabidopsis NAC domain containing protein 60), transcription factor [Arabidopsis thaliana] (TAIR:AT3G44290.1); similar to no apical meristem, putative, expressed [Oryza sativa (japonica cultivar-group)] (GB:AAP55107.2); contains InterPro domain No apical meristem (NAM) protein; (InterPro:IPR003441)
249968_at	AT5G19070	68.085	150.74	2.214	similar to unknown protein [Arabidopsis thaliana] (TAIR:AT1G03260.1); similar to hypothetical protein Tery_1993 [Trichodesmium erythraeum IMS101] (GB:YP_721717.1); similar to Os07g0655900 [Oryza sativa (japonica cultivar-group)] (GB:NP_001060500.1)
249984_at	AT5G18400	138.905	594.84	4.28235	similar to Protein of unknown function DUF689 [Medicago truncatula] (GB:ABE78163.1); contains InterPro domain Protein of unknown function DUF689; (InterPro:IPR007785)
249989_at	AT5G18525	35.08	96.17	2.74145	similar to BWF1-like protein [Oryza sativa (japonica cultivar-group)] (GB:BAD52616.1); similar to BWF1-like protein [Oryza sativa (japonica cultivar-group)] (GB:BAD52617.1); contains InterPro domain WD-40 repeat; (InterPro:IPR001680); contains InterPro domain WD40-like; (InterPro:IPR011046)
250062_at	AT5G17760	34.915	339.595	9.72634	similar to AAA-type ATPase family protein [Arabidopsis thaliana] (TAIR:AT5G17740.1); similar to putative AAA-type ATPase [Oryza sativa (japonica cultivar-group)] (GB:AAT37997.1); contains InterPro domain AAA-protein subdomain; (InterPro:IPR003960); contains InterPro domain AAA ATPase; (InterPro:IPR003593); contains InterPro domain AAA ATPase, central region; (InterPro:IPR003959)
250072_at	AT5G17210	32.58	105.41	3.23542	similar to unknown protein [Arabidopsis thaliana] (TAIR:AT1G13380.1); similar to unknown protein [Saussurea involucrata] (GB:ABC68264.1); similar to Os06g0114700 [Oryza sativa (japonica cultivar-group)] (GB:NP_001056606.1); similar to Os05g0434800 [Oryza sativa (japonica cultivar-group)] (GB:NP_001055640.1); contains InterPro domain Protein of unknown function DUF1218; (InterPro:IPR009606)
250096_at	AT5G17190	230.3	1066.3	4.63005	similar to unknown protein [Arabidopsis thaliana] (TAIR:AT3G03160.1); similar to Erwinia induced protein 2 [Solanum tuberosum] (GB:AAO32066.1)
250099_at	AT5G17300	174.08	375.465	2.15685	similar to myb family transcription factor [Arabidopsis thaliana] (TAIR:AT5G37260.1); similar to putative At5g37260 [Lycopersicon peruvianum] (GB:AAX44338.1); contains InterPro domain Homeodomain-related; (InterPro:IPR012287); contains InterPro domain Homeodomain-like; (InterPro:IPR009057); contains InterPro domain Myb-like DNA-binding region, SHAQKYF class; (InterPro:IPR006447); contains InterPr…
250127_at	AT5G16380	32.385	105.355	3.2532	similar to unknown protein [Arabidopsis thaliana] (TAIR:AT3G07470.1); similar to hypothetical protein [Nicotiana tabacum] (GB:CAI84656.1); contains InterPro domain Protein of unknown function DUF538; (InterPro:IPR007493)
250151_at	AT5G14570	82.085	363.1	4.42346	member of High affinity nitrate transporter family
250155_at	AT5G15160	36.23	104.34	2.87993	similar to PRE1 (PACLOBUTRAZOL RESISTANCE1), DNA binding / transcription factor [Arabidopsis thaliana] (TAIR:AT5G39860.1); similar to Os03g0171700 [Oryza sativa (japonica cultivar-group)] (GB:NP_001049114.1); similar to Os03g0171300 [Oryza sativa (japonica cultivar-group)] (GB:NP_001049112.1); similar to hypothetical protein LOC_Os10g26460 [Oryza sativa (japonica cultivar-group)] (GB:ABB47567.1);…
250158_at	AT5G15190	27.34	198.9	7.27505	unknown protein
250187_at	AT5G14370	57.425	120.87	2.10483	similar to CIL [Arabidopsis thaliana] (TAIR:AT4G25990.1); similar to CCT [Medicago truncatula] (GB:ABE93500.1); contains InterPro domain CCT; (InterPro:IPR010402)
250191_at	AT5G14270	39.345	153.285	3.89592	similar to ATBET10 (ARABIDOPSIS THALIANA BROMODOMAIN AND EXTRATERMINAL DOMAIN PROTEIN 10), DNA binding [Arabidopsis thaliana] (TAIR:AT3G01770.1); similar to putative bromodomain-containing protein [Oryza sativa (japonica cultivar-group)] (GB:BAD08859.1); contains InterPro domain Bromodomain; (InterPro:IPR001487)
250192_at	AT5G14520	229.42	683	2.97707	similar to BRCT; Pescadillo, N-terminal [Medicago truncatula] (GB:ABE82103.1); similar to Os03g0699200 [Oryza sativa (japonica cultivar-group)] (GB:NP_001050986.1); contains InterPro domain BRCT; (InterPro:IPR001357); contains InterPro domain Pescadillo, N-terminal; (InterPro:IPR010613)
250290_at	AT5G13310	30.67	115.26	3.75807	similar to unknown protein [Arabidopsis thaliana] (TAIR:AT5G13970.1); similar to OSJNBa0039C07.6 [Oryza sativa (japonica cultivar-group)] (GB:CAE05150.2); similar to hypothetical protein MA4_111B14.56 [Musa acuminata] (GB:ABF72009.1)
250309_at	AT5G12220	33.625	98.78	2.9377	similar to Las1-like [Medicago truncatula] (GB:ABE77696.1); contains InterPro domain Las1-like; (InterPro:IPR007174)
250311_at	AT5G12240	14.8	30.32	2.04865	similar to unknown protein [Oryza sativa (japonica cultivar-group)] (GB:BAC16476.1); similar to Os07g0641800 [Oryza sativa (japonica cultivar-group)] (GB:NP_001060432.1)
250316_at	AT5G12140	418.57	2320.12	5.54298	Encodes a cystatin.
250327_at	AT5G12050	171.06	713.19	4.16924	similar to unknown protein [Arabidopsis thaliana] (TAIR:AT1G54200.1); similar to Os03g0175800 [Oryza sativa (japonica cultivar-group)] (GB:NP_001049135.1); similar to ATP-dependent DNA helicase, putative [Plasmodium falciparum 3D7] (GB:NP_702167.1)
250350_at	AT5G12010	144.275	345.515	2.39484	similar to unknown protein [Arabidopsis thaliana] (TAIR:AT4G29780.1); similar to Os01g0582600 [Oryza sativa (japonica cultivar-group)] (GB:NP_001043414.1); similar to Os05g0593000 [Oryza sativa (japonica cultivar-group)] (GB:NP_001056499.1); similar to unknown protein [Oryza sativa (japonica cultivar-group)] (GB:BAD72250.1)
250357_at	AT5G11730	48.975	114.515	2.33823	similar to unknown protein [Arabidopsis thaliana] (TAIR:AT5G25970.1); similar to expressed protein [Oryza sativa (japonica cultivar-group)] (GB:AAT77886.1); contains InterPro domain Protein of unknown function DUF266, plant; (InterPro:IPR004949)
250358_at	AT5G11740	1765.76	3917.6	2.21864	Encodes arabinogalactan protein (AGP15).
250366_at	AT5G11420	471.475	2014.23	4.27219	similar to unknown protein [Arabidopsis thaliana] (TAIR:AT5G25460.1); similar to unknown [Ricinus communis] (GB:CAB02653.1); contains InterPro domain Galactose-binding like; (InterPro:IPR008979); contains InterPro domain Protein of unknown function DUF642; (InterPro:IPR006946)
250380_at	AT5G11600	22.535	53.485	2.37342	similar to unknown protein [Arabidopsis thaliana] (TAIR:AT1G19990.1); similar to unknown protein [Oryza sativa (japonica cultivar-group)] (GB:AAV59389.1)
250401_at	AT5G10780	162.975	491.325	3.01473	similar to Os03g0360500 [Oryza sativa (japonica cultivar-group)] (GB:NP_001050154.1); similar to expressed protein [Oryza sativa (japonica cultivar-group)] (GB:ABF96076.1); contains InterPro domain Protein of unknown function DUF1077; (InterPro:IPR009445)
250405_at	AT5G10790	32.07	194.665	6.07	Encodes a ubiquitin-specific protease.
250408_at	AT5G10930	33.56	196.73	5.86204	Encodes CBL-interacting protein kinase 5 (CIPK5).
250412_at	AT5G11150	27.7	421.605	15.2204	Member of Synaptobrevin-like AtVAMP7C, v-SNARE protein family.
250445_at	AT5G10760	57.76	168.12	2.91066	similar to chloroplast nucleoid DNA-binding protein, putative [Arabidopsis thaliana] (TAIR:AT5G10770.1); similar to CND41, chloroplast nucleoid DNA binding protein [Nicotiana tabacum] (GB:BAA22813.1); contains InterPro domain Peptidase A1, pepsin; (InterPro:IPR001461); contains InterPro domain Peptidase aspartic, catalytic; (InterPro:IPR009007)
250459_at	AT5G09860	61.33	131.385	2.14226	similar to Os03g0110400 [Oryza sativa (japonica cultivar-group)] (GB:NP_001048715.1); similar to Unknown protein [Oryza sativa (japonica cultivar-group)] (GB:AAN61477.1); contains domain NUCLEAR MATRIX PROTEIN (PTHR13265)
250516_at	AT5G09620	240.045	758.56	3.16007	similar to octicosapeptide/Phox/Bem1p (PB1) domain-containing protein [Arabidopsis thaliana] (TAIR:AT5G64430.1); similar to cticosapeptide/Phox/Bem1p (PB1) domain-containing protein-like [Oryza sativa (japonica cultivar-group)] (GB:BAD19136.1); similar to Os02g0809100 [Oryza sativa (japonica cultivar-group)] (GB:NP_001048461.1); contains InterPro domain Octicosapeptide/Phox/Bem1p; (InterPro:IPR00…
250522_at	AT5G08500	69.855	365.29	5.22926	similar to transmembrane protein, putative [Arabidopsis thaliana] (TAIR:AT5G23575.1); similar to Os04g0441900 [Oryza sativa (japonica cultivar-group)] (GB:NP_001052878.1); similar to OSJNBa0064D20.9 [Oryza sativa (japonica cultivar-group)] (GB:CAE04225.2); similar to P0076O17.9 [Oryza sativa (japonica cultivar-group)] (GB:CAE02511.1); contains InterPro domain Cleft lip and palate transmembrane 1;…
250523_at	AT5G08510	17.025	34.075	2.00147	similar to pentatricopeptide (PPR) repeat-containing protein [Arabidopsis thaliana] (TAIR:AT5G44230.1); similar to pentatricopeptide (PPR) repeat-containing protein-like [Oryza sativa (japonica cultivar-group)] (GB:BAA90805.1); contains InterPro domain Pentatricopeptide repeat; (InterPro:IPR002885); contains InterPro domain Protein prenyltransferase; (InterPro:IPR008940); contains InterPro domain…
250528_at	AT5G08600	24.16	50.785	2.10203	similar to unknown protein [Arabidopsis thaliana] (TAIR:AT4G02400.1); similar to hypothetical protein DEHA0A03355g [Debaryomyces hansenii CBS767] (GB:XP_456468.1); similar to Os03g0343300 [Oryza sativa (japonica cultivar-group)] (GB:NP_001050076.1); contains InterPro domain Utp14 protein; (InterPro:IPR006709)
250556_at	AT5G07920	39.375	786.045	19.963	diacylglycerol kinase
250565_at	AT5G08000	75.71	302.055	3.98963	Identical to Glucan endo-1,3-beta-glucosidase-like protein 3 precursor [Arabidopsis Thaliana] (GB:Q9SD84;GB:Q8LBE9); similar to glycosyl hydrolase family protein 17 [Arabidopsis thaliana] (TAIR:AT5G61130.1); similar to Os01g0763900 [Oryza sativa (japonica cultivar-group)] (GB:NP_001044338.1); similar to Os03g0756300 [Oryza sativa (japonica cultivar-group)] (GB:NP_001051316.1); similar to glycosyl…
250569_at	AT5G08130	86.67	349.44	4.03184	Arabidopsis thaliana basic helix-loop-helix (bHLH) family protein involved in brassinosteroid signaling. It synergistically interacts with BES1 to bind to E box sequences (CANNTG).
250617_at	AT5G07290	79.115	161.46	2.04083	AML4 A member of mei2-like gene family, predominantly plant-based family of genes encoding RNA binding proteins with characteristic presence of a highly conserved RNA binding motif first described in the mei2 gene of the fission yeast S. pombe. In silico analyses reveal nine mei2 -like genes in A. thaliana. They were grouped into four distinct clades, based on overall sequence similarity and subf…
250649_at	AT5G06690	30.005	155.235	5.17364	Identical to Thioredoxin-like 5, chloroplast precursor [Arabidopsis Thaliana] (GB:Q9FG36;GB:Q9SWQ2;GB:Q9XFI2); similar to thioredoxin family protein [Arabidopsis thaliana] (TAIR:AT5G04260.1); similar to Thioredoxin-like 5, chloroplast precursor (GB:Q9FG36); contains InterPro domain Thioredoxin-like fold; (InterPro:IPR012336); contains InterPro domain Thioredoxin-related; (InterPro:IPR006662); con…
250661_at	AT5G07030	99.93	268.62	2.68808	similar to aspartyl protease family protein [Arabidopsis thaliana] (TAIR:AT3G54400.1); similar to Peptidase A1, pepsin [Medicago truncatula] (GB:ABE83791.1); contains InterPro domain Peptidase A1, pepsin; (InterPro:IPR001461); contains InterPro domain Peptidase aspartic, catalytic; (InterPro:IPR009007)
250670_at	AT5G06860	134.2	471.49	3.51334	polygalacturonase inhibiting protein 1 (PGIP1) mRNA,
250679_at	AT5G06550	37.71	103.165	2.73575	similar to transcription factor jumonji (jmjC) domain-containing protein [Arabidopsis thaliana] (TAIR:AT1G78280.1); similar to hypothetical protein DDBDRAFT_0205230 [Dictyostelium discoideum AX4] (GB:XP_641202.1); similar to Os11g0572800 [Oryza sativa (japonica cultivar-group)] (GB:NP_001068128.1); contains InterPro domain Cyclin-like F-box; (InterPro:IPR001810); contains InterPro domain Transcri…
250694_at	AT5G06710	17.93	140.07	7.81205	Homeobox-leucine zipper protein.
250711_at	AT5G06110	101.96	356.95	3.50088	similar to DNAJ heat shock N-terminal domain-containing protein / cell division protein-related [Arabidopsis thaliana] (TAIR:AT3G11450.1); similar to gonidia forming protein GlsA [Lilium lon (GB:BAC77346.1); similar to DnaJ domain, putative [Medicago truncatula] (GB:ABE90980.1); contains InterPro domain Homeodomain-related; (InterPro:IPR012287); contains InterPro domain Homeodomain-like; (InterPr…
250729_at	AT5G06460	117.85	263.55	2.23632	Encodes a ubiquitin-activating enzyme (E1), involved in the first step in conjugating multiple ubiquitins to proteins targeted for degradation. Gene is expressed in most tissues examined.
250758_at	AT5G06000	53.97	167.89	3.1108	One of the 2 genes that code for the G subunit of eukaryotic initiation factor 3 (EIF3).
250781_at	AT5G05410	27.77	337.89	12.1674	Encodes a transcription factor that specifically binds to DRE/CRT cis elements (responsive to drought and low-temperature stress). Belongs to the DREB subfamily A-2 of ERF/AP2 transcription factor family (DREB2A). There are eight members in this subfamily including DREB2B. The protein contains one AP2 domain. Overexpression of transcriptional activation domain of DREB2A resulted in significant dr…
250817_at	AT5G04940	55.165	116.485	2.11157	Encodes a SU(VAR)3-9 homolog, a SET domain protein.
250825_at	AT5G05210	59.4	172.55	2.90488	similar to nucleolar matrix protein-related [Arabidopsis thaliana] (TAIR:AT2G27750.1); similar to hypothetical protein [Trifolium pratense] (GB:BAE71277.1); contains InterPro domain Surfeit locus 6; (InterPro:IPR007019)
250858_at	AT5G04760	109.085	416.355	3.81679	similar to myb family transcription factor [Arabidopsis thaliana] (TAIR:AT5G08520.1); similar to syringolide-induced protein 1-3-1A [Glycine max] (GB:BAB86892.1); contains InterPro domain Homeodomain-related; (InterPro:IPR012287); contains InterPro domain Homeodomain-like; (InterPro:IPR009057); contains InterPro domain Myb-like DNA-binding region, SHAQKYF class; (InterPro:IPR006447); contains Int…
250935_at	AT5G03240	95.385	322.12	3.37705	encodes ubiquitin that is attached to proteins destined for degradation. UBQ3 is most homologous with UBQ4, and is expressed in higher levels in vegetative tissue but lower levels in flowers than UBQ4. UBQ3 encodes different number of ubiquitins in different ecotypes. UBQ3 transcript level is modulated by UV-B and light/dark treatments.
250956_at	AT5G03210	6.23	21.485	3.44864	unknown protein
250974_at	AT5G02820	31.515	114.665	3.63843	Involved in the patterning and shape of leaf trichomes. Encodes the DNA topoisomerase VI SPO11-3, involved in endoreduplication
250978_at	AT5G03080	125.625	296.255	2.35825	similar to PREDICTED: similar to Dolichyldiphosphatase 1 (Dolichyl pyrophosphate phosphatase 1) (Protein 2-23) [Rattus norve (GB:XP_231129.3); similar to Os03g0288700 [Oryza sativa (japonica cultivar-group)] (GB:NP_001049787.1); contains InterPro domain Phosphoesterase, PA-phosphatase related; (InterPro:IPR000326); contains InterPro domain Acid phosphatase/vanadium-dependent haloperoxidase; (Inte…
251029_at	AT5G02050	102.81	234.475	2.28066	similar to mitochondrial glycoprotein family protein / MAM33 family protein [Arabidopsis thaliana] (TAIR:AT3G55605.1); similar to Os06g0326500 [Oryza sativa (japonica cultivar-group)] (GB:NP_001057529.1); similar to Os01g0143300 [Oryza sativa (japonica cultivar-group)] (GB:NP_001041996.1); similar to hypothetical protein [Oryza sativa (japonica cultivar-group)] (GB:BAB16469.1); contains InterPro …
251039_at	AT5G02020	88.29	311.615	3.52945	similar to unknown protein [Arabidopsis thaliana] (TAIR:AT5G59080.1)
251063_at	AT5G01850	50.305	206.065	4.09631	similar to ATN1, kinase/ protein threonine/tyrosine kinase [Arabidopsis thaliana] (TAIR:AT3G27560.1); similar to flag-tagged protein kinase domain of putative mitogen-activated protein kinase kinase kinase [synthetic construct] (GB:ABK06441.1); contains InterPro domain Serine/threonine protein kinase; (InterPro:IPR002290); contains InterPro domain Protein kinase-like; (InterPro:IPR011009); contai…
251073_at	AT5G01750	705.785	2025.79	2.87027	Identical to Protein At5g01750 [Arabidopsis Thaliana] (GB:Q9LZX1;GB:Q8LEK9); similar to unknown protein [Arabidopsis thaliana] (TAIR:AT3G11740.1); similar to Protein of unknown function DUF567 [Medicago truncatula] (GB:ABE88870.1); contains InterPro domain Protein of unknown function DUF567; (InterPro:IPR007612)
251084_at	AT5G01520	39.945	234.065	5.85968	similar to protein binding / zinc ion binding [Arabidopsis thaliana] (TAIR:AT3G47160.1); similar to unknown protein [Oryza sativa (japonica cultivar-group)] (GB:AAM93676.1); similar to Zinc finger, RING-type [Medicago truncatula] (GB:ABE80772.1); contains InterPro domain Hydroxymethylglutaryl-CoA reductase, NAD-binding; (InterPro:IPR009023)
251132_at	AT5G01200	13.02	58.245	4.4735	similar to myb family transcription factor [Arabidopsis thaliana] (TAIR:AT2G38090.1); similar to MYB transcription factor [Hevea brasiliensis] (GB:AAU06309.1); contains InterPro domain Homeodomain-related; (InterPro:IPR012287); contains InterPro domain Homeodomain-like; (InterPro:IPR009057); contains InterPro domain Myb-like DNA-binding region, SHAQKYF class; (InterPro:IPR006447); contains InterP…
251136_at	AT5G01290	82.38	191.71	2.32714	similar to mRNA capping enzyme family protein [Arabidopsis thaliana] (TAIR:AT3G09100.2); similar to mRNA capping enzyme family protein [Arabidopsis thaliana] (TAIR:AT5G28210.1); similar to mRNA capping enzyme, C-terminal domain containing protein, expressed [Oryza sativa (japonica cultivar-group)] (GB:ABA96062.1); similar to mRNA capping enzyme, C-terminal domain containing protein, expressed [Or…
251152_at	AT3G63130	46.22	97.335	2.10591	Encodes a RAN GTPase activating protein involved in nuclear import, cell plate formation and mitotic spindle formation.
251184_at	AT3G62840	269.385	591.985	2.19754	similar to small nuclear ribonucleoprotein D2, putative / snRNP core protein D2, putative / Sm protein D2, putative [Arabidopsis thaliana] (TAIR:AT2G47640.4); similar to Os05g0314100 [Oryza sativa (japonica cultivar-group)] (GB:NP_001055168.1); similar to putative small nuclear ribonucleoprotein D2 [Oryza sativa (japonica cultivar-group)] (GB:AAV32147.1); contains InterPro domain Like-Sm ribonucl…
251200_at	AT3G63010	31.18	83.32	2.67223	Encodes a gibberellin (GA) receptor ortholog of the rice GA receptor gene (OsGID1). Has GA-binding activity, showing higher affinity to GA4. Interacts with DELLA proteins in vivo in the presence of GA4.
251221_at	AT3G62550	75.38	1081.84	14.3518	similar to ethylene-responsive protein, putative [Arabidopsis thaliana] (TAIR:AT1G09740.1); similar to universal stress protein family [Medicago truncatula] (GB:ABE78101.1); contains InterPro domain Universal stress protein (Usp); (InterPro:IPR006015); contains InterPro domain UspA; (InterPro:IPR006016)
251225_at	AT3G62660	65.895	211.185	3.20487	Encodes a protein with putative galacturonosyltransferase activity.
251227_at	AT3G62700	319.575	1130.46	3.53739	member of MRP subfamily
251246_at	AT3G62100	9.395	36.225	3.85577	Belongs to Auxin inducible protein gene family.
251253_at	AT3G62240	68.085	227.035	3.33458	similar to nucleic acid binding [Arabidopsis thaliana] (TAIR:AT2G47090.1); similar to Os05g0279400 [Oryza sativa (japonica cultivar-group)] (GB:NP_001055084.1); similar to putative zinc-finger protein [Oryza sativa (japonica cultivar-group)] (GB:AAS98500.1); contains InterPro domain Zinc finger, C2H2-type; (InterPro:IPR007087); contains InterPro domain Zinc finger, RING-type; (InterPro:IPR001841)
251259_at	AT3G62260	55.855	148.945	2.66664	similar to protein phosphatase type 2C [Arabidopsis thaliana] (TAIR:AT1G48040.1); similar to Protein phosphatase 2C [Medicago truncatula] (GB:ABE82399.1); contains InterPro domain Protein phosphatase 2C-like; (InterPro:IPR001932)
251265_at	AT3G62310	155.54	339.855	2.185	similar to RNA helicase, putative [Arabidopsis thaliana] (TAIR:AT2G47250.1); similar to ATP-dependent RNA helicase, putative [Arabidopsis thaliana] (TAIR:AT3G26560.1); similar to EMB2733/ESP3 (EMBRYO DEFECTIVE 2733), ATP-dependent RNA helicase [Arabidopsis thaliana] (TAIR:AT1G32490.1); similar to Pre-mRNA splicing factor ATP-dependent RNA helicase, putative, expressed [Oryza sativa (japonica cult…
251272_at	AT3G61890	131.81	1773.28	13.4533	Encodes a homeodomain leucine zipper class I (HD-Zip I) protein. Loss of function mutant has abnormally shaped leaves and stems.
251281_at	AT3G61640	36.61	75.105	2.05149	Identical to Arabinogalactan peptide 20 precursor (AG-peptide 20) (AGP20) [Arabidopsis Thaliana] (GB:Q9M373); similar to AGP16 (ARABINOGALACTAN PROTEIN 16) [Arabidopsis thaliana] (TAIR:AT2G46330.1); similar to unknown [Capsicum annuum] (GB:AAM12785.1); similar to Os05g0217000 [Oryza sativa (japonica cultivar-group)] (GB:NP_001054936.1); contains InterPro domain Protein of unknown function DUF1070…
251306_at	AT3G61260	394.715	1290.18	3.26864	similar to DNA-binding protein, putative [Arabidopsis thaliana] (TAIR:AT2G45820.1); similar to DNA-binding protein (GB:AAA57124.1); contains InterPro domain Remorin, N-terminal region; (InterPro:IPR005518); contains InterPro domain Remorin, C-terminal region; (InterPro:IPR005516)
251323_at	AT3G61580	578.975	1385.22	2.39254	similar to delta-8 sphingolipid desaturase, putative [Arabidopsis thaliana] (TAIR:AT2G46210.1); similar to Fatty acid desaturase, putative [Medicago truncatula] (GB:ABE90798.1); similar to delta 8-sphingolipid desaturase [Borago officinalis] (GB:AAG43277.1); similar to delta-8 sphingolipid desaturase [Brassica napus] (GB:CAA11857.1); contains InterPro domain Fatty acid desaturase/sphingolipid des…
251336_at	AT3G61190	22.87	204.315	8.93376	Encodes a protein with a C2 domain that binds to BON1 in yeast two hybrid analyses. Its ability to bind to phospholipids is enhanced by calcium ions. Involved in maintaining cell homeostasis.
251346_at	AT3G60980	49.665	278.02	5.59791	similar to GRP23 (GLUTAMINE-RICH PROTEIN23), binding [Arabidopsis thaliana] (TAIR:AT1G10270.1); similar to ACT11D09.4 [Cucumis melo] (GB:AAS80150.1); contains InterPro domain Pentatricopeptide repeat; (InterPro:IPR002885); contains InterPro domain Protein prenyltransferase; (InterPro:IPR008940); contains InterPro domain Tetratricopeptide-like helical; (InterPro:IPR011990)
251356_at	AT3G61060	273.205	1186.54	4.34302	similar to ATPP2-A12 (Phloem protein 2-A12) [Arabidopsis thaliana] (TAIR:AT1G12710.1); similar to Cyclin-like F-box; Galactose-binding like [Medicago truncatula] (GB:ABE86301.1); contains InterPro domain Cyclin-like F-box; (InterPro:IPR001810)
251359_at	Multitple Genes	9.47	22.67	2.39388	Detects for AT3G61170-TAIR-G/AT3G61160-TAIR-G
251372_at	AT3G60520	46.91	277.25	5.91025	similar to unknown protein [Arabidopsis thaliana] (TAIR:AT1G02070.1); similar to hypothetical protein MtrDRAFT_AC151481g3v1 [Medicago truncatula] (GB:ABE86976.1); contains InterPro domain Zinc finger, FYVE/PHD-type; (InterPro:IPR011011)
251416_at	AT3G60400	13.5	30.265	2.24185	similar to mitochondrial transcription termination factor-related / mTERF-related [Arabidopsis thaliana] (TAIR:AT5G06810.1); similar to Os08g0518200 [Oryza sativa (japonica cultivar-group)] (GB:NP_001062250.1); similar to Os07g0409400 [Oryza sativa (japonica cultivar-group)] (GB:NP_001059441.1); contains InterPro domain Mitochodrial transcription termination factor-related; (InterPro:IPR003690)
251430_at	AT3G60110	4.46	9.7	2.17489	similar to DNA-binding bromodomain-containing protein [Arabidopsis thaliana] (TAIR:AT2G44430.1); similar to Os08g0510700 [Oryza sativa (japonica cultivar-group)] (GB:NP_001062208.1); similar to chromosome scaffold protein p85 [Moneuplotes crassus] (GB:AAN75020.1); contains InterPro domain Bromodomain; (InterPro:IPR001487)
251432_at	AT3G59820	37.425	526.085	14.057	similar to calcium-binding EF hand family protein [Arabidopsis thaliana] (TAIR:AT1G65540.1); similar to Os02g0608400 [Oryza sativa (japonica cultivar-group)] (GB:NP_001047387.1); similar to H0306B06.8 [Oryza sativa (indica cultivar-group)] (GB:CAH67493.1); similar to Ca2+ binding protein cbp1 [Triticum aestivum] (GB:AAW66005.1); contains InterPro domain EF-Hand type; (InterPro:IPR011992); contain…
251494_at	AT3G59350	42.71	1036.57	24.27	similar to serine/threonine protein kinase, putative [Arabidopsis thaliana] (TAIR:AT2G43230.1); similar to protein kinase Pti1 [Glycine max] (GB:AAO92595.1); contains InterPro domain Protein kinase-like; (InterPro:IPR011009); contains InterPro domain Protein kinase; (InterPro:IPR000719); contains InterPro domain Tyrosine protein kinase, active site; (InterPro:IPR008266); contains InterPro domain …
251529_at	AT3G58570	39.74	232.685	5.85518	Identical to DEAD-box ATP-dependent RNA helicase 52 (EC 3.6.1.-) (RH52) [Arabidopsis Thaliana] (GB:Q9M2F9); similar to DEAD box RNA helicase, putative [Arabidopsis thaliana] (TAIR:AT2G42520.1); similar to ATP-dependent helicase [Arabidopsis thaliana] (TAIR:AT3G58510.3); similar to Os07g0202100 [Oryza sativa (japonica cultivar-group)] (GB:NP_001059135.1); similar to Os03g0805200 [Oryza sativa (jap…
251538_at	AT3G58660	116.78	244.08	2.09008	similar to 60S ribosomal protein-related [Arabidopsis thaliana] (TAIR:AT2G42650.1); similar to 60S ribosomal protein-related (ISS) [Ostreococcus tauri] (GB:CAL54265.1); similar to Os05g0558000 [Oryza sativa (japonica cultivar-group)] (GB:NP_001056294.1); contains InterPro domain Ribosomal protein L1; (InterPro:IPR002143)
251544_at	AT3G58790	26.955	95.395	3.53905	Encodes a protein with putative galacturonosyltransferase activity.
251551_at	AT3G58680	305.96	731.835	2.39193	One of three genes in A. thaliana encoding multiprotein bridging factor 1, a highly conserved transcriptional coactivator. May serve as a bridging factor between a bZIP factor and TBP. Its expression is developmentally regulated.
251593_at	AT3G57660	48.825	148.05	3.03226	Encodes a subunit of RNA polymerase I (aka RNA polymerase A).
251603_at	AT3G57760	24.045	125.36	5.21356	similar to protein kinase family protein [Arabidopsis thaliana] (TAIR:AT3G57740.1); similar to wall-associated kinase 1 [Triticum aestivum] (GB:AAY34780.1); contains InterPro domain Protein kinase-like; (InterPro:IPR011009); contains InterPro domain Protein kinase; (InterPro:IPR000719)
251611_at	AT3G57940	31.66	102.3	3.23121	similar to unknown protein [Arabidopsis thaliana] (TAIR:AT1G10490.1); similar to N-acetyltransferase 10 [Danio rerio] (GB:NP_956938.1); similar to DEAD/DEAH box helicase, N-terminal [Medicago truncatula] (GB:ABE87709.1); similar to PREDICTED: similar to N-acetyltransferase-like protein isoform 9 [Bos taurus] (GB:XP_881645.1); contains InterPro domain Protein of unknown function DUF699, ATPase put…
251622_at	AT3G57340	115.875	376.105	3.24578	similar to DNAJ heat shock N-terminal domain-containing protein [Arabidopsis thaliana] (TAIR:AT5G05750.1); similar to dnaJ-like protein [Oryza sativa (japonica cultivar-group)] (GB:BAB89081.1); similar to Os01g0556400 [Oryza sativa (japonica cultivar-group)] (GB:NP_001043324.1); contains InterPro domain Heat shock protein DnaJ; (InterPro:IPR003095); contains InterPro domain Heat shock protein Dna…
251623_at	AT3G57390	31.99	64.575	2.0186	encodes a MADS-box containing protein likely to be a transcription factor that is expressed in endosperm and developing gametophytes. The protein sequence is most similar to that of AGL15, which is expressed in developing embryos.
251638_at	AT3G57490	157.6	324.02	2.05596	Identical to 40S ribosomal protein S2-4 (RPS2D) [Arabidopsis Thaliana] (GB:Q9SCM3); similar to 40S ribosomal protein S2, putative [Arabidopsis thaliana] (TAIR:AT1G58684.1); similar to 40S ribosomal protein S2, putative [Arabidopsis thaliana] (TAIR:AT1G58983.1); similar to 40S ribosomal protein S2 (RPS2B) [Arabidopsis thaliana] (TAIR:AT1G59359.1); similar to Ribosomal protein S5, bacterial and org…
251644_at	AT3G57540	10.12	32.465	3.208	similar to remorin family protein [Arabidopsis thaliana] (TAIR:AT2G41870.1); similar to remorin-related [Musa acuminata] (GB:ABF70164.1); contains InterPro domain Remorin, C-terminal region; (InterPro:IPR005516)
251659_at	AT3G57090	191.15	529.835	2.77183	similar to binding [Arabidopsis thaliana] (TAIR:AT5G12390.1); similar to Tetratricopeptide repeat protein 11, putative, expressed [Oryza sativa (japonica cultivar-group)] (GB:ABF96021.1); contains InterPro domain Tetratricopeptide-like helical; (InterPro:IPR011990)
251678_at	AT3G56990	39.24	106.15	2.70515	similar to putative glycine-rich protein [Oryza sativa (japonica cultivar-group)] (GB:BAD44785.1); similar to WD40-like [Medicago truncatula] (GB:ABE84245.1); contains InterPro domain WD40-like; (InterPro:IPR011046); contains InterPro domain NUC153; (InterPro:IPR012580)
251713_at	AT3G56080	45.305	118.8	2.62223	similar to dehydration-responsive family protein [Arabidopsis thaliana] (TAIR:AT2G40280.1); similar to Os05g0472200 [Oryza sativa (japonica cultivar-group)] (GB:NP_001055814.1); similar to Os01g0828300 [Oryza sativa (japonica cultivar-group)] (GB:NP_001044685.1); similar to unknown protein [Oryza sativa (japonica cultivar-group)] (GB:AAT93959.1); contains InterPro domain Protein of unknown functi…
251735_at	AT3G56090	184.205	2045.16	11.1026	Identical to Ferritin-3, chloroplast precursor (EC 1.16.3.1) (FER3) [Arabidopsis Thaliana] (GB:Q9LYN2;GB:Q8WHW6); similar to ATFER4 (FERRITIN 4), ferric iron binding [Arabidopsis thaliana] (TAIR:AT2G40300.1); similar to ferritin [Chorispora bungeana] (GB:ABB22752.1); contains InterPro domain Ferritin-related; (InterPro:IPR012347); contains InterPro domain Ferritin; (InterPro:IPR001519); contains …
251740_at	AT3G56070	241.925	551	2.27757	rotamase cyclophilin 2 (ROC2) exhibiting peptidyl-prolyl cis-trans isomerase activity involved in signal transduction.
251752_at	AT3G55740	34.11	76.205	2.2341	Encodes a proline transporter with affinity for gly betaine, proline, and GABA. Protein is expressed most highly in the roots.
251776_at	AT3G55620	441.82	1038.19	2.3498	similar to eukaryotic translation initiation factor 6, putative / eIF-6, putative [Arabidopsis thaliana] (TAIR:AT2G39820.1); similar to Os07g0639800 [Oryza sativa (japonica cultivar-group)] (GB:NP_001060417.1); similar to putative eukaryotic translation initiation factor 6 [Trifolium pratense] (GB:BAE71264.1); contains InterPro domain Translation initiation factor IF6; (InterPro:IPR002769)
251789_at	AT3G55450	65.145	212.18	3.25704	similar to BIK1 (BOTRYTIS-INDUCED KINASE1), kinase [Arabidopsis thaliana] (TAIR:AT2G39660.1); similar to Os01g0973500 [Oryza sativa (japonica cultivar-group)] (GB:NP_001045548.1); similar to protein kinase (GB:AAA18853.1); contains InterPro domain Protein kinase-like; (InterPro:IPR011009); contains InterPro domain Protein kinase; (InterPro:IPR000719); contains InterPro domain Serine/threonine pro…
251800_at	AT3G55510	44.245	229.475	5.18646	similar to unknown protein [Arabidopsis thaliana] (TAIR:AT2G18220.1); similar to Nucleolar complex protein 2 homolog (Protein NOC2 homolog) (GB:Q8LNU5); similar to Os12g0163200 [Oryza sativa (japonica cultivar-group)] (GB:NP_001066228.1); contains InterPro domain Protein of unknown function UPF0120; (InterPro:IPR005343)
251802_at	AT3G55380	105.82	214.805	2.02991	Identical to Ubiquitin-conjugating enzyme E2 14 (EC 6.3.2.19) (Ubiquitin-protein ligase 14) (Ubiquitin carrier protein 14) (TAYO29) (UBC14) [Arabidopsis Thaliana] (GB:P42747); similar to UBC13 (ubiquitin-conjugating enzyme 13), ubiquitin-protein ligase [Arabidopsis thaliana] (TAIR:AT3G46460.1); similar to ubiquitin-conjugating enzyme [Arachis hypogaea] (GB:ABI84264.1); contains InterPro domain Ub…
251804_at	AT3G55430	275.075	957.895	3.4823	similar to glycosyl hydrolase family 17 protein [Arabidopsis thaliana] (TAIR:AT2G39640.1); similar to beta-1,3 glucanase [Pisum sativum] (GB:CAB85903.1); contains InterPro domain X8; (InterPro:IPR012946); contains InterPro domain Glycoside hydrolase, family 17; (InterPro:IPR000490)
251841_at	AT3G54980	36.12	76.245	2.11088	similar to pentatricopeptide (PPR) repeat-containing protein [Arabidopsis thaliana] (TAIR:AT2G39230.1); similar to conserved hypothetical protein [Medicago truncatula] (GB:ABE91021.1); contains InterPro domain Pentatricopeptide repeat; (InterPro:IPR002885); contains InterPro domain Protein prenyltransferase; (InterPro:IPR008940); contains InterPro domain Tetratricopeptide-like helical; (InterPro:…
251858_at	AT3G54820	63.64	257.275	4.04266	Identical to Probable aquaporin PIP2.5 (Plasma membrane intrinsic protein 2d) (PIP2d) (PIP2.5) [Arabidopsis Thaliana] (GB:Q9SV31); similar to PIP2B (plasma membrane intrinsic protein 2,2), water channel [Arabidopsis thaliana] (TAIR:AT2G37170.1); similar to plasma membrane intrinsic protein 2-2 [Pyrus communis] (GB:BAB40143.1); contains InterPro domain Aquaporin; (InterPro:IPR012269); contains Int…
251899_at	AT3G54400	646.895	1561.71	2.41416	similar to pepsin A [Arabidopsis thaliana] (TAIR:AT5G07030.1); similar to Peptidase A1, pepsin [Medicago truncatula] (GB:ABE83791.1); contains InterPro domain Peptidase A1, pepsin; (InterPro:IPR001461); contains InterPro domain Peptidase aspartic, catalytic; (InterPro:IPR009007)
251910_at	AT3G53810	53.835	175.385	3.25782	similar to lectin protein kinase family protein [Arabidopsis thaliana] (TAIR:AT4G02410.1); similar to RLK (RECEPTOR LECTIN KINASE), kinase [Arabidopsis thaliana] (TAIR:AT2G37710.1); similar to lectin protein kinase, putative [Arabidopsis thaliana] (TAIR:AT4G02420.1); similar to receptor kinase Lecrk [Gossypium hirsutum] (GB:AAP47579.1); similar to lectin-like receptor kinase 7;1 [Medicago truncat…
251916_at	AT3G53960	70.32	224.65	3.19468	similar to proton-dependent oligopeptide transport (POT) family protein [Arabidopsis thaliana] (TAIR:AT2G37900.1); similar to TGF-beta receptor, type I/II extracellular re (GB:ABE84933.1); similar to Os03g0823500 [Oryza sativa (japonica cultivar-group)] (GB:NP_001051743.1); contains InterPro domain TGF-beta receptor, type I/II extracellular region; (InterPro:IPR000109)
251922_at	AT3G54030	45.335	94.69	2.08867	similar to protein kinase family protein [Arabidopsis thaliana] (TAIR:AT5G41260.1); similar to protein kinase-related [Arabidopsis thaliana] (TAIR:AT5G59010.1); similar to protein kinase family protein [Arabidopsis thaliana] (TAIR:AT4G00710.1); similar to TPR-containing protein kinase [Glycine max] (GB:AAX61123.1); similar to Protein kinase [Medicago truncatula] (GB:ABE82930.1); similar to H0913C…
251927_at	AT3G53990	148.025	3947.7	26.6691	similar to universal stress protein (USP) family protein / early nodulin ENOD18 family protein [Arabidopsis thaliana] (TAIR:AT3G03270.2); similar to ENOD18 protein [Vicia faba] (GB:CAC18558.1); contains domain no description (G3D.3.40.50.1420); contains domain Adenine nucleotide alpha hydrolases-like (SSF52402)
251937_at	AT3G53400	60.4	127.98	2.11887	similar to unknown protein [Arabidopsis thaliana] (TAIR:AT5G03190.1); similar to conserved hypothetical protein [Medicago truncatula] (GB:ABD32814.1); contains domain ARM repeat (SSF48371); contains domain no description (G3D.3.40.50.1860)
251939_at	AT3G53440	13.62	29.56	2.17034	similar to IMP dehydrogenase/GMP reductase [Medicago truncatula] (GB:ABD33417.1); contains InterPro domain Homeodomain-related; (InterPro:IPR012287); contains InterPro domain Myb, DNA-binding; (InterPro:IPR001005)
251956_at	AT3G53460	577.44	1249.39	2.16368	Encodes a nuclear gene with a consensus RNA-binding domain that is localized to the chloroplast.
251961_at	AT3G53620	79.12	368.22	4.65394	similar to inorganic pyrophosphatase, putative (soluble) / pyrophosphate phospho-hydrolase, putative / PPase, putative [Arabidopsis thaliana] (TAIR:AT1G01050.1); similar to putative inorganic pyrophosphatase [Arachis hypogaea] (GB:CAG30522.1); contains InterPro domain Inorganic pyrophosphatase; (InterPro:IPR008162)
251975_at	AT3G53230	75.245	249.665	3.31803	Identical to Putative cell division control protein 48 homolog D (AtCDC48d) (Transitional endoplasmic reticulum ATPase D) (CDC48D) [Arabidopsis Thaliana] (GB:Q9SCN8); similar to (Cell division control protein 48 homolog E), ATPase [Arabidopsis thaliana] (TAIR:AT5G03340.1); similar to CDC48 (CELL DIVISION CYCLE 48), ATPase [Arabidopsis thaliana] (TAIR:AT3G09840.1); similar to putative spindle disa…
251984_at	AT3G53260	1047.18	2270.39	2.16808	Encodes phenylalanine lyase.
252009_at	AT3G52800	157.34	358.17	2.27641	Identical to Zinc finger A20 and AN1 domain-containing stress-associated protein 6 (AtSAP6) (SAP6) [Arabidopsis Thaliana] (GB:Q94B40;GB:Q9LXI5); similar to zinc finger (AN1-like) family protein [Arabidopsis thaliana] (TAIR:AT2G36320.1); similar to Zinc finger, AN1-type; Zinc finger, A20-type; Antihaemostatic protein [Medicago truncatula] (GB:ABE93196.1); contains InterPro domain Antihaemostatic p…
252010_at	AT3G52740	56.685	123.62	2.18082	similar to unknown protein [Arabidopsis thaliana] (TAIR:AT3G44450.1); similar to conserved hypothetical protein [Medicago truncatula] (GB:ABE77849.1)
252014_at	AT3G52870	86.46	352.5	4.07703	similar to calmodulin-binding family protein [Arabidopsis thaliana] (TAIR:AT3G13600.1); similar to transposon protein, putative, unclassified [Oryza sativa (japonica cultivar-group)] (GB:AAX92763.1); similar to transposon protein, putative, unclassified [Oryza sativa (japonica cultivar-group)] (GB:AAX94831.1); similar to Os12g0149900 [Oryza sativa (japonica cultivar-group)] (GB:NP_001066163.1); c…
252026_at	AT3G53030	62.725	130.15	2.07493	Encodes a protein kinase SRPK4 that specifically targets Arabidopsis Ser/Arg-rich (SR) slicing factors involved in RNA metabolism. In vitro kinase assay showed that SRPK4 phosphorylates the SR protein RSp31.
252048_at	AT3G52500	232.845	514.055	2.20771	similar to aspartyl protease family protein [Arabidopsis thaliana] (TAIR:AT4G16563.1); similar to aspartic protease [Fagopyrum esculentum] (GB:AAS48510.2); contains InterPro domain Peptidase A1, pepsin; (InterPro:IPR001461); contains InterPro domain Peptidase aspartic, catalytic; (InterPro:IPR009007)
252058_at	AT3G52470	155.87	337.47	2.16507	similar to NHL12 (NDR1/HIN1-like 12) [Arabidopsis thaliana] (TAIR:AT2G35960.1); similar to Os12g0159600 [Oryza sativa (japonica cultivar-group)] (GB:NP_001066211.1); similar to H0913C04.12 [Oryza sativa (indica cultivar-group)] (GB:CAJ86171.1); similar to Os11g0157200 [Oryza sativa (japonica cultivar-group)] (GB:NP_001065799.1); contains InterPro domain Harpin-induced 1; (InterPro:IPR010847)
252066_at	AT3G51550	262.55	559.03	2.12923	similar to protein kinase family protein [Arabidopsis thaliana] (TAIR:AT5G39000.1); similar to protein kinase family protein [Arabidopsis thaliana] (TAIR:AT5G28680.1); similar to protein kinase family protein [Arabidopsis thaliana] (TAIR:AT3G04690.1); similar to Protein kinase [Medicago truncatula] (GB:ABE93789.1); similar to putative receptor-like protein kinase [Oryza sativa (japonica cultivar-…
252076_at	AT3G51660	30.41	318.46	10.4722	similar to macrophage migration inhibitory factor family protein / MIF family protein [Arabidopsis thaliana] (TAIR:AT5G01650.1); similar to Macrophage migration inhibitory factor family protein [Oryza sativa (japonica cultivar-group)] (GB:ABA95632.1); contains InterPro domain Macrophage migration inhibitory factor; (InterPro:IPR001398)
252102_at	AT3G50970	38.53	8296.52	215.326	Belongs to the dehydrin protein family, which contains highly conserved stretches of 7-17 residues that are repetitively scattered in their sequences, the K-, S-, Y- and lysine rich segments. LTI29 and LTI30 double overexpressors confer freeze tolerance. Located in membranes. mRNA upregulated by water deprivation and abscisic acid.
252118_at	Multitple Genes	12.35	25.49	2.06397	Detects for AT3G51400-TAIR-G/AT3G51390-TAIR-G
252127_at	AT3G50960	44.935	122.315	2.72204	similar to unknown protein [Arabidopsis thaliana] (TAIR:AT5G66410.1); similar to Os05g0255600 [Oryza sativa (japonica cultivar-group)] (GB:NP_001055035.1); similar to Thioredoxin domain 2 [Medicago truncatula] (GB:ABE84079.1); contains InterPro domain Thioredoxin-like fold; (InterPro:IPR012336); contains InterPro domain Thioredoxin domain 2; (InterPro:IPR006663); contains InterPro domain Thioredo…
252175_at	AT3G50700	26.47	61.32	2.31658	zinc finger protein, similar to maize Indeterminate1 (ID1)
252208_at	AT3G50380	93.21	307.09	3.2946	similar to Os12g0594200 [Oryza sativa (japonica cultivar-group)] (GB:NP_001067177.1); similar to vacuolar protein sorting-associated protein vps13 [Asper (GB:XP_751674.1); contains InterPro domain Vacuolar protein sorting-associated protein; (InterPro:IPR009543)
252210_at	AT3G50410	35.53	85.435	2.40459	Arabidopsis Dof protein containing a single 51-amino acid zinc finger DNA-binding domain, which may play an important roles in plant growth and development.
252239_at	AT3G49990	142.665	324.18	2.27232	similar to Os03g0372700 [Oryza sativa (japonica cultivar-group)] (GB:NP_001050206.1); similar to hypothetical protein [Oryza sativa (japonica cultivar-group)] (GB:AAP46214.1); contains InterPro domain Low temperature viability protein; (InterPro:IPR007307)
252255_at	AT3G49220	489.615	3962.36	8.09281	similar to pectinesterase family protein [Arabidopsis thaliana] (TAIR:AT5G53370.1); similar to pectinesterase inhibitor [Lycoris aurea] (GB:ABJ99595.1); similar to Pectinesterase; Pectinesterase inhibitor [Medicago truncatula] (GB:ABE82757.1); similar to Pectinesterase; Pectinesterase inhibitor [Medicago truncatula] (GB:ABE80825.1); contains InterPro domain Virulence factor, pectin lyase fold; (I…
252278_at	AT3G49530	60.575	137.875	2.2761	similar to TIP (TCV-INTERACTING PROTEIN), transcription factor [Arabidopsis thaliana] (TAIR:AT5G24590.2); similar to No apical meristem (NAM) protein [Medicago truncatula] (GB:ABE84505.1); contains InterPro domain No apical meristem (NAM) protein; (InterPro:IPR003441)
252305_at	AT3G49240	35.235	98.26	2.7887	similar to GRP23 (GLUTAMINE-RICH PROTEIN23), binding [Arabidopsis thaliana] (TAIR:AT1G10270.1); similar to Tetratricopeptide-like helical [Medicago truncatula] (GB:ABE80818.1); contains InterPro domain Pentatricopeptide repeat; (InterPro:IPR002885); contains InterPro domain Protein prenyltransferase; (InterPro:IPR008940); contains InterPro domain Tetratricopeptide-like helical; (InterPro:IPR01199…
252321_at	AT3G48510	14	135.22	9.65857	similar to unknown protein [Arabidopsis thaliana] (TAIR:AT5G63350.1); similar to hypothetical protein MtrDRAFT_AC135505g13v1 [Medicago truncatula] (GB:ABE82027.1)
252323_at	AT3G48530	202.47	420.605	2.07737	Identical to SNF1-related protein kinase regulatory subunit gamma 1 (AKIN gamma1) (AKING1) (KING1) [Arabidopsis Thaliana] (GB:Q8LBB2;GB:Q9S7W6); similar to CBS domain-containing protein [Arabidopsis thaliana] (TAIR:AT1G69800.2); similar to AKIN gamma [Medicago truncatula] (GB:AAO61674.1); contains InterPro domain CBS; (InterPro:IPR000644)
252355_at	AT3G48250	24.45	63.075	2.57975	similar to pentatricopeptide (PPR) repeat-containing protein [Arabidopsis thaliana] (TAIR:AT3G02490.1); similar to hypothetical protein [Cleome spinosa] (GB:ABD96873.1); similar to Os01g0970900 [Oryza sativa (japonica cultivar-group)] (GB:NP_001045530.1); contains InterPro domain Pentatricopeptide repeat; (InterPro:IPR002885); contains InterPro domain Protein prenyltransferase; (InterPro:IPR00894…
252374_at	AT3G48100	23.13	91.355	3.94963	Encodes a transcription repressor that mediates a negative feedback loop in cytokinin signalling. ARR5 expression is upregulated by Class I KNOX genes.
252391_at	AT3G47860	106.395	310.085	2.91447	similar to chloroplast lipocalin [Glycine max] (GB:ABB02412.1); contains InterPro domain Lipocalin-related protein and Bos/Can/Equ allergen; (InterPro:IPR000566); contains InterPro domain Lipocalin; (InterPro:IPR002345); contains InterPro domain Calycin-like; (InterPro:IPR011038); contains InterPro domain Calycin; (InterPro:IPR012674)
252414_at	AT3G47420	209.09	1241.47	5.93751	similar to transporter, putative [Arabidopsis thaliana] (TAIR:AT4G25220.1); similar to putative Glycerol-3-phosphate transporter [Oryza sativa (japonica cultivar-group)] (GB:BAC99502.1); similar to Os04g0555300 [Oryza sativa (japonica cultivar-group)] (GB:NP_001053515.1); similar to putative glycerol 3-phosphate permease [Zea mays] (GB:AAS82603.1); contains InterPro domain Major facilitator super…
252419_at	AT3G47510	49.16	120.55	2.4522	unknown protein
252422_at	AT3G47550	56.88	290.225	5.10241	similar to zinc finger (C3HC4-type RING finger) family protein [Arabidopsis thaliana] (TAIR:AT5G62460.1); similar to Zinc finger protein, putative [Solanum demissum] (GB:ABI34360.1); similar to Os11g0600700 [Oryza sativa (japonica cultivar-group)] (GB:NP_001068224.1); similar to Os08g0436200 [Oryza sativa (japonica cultivar-group)] (GB:NP_001061887.1); contains InterPro domain RINGv; (InterPro:IP…
252425_at	AT3G47620	169.765	545.27	3.21191	similar to TCP family transcription factor, putative [Arabidopsis thaliana] (TAIR:AT1G69690.1); similar to TCP-domain protein [Antirrhinum majus subsp. majus] (GB:CAE45599.1); contains InterPro domain AMP-dependent synthetase and ligase; (InterPro:IPR000873); contains InterPro domain TCP transcription factor; (InterPro:IPR005333)
252429_at	AT3G47500	422.065	1278.12	3.02827	Dof-type zinc finger domain-containing protein, identical to H-protein promoter binding factor-2a GI:3386546 from (Arabidopsis thaliana). Interacts with LKP2 and FKF1, but its overexpression does not change flowering time under short or long day conditions.
252468_at	AT3G46970	103.45	1344.32	12.9948	Encodes a cytosolic alpha-glucan phosphorylase. In vitro, the enzyme has a preference for branched polysaccharides, such as glycogen.
252527_at	AT3G46440	37.395	135.84	3.63257	encodes a protein similar to UDP-glucuronic acid decarboxylase. UDP-glucuronic acid decarboxylase produces UDP-xylose, which is a substrate for many cell wall carbohydrates including hemicellulose and pectin. UDP-xylose is also known to feedback regulate several cell wall biosynthetic enzymes.
252528_at	AT3G46460	97.98	303.555	3.09813	Identical to Ubiquitin-conjugating enzyme E2 13 (EC 6.3.2.19) (Ubiquitin-protein ligase 13) (Ubiquitin carrier protein 13) (UBC13) [Arabidopsis Thaliana] (GB:Q42541); similar to UBC14 (ubiquitin-conjugating enzyme 14), ubiquitin-protein ligase [Arabidopsis thaliana] (TAIR:AT3G55380.1); similar to ubiquitin-conjugating enzyme [Arachis hypogaea] (GB:ABI84264.1); contains InterPro domain Ubiquitin-c…
252563_at	AT3G45970	138.74	2120.43	15.2835	member of EXPANSIN-LIKE. Naming convention from the Expansin Working Group (Kende et al, 2004. Plant Mol Bio)
252573_at	AT3G45260	66.97	190.44	2.84366	similar to zinc finger (C2H2 type) family protein [Arabidopsis thaliana] (TAIR:AT5G60470.1); similar to Zinc finger, C2H2-type [Medicago truncatula] (GB:ABE79766.1); contains InterPro domain Zinc finger, C2H2-type; (InterPro:IPR007087)
252591_at	AT3G45600	85.155	789.59	9.27239	Member of TETRASPANIN family
252624_at	AT3G44735	122.505	328.715	2.68328	Phytosulfokine 3 precursor, coding for a unique plant peptide growth factor.
252625_at	AT3G44750	159.205	343.28	2.15621	Encodes a putative histone deacetylase (HD2A).
252661_at	AT3G44450	141.395	421.56	2.98143	similar to unknown protein [Arabidopsis thaliana] (TAIR:AT3G52740.1); similar to H0717B12.8 [Oryza sativa (indica cultivar-group)] (GB:CAH67161.1)
252738_at	AT3G43240	41.64	159.75	3.83646	similar to Os08g0451400 [Oryza sativa (japonica cultivar-group)] (GB:NP_001061946.1); similar to fiber protein-like [Oryza sativa (japonica cultivar-group)] (GB:BAD08741.1); contains InterPro domain Zinc finger, FYVE/PHD-type; (InterPro:IPR011011); contains InterPro domain Zinc finger, PHD-type; (InterPro:IPR001965); contains InterPro domain AT-rich interaction region; (InterPro:IPR001606)
252740_at	AT3G43270	40.915	87.21	2.13149	similar to pectinesterase family protein [Arabidopsis thaliana] (TAIR:AT4G33220.1); similar to Pectinesterase PPE8B precursor (Pectin methylesterase) (PE) (GB:Q43062); similar to pectin methylesterase PME1 [Vitis vinifera] (GB:AAK81875.1); contains InterPro domain Virulence factor, pectin lyase fold; (InterPro:IPR011050); contains InterPro domain Plant invertase/pectin methylesterase inhibitor; (…
252754_at	AT3G43510	39.27	112.245	2.85829	copia-like retrotransposon family, has a 2.3e-11 P-value blast match to GB:BAA11674 ORF(AA 1-1338) (Ty1_Copia-element) (Nicotiana tabacum)
252861_at	AT4G39820	42.425	123.75	2.91691	similar to Os02g0550400 [Oryza sativa (japonica cultivar-group)] (GB:NP_001047094.1); similar to PREDICTED: hypothetical protein [Gallus gallus] (GB:XP_419934.1); contains InterPro domain Tetratricopeptide region; (InterPro:IPR013026); contains InterPro domain Protein prenyltransferase; (InterPro:IPR008940); contains InterPro domain Tetratricopeptide-like helical; (InterPro:IPR011990)
252862_at	AT4G39830	19.05	44.28	2.32441	similar to L-ascorbate oxidase, putative [Arabidopsis thaliana] (TAIR:AT5G21100.1); similar to putative syringolide-induced protein B13-1-1 [Oryza sativa (japonica cultivar-group)] (GB:BAD33459.1); similar to ascorbate oxidase [Lycopersicon esculentum] (GB:AAY47050.1); similar to syringolide-induced protein B13-1-1 [Glycine max] (GB:BAB86897.1); contains InterPro domain Multicopper oxidase, coppe…
252863_at	AT4G39800	805.69	2842.55	3.52809	Columbia myo-inositol-1-phosphate synthase mRNA, complete
252879_at	AT4G39390	40.475	97.4	2.40642	similar to transporter-related [Arabidopsis thaliana] (TAIR:AT1G34020.1); similar to transporter-related [Arabidopsis thaliana] (TAIR:AT4G09810.1); similar to Protein of unknown function DUF250 [Medicago truncatula] (GB:ABE94615.1); contains InterPro domain Protein of unknown function DUF250; (InterPro:IPR004853)
252880_at	AT4G39730	414.985	3124.37	7.52887	similar to lipid-associated family protein [Arabidopsis thaliana] (TAIR:AT2G22170.1); similar to dehydration stress-induced protein [Brassica napus] (GB:AAK01359.1); contains InterPro domain Lipoxygenase, LH2; (InterPro:IPR001024); contains InterPro domain Lipase/lipooxygenase, PLAT/LH2; (InterPro:IPR008976)
252884_at	AT4G39170	104.575	219.38	2.09782	similar to SEC14 cytosolic factor, putative / phosphoglyceride transfer protein, putative [Arabidopsis thaliana] (TAIR:AT1G19650.1); similar to SEC14 cytosolic factor, putative / phosphatidylinositol transfer-like protein, putative [Arabidopsis thaliana] (TAIR:AT1G75370.1); similar to transporter [Arabidopsis thaliana] (TAIR:AT2G21520.1); similar to Cellular retinaldehyde-binding/triple function,…
252885_at	AT4G39260	385.39	2726.66	7.07508	Encodes a glycine-rich protein with RNA binding domain at the N-terminus. Protein is structurally similar to proteins induced by stress in other plants. Gene expression is induced by cold. Transcript undergoes circadian oscillations that is depressed by overexpression of AtGRP7.
252927_at	AT4G39090	301.84	1694.44	5.6137	Similar to cysteine proteinases, induced by desiccation but not abscisic acid.
252940_at	AT4G39270	24.34	49.67	2.04067	similar to leucine-rich repeat transmembrane protein kinase, putative [Arabidopsis thaliana] (TAIR:AT2G16250.1); similar to Os03g0724300 [Oryza sativa (japonica cultivar-group)] (GB:NP_001051121.1); similar to Os07g0134600 [Oryza sativa (japonica cultivar-group)] (GB:NP_001058843.1); similar to putative receptor-like protein kinase [Oryza sativa (japonica cultivar-group)] (GB:AAP68881.1); contain…
252952_at	AT4G38710	237.615	483.695	2.03562	similar to eukaryotic translation initiation factor, putative (EIF4B5) [Arabidopsis thaliana] (TAIR:AT1G13020.1); similar to Os02g0439700 [Oryza sativa (japonica cultivar-group)] (GB:NP_001046743.1); similar to eukaryotic translation initiation factor 4B [Triticum aestivum] (GB:AAC28254.1); contains InterPro domain Plant specific eukaryotic initiation factor 4B; (InterPro:IPR010433)
252956_at	AT4G38580	51.265	3341.27	65.1764	putative farnesylated protein (At4g38580) mRNA, complete
252997_at	AT4G38400	44.64	322.25	7.21886	member of EXPANSIN-LIKE. Naming convention from the Expansin Working Group (Kende et al, 2004. Plant Mol Bio)
253021_at	AT4G38050	25.24	56	2.2187	Identical to Nucleobase-ascorbate transporter 11 (AtNAT11) (NAT11) [Arabidopsis Thaliana] (GB:Q6SZ87;GB:Q8GWX5;GB:Q8LC52;GB:Q9SZK5); similar to xanthine/uracil permease family protein [Arabidopsis thaliana] (TAIR:AT2G27810.1); similar to putative permease 1 [Oryza sativa (japonica cultivar-group)] (GB:BAB61205.1); similar to Os07g0490500 [Oryza sativa (japonica cultivar-group)] (GB:NP_001059675.1…
253038_at	AT4G37790	124.565	261.435	2.09878	Encodes homeobox protein HAT22.
253039_at	AT4G37760	552.74	1310.23	2.37043	similar to XF1, oxidoreductase [Arabidopsis thaliana] (TAIR:AT1G58440.1); similar to squalene monooxygenase, putative / squalene epoxidase, putative [Arabidopsis thaliana] (TAIR:AT2G22830.1); similar to squalene monooxygenase [Datura innoxia] (GB:AAY22200.1); similar to squalene monooxygenase 2 [Medicago truncatula] (GB:CAD23248.1); similar to putative squalene epoxidase [Lycopersicon esculentum]…
253053_at	AT4G37470	250.05	830.16	3.31998	similar to esterase/lipase/thioesterase family protein [Arabidopsis thaliana] (TAIR:AT3G03990.1); similar to Alpha/beta hydrolase fold [Medicago truncatula] (GB:ABE87031.1); contains InterPro domain Esterase/lipase/thioesterase; (InterPro:IPR000379); contains InterPro domain Alpha/beta hydrolase fold-1; (InterPro:IPR000073)
253063_at	AT4G37640	118.905	278.085	2.33872	Encodes a calmodulin-regulated Ca(2+)-pump located in the endoplasmic reticulum. Belongs to plant 2B ATPase's with an N-terminal autoinhibitor.
253103_at	AT4G36110	19.92	40.475	2.03188	similar to auxin-responsive family protein [Arabidopsis thaliana] (TAIR:AT2G18010.1); similar to auxin-induced SAUR-like protein [Capsicum annuum] (GB:AAM12780.1); contains InterPro domain Auxin responsive SAUR protein; (InterPro:IPR003676)
253111_at	AT4G35940	50.705	146.375	2.8868	similar to unknown protein [Arabidopsis thaliana] (TAIR:AT2G17787.1); similar to glutamic acid-rich protein [Plasmodium falciparum] (GB:AAG14291.1)
253113_at	AT4G35985	30.13	109.73	3.64189	similar to ERD7 (EARLY-RESPONSIVE TO DEHYDRATION 7) [Arabidopsis thaliana] (TAIR:AT2G17840.1); similar to Senescence-associated [Medicago truncatula] (GB:ABE77914.1); contains InterPro domain Senescence-associated; (InterPro:IPR009686)
253114_at	AT4G35860	92.34	185.05	2.00401	GTP-binding protein ATGB2
253120_at	AT4G35790	92.51	258.09	2.78986	Encodes a protein with phospholipase D activity. Involved in phospolipase metabolism. Mutants are affected in hydrogen peroxide mediated cell death.
253129_at	AT4G36020	251.205	782.22	3.11387	similar to cold-shock DNA-binding family protein [Arabidopsis thaliana] (TAIR:AT2G17870.1); similar to cold shock domain protein 3 [Triticum aestivum] (GB:BAD08701.1); similar to Os02g0121100 [Oryza sativa (japonica cultivar-group)] (GB:NP_001045715.1); contains InterPro domain Nucleic acid-binding, OB-fold, subgroup; (InterPro:IPR012340); contains InterPro domain Cold-shock protein, DNA-binding;…
253130_at	AT4G35510	29.635	119.57	4.03476	similar to unknown protein [Arabidopsis thaliana] (TAIR:AT2G17540.1); similar to Os06g0728500 [Oryza sativa (japonica cultivar-group)] (GB:NP_001058643.1)
253165_at	AT4G35320	79.335	207.645	2.61732	similar to unknown protein [Arabidopsis thaliana] (TAIR:AT2G17300.1); similar to Os02g0715300 [Oryza sativa (japonica cultivar-group)] (GB:NP_001047925.1); similar to Os08g0511400 [Oryza sativa (japonica cultivar-group)] (GB:NP_001062213.1); contains domain N-terminal domain of cbl (N-cbl) (SSF47668)
253167_at	AT4G35310	152.635	495.02	3.24316	calmodulin-domain protein kinase CDPK isoform 5 (CPK5)
253188_at	AT4G35300	61.43	564.98	9.19713	Identical to Monosaccharide-sensing protein 2 (Sugar transporter MSSP2) (MSSP2) [Arabidopsis Thaliana] (GB:Q8LPQ8;GB:O65497); similar to TMT3 (TONOPLAST MONOSACCHARIDE TRANSPORTER3), carbohydrate transporter/ nucleoside transporter/ sugar porter [Arabidopsis thaliana] (TAIR:AT3G51490.1); similar to TMT1 (TONOPLAST MONOSACCHARIDE TRANSPORTER1), carbohydrate transporter/ nucleoside transporter/ sug…
253203_at	AT4G34710	376.245	793.505	2.10901	encodes a arginine decarboxylase (ADC), a rate-limiting enzyme that catalyzes the first step of polyamine (PA) biosynthesis via ADC pathway in Arabidopsis thaliana. Arabidopsis genome has two ADC paralogs, ADC1 and ADC2. ADC2 is stress-inducible (osmotic stress). Double mutant analysis showed that ADC genes are essential for the production of PA, and are required for normal seed development. Over…
253213_at	AT4G34910	28.145	98.49	3.49938	Identical to DEAD-box ATP-dependent RNA helicase 16 (EC 3.6.1.-) (RH16) [Arabidopsis Thaliana] (GB:Q9SW44;GB:Q9ZS05); similar to DEAD/DEAH box helicase, putative (RH10) [Arabidopsis thaliana] (TAIR:AT5G60990.1); similar to Os03g0728800 [Oryza sativa (japonica cultivar-group)] (GB:NP_001051149.1); similar to Helicase, C-terminal [Medicago truncatula] (GB:ABE86657.1); contains InterPro domain DEAD/…
253215_at	AT4G34950	49.22	327.535	6.65451	similar to nodulin family protein [Arabidopsis thaliana] (TAIR:AT2G16660.1); similar to Nodulin-like; Major facilitator superfamily MFS_1 [Medicago truncatula] (GB:ABE77921.1); similar to Os09g0536700 [Oryza sativa (japonica cultivar-group)] (GB:NP_001063787.1); contains InterPro domain Nodulin-like; (InterPro:IPR010658); contains InterPro domain Major facilitator superfamily MFS_1; (InterPro:IPR…
253218_at	AT4G34980	146.615	443.045	3.02183	Serine protease similar to subtilisin.
253219_at	AT4G34990	29.7	119.065	4.00892	Member of the R2R3 factor gene family.
253227_at	AT4G35030	13.635	29.885	2.19179	similar to protein kinase family protein [Arabidopsis thaliana] (TAIR:AT2G16750.1); similar to protein kinase family protein, putative, expressed [Oryza sativa (japonica cultivar-group)] (GB:ABF94898.1); contains InterPro domain Protein kinase-like; (InterPro:IPR011009); contains InterPro domain Protein kinase; (InterPro:IPR000719); contains InterPro domain Serine/threonine protein kinase, active…
253245_at	AT4G34590	83.235	415.96	4.99742	Encodes a basic domain leucine zipper (bZip) transcription factor.
253252_at	AT4G34740	91.935	416.65	4.53201	Encodes glutamine 5-phosphoribosylpyrophosphate amidotransferase. Mutants are deficient in leaf, but not cotyledon, plastid and palisade cell development. Mutants exhibit defective chloroplast development under non-low light, suggesting that the defect in chloroplast development is caused by photo-oxidative damage.
253263_at	AT4G34000	103.255	211.205	2.04547	Encodes an ABA-responsive element-binding protein with similarity to transcription factors that is expressed in response to stress and abscisic acid.
253277_at	AT4G34230	195.735	452.285	2.3107	Encodes a catalytically active cinnamyl alcohol dehydrogenase which uses p-coumaryl aldehyde as a preferred substrate. It can also use sinapyl, caffeyl, coniferyl and d-hydroxyconiferyl aldehydes as substrates.
253282_at	AT4G34120	638.11	2136.54	3.34823	similar to LEJ2 (LOSS OF THE TIMING OF ET AND JA BIOSYNTHESIS 2) [Arabidopsis thaliana] (TAIR:AT4G36910.1); similar to CBS [Medicago truncatula] (GB:ABE82274.1); contains InterPro domain CBS; (InterPro:IPR000644)
253323_at	AT4G33920	73.895	236.74	3.20374	similar to protein phosphatase 2C family protein / PP2C family protein [Arabidopsis thaliana] (TAIR:AT5G66080.1); similar to protein phosphatase 2C, putative / PP2C, putative [Arabidopsis thaliana] (TAIR:AT3G51370.1); similar to Os12g0580900 [Oryza sativa (japonica cultivar-group)] (GB:NP_001067133.1); similar to BTH-induced protein phosphatase 2C 2 K2 form [Oryza sativa (indica cultivar-group)] …
253351_at	AT4G33700	41.36	143.105	3.45999	similar to CBS domain-containing protein [Arabidopsis thaliana] (TAIR:AT2G14520.1); similar to CBS [Medicago truncatula] (GB:ABE86592.1); contains InterPro domain Protein of unknown function DUF21; (InterPro:IPR002550); contains InterPro domain CBS; (InterPro:IPR000644)
253357_at	AT4G33400	77.99	184.05	2.35992	similar to unknown protein [Arabidopsis thaliana] (TAIR:AT3G19240.1); similar to DEM2 [Lycopersicon esculentum] (GB:AAQ90244.1); similar to dem [Solanum lycopersicum] (GB:CAA73973.1); similar to DEM2 [Lycopersicon esculentum] (GB:AAQ90245.1); contains InterPro domain Quinonprotein alcohol dehydrogenase-like; (InterPro:IPR011047)
253382_at	AT4G33040	41.92	140.075	3.34148	Identical to Glutaredoxin-C6 (AtGrxC6) (GRXC6) [Arabidopsis Thaliana] (GB:Q8L9S3;GB:O82644); similar to glutaredoxin family protein [Arabidopsis thaliana] (TAIR:AT5G11930.1); similar to Glutaredoxin [Medicago truncatula] (GB:ABE86256.1); contains InterPro domain Thioredoxin-like fold; (InterPro:IPR012336); contains InterPro domain Glutaredoxin; (InterPro:IPR002109); contains InterPro domain Thior…
253421_at	AT4G32340	163.465	340.36	2.08216	similar to binding [Arabidopsis thaliana] (TAIR:AT1G80130.1); similar to Os06g0606700 [Oryza sativa (japonica cultivar-group)] (GB:NP_001058025.1); similar to Tetratricopeptide-like helical [Medicago truncatula] (GB:ABE92034.1); contains InterPro domain Tetratricopeptide-like helical; (InterPro:IPR011990)
253423_at	AT4G32280	33.45	202.71	6.06009	Auxin inducible protein.
253425_at	AT4G32190	274.245	2656.84	9.68783	similar to protein transport protein-related [Arabidopsis thaliana] (TAIR:AT4G27595.1); similar to Os02g0186400 [Oryza sativa (japonica cultivar-group)] (GB:NP_001046120.1); similar to hypothetical protein AYWB_353 [Aster yellows witches'-broom phytoplasma AYWB] (GB:YP_456549.1); contains InterPro domain Prefoldin; (InterPro:IPR009053)
253435_at	AT4G32400	102.69	400.795	3.90296	similar to mitochondrial substrate carrier family protein [Arabidopsis thaliana] (TAIR:AT3G20240.1); similar to brittle 1 protein-like [Solanum tuberosum] (GB:ABA81858.1); contains InterPro domain Mitochondrial carrier protein; (InterPro:IPR002067); contains InterPro domain Mitochondrial substrate carrier; (InterPro:IPR001993)
253455_at	AT4G32020	562.57	2387.09	4.24318	similar to unknown protein [Arabidopsis thaliana] (TAIR:AT2G25250.1); similar to Os02g0797600 [Oryza sativa (japonica cultivar-group)] (GB:NP_001048398.1)
253490_at	AT4G31790	82.285	166.75	2.02649	Identical to Probable diphthine synthase (EC 2.1.1.98) (Diphthamide biosynthesis methyltransferase) [Arabidopsis Thaliana] (GB:O81769); similar to novel protein similar to human and mouse CGI-30 protein (CGI-30) [Danio rerio] (GB:CAK04874.1); similar to Os03g0355800 [Oryza sativa (japonica cultivar-group)] (GB:NP_001050137.1); contains InterPro domain Uroporphyrin-III C/tetrapyrrole (Corrin/Porph…
253522_at	AT4G31290	188.665	670.45	3.55365	similar to ChaC-like family protein [Arabidopsis thaliana] (TAIR:AT5G26220.1); similar to ChaC-like family protein-like [Solanum tuberosum] (GB:ABB87104.1); similar to meloidogyne-induced (GB:ABA46779.1); contains InterPro domain ChaC-like protein; (InterPro:IPR006840)
253559_at	AT4G31140	58.4	282.535	4.83793	Identical to Putative glucan endo-1,3-beta-glucosidase 5 precursor (EC 3.2.1.39) ((1->3)-beta-glucan endohydrolase 5) ((1->3)-beta-glucanase 5) (Beta- 1,3-endoglucanase 5) (Beta-1,3-glucanase 5) [Arabidopsis Thaliana] (GB:Q9M088); similar to glycosyl hydrolase family 17 protein [Arabidopsis thaliana] (TAIR:AT5G58090.1); similar to Os02g0139300 [Oryza sativa (japonica cultivar-group)] (GB:NP_00104…
253581_at	AT4G30660	34.795	484.345	13.92	Identical to UPF057 membrane protein At4g30660 [Arabidopsis Thaliana] (GB:Q9SUI0); similar to hydrophobic protein, putative / low temperature and salt responsive protein, putative [Arabidopsis thaliana] (TAIR:AT2G24040.1); similar to Protein of unknown function UPF0057 [Medicago truncatula] (GB:ABE78792.1); contains InterPro domain Protein of unknown function UPF0057; (InterPro:IPR000612)
253603_at	AT4G30935	47.99	156.505	3.2612	member of WRKY Transcription Factor; Group I
253614_at	AT4G30350	53.1	298.315	5.61798	similar to heat shock protein-related [Arabidopsis thaliana] (TAIR:AT5G57710.1); similar to IMP dehydrogenase/GMP reductase [Medicago truncatula] (GB:ABE86426.1); contains domain ATP-DEPENDENT CLP PROTEASE-RELATED (PTHR11638:SF2); contains domain ATP-DEPENDENT CLP PROTEASE (PTHR11638); contains domain no description (G3D.3.40.50.300); contains domain Double Clp-N motif (SSF81923); contains domain…
253695_at	AT4G29510	86.38	536.385	6.2096	similar to protein arginine N-methyltransferase, putative [Arabidopsis thaliana] (TAIR:AT2G19670.1); similar to Os09g0359800 [Oryza sativa (japonica cultivar-group)] (GB:NP_001062975.1); similar to SAM (and some other nucleotide) binding motif [Medicago truncatula] (GB:ABE80540.1); contains InterPro domain Methyltransferase type 12; (InterPro:IPR013217); contains InterPro domain SAM (and some oth…
253717_at	AT4G29440	38.175	97.165	2.54525	similar to unknown protein [Arabidopsis thaliana] (TAIR:AT2G19710.1); similar to MAPK activating protein-like [Oryza sativa (japonica cultivar-group)] (GB:BAD82253.1); similar to Os01g0706400 [Oryza sativa (japonica cultivar-group)] (GB:NP_001044016.1); contains InterPro domain Protein of unknown function DUF292, eukaryotic; (InterPro:IPR005061)
253722_at	AT4G29190	165.85	844.77	5.09358	similar to zinc finger (CCCH-type) family protein [Arabidopsis thaliana] (TAIR:AT2G19810.1); similar to Zinc finger, CCCH-type [Medicago truncatula] (GB:ABE91976.1); contains InterPro domain Zinc finger, CCCH-type; (InterPro:IPR000571)
253753_at	AT4G29030	159.515	320.445	2.00887	similar to glycine-rich protein [Arabidopsis thaliana] (TAIR:AT4G29020.1); similar to putative glycine-rich protein [Brassica napus] (GB:CAC01931.1)
253755_at	AT4G29040	319.26	751.54	2.35401	26S proteasome AAA-ATPase subunit RPT2a (RPT2a) mRNA,
253803_at	AT4G28200	153.69	395.01	2.57017	similar to Ribosomal protein L29 [Medicago truncatula] (GB:ABE89112.1); similar to Os02g0103900 [Oryza sativa (japonica cultivar-group)] (GB:NP_001045609.1); contains InterPro domain Protein prenyltransferase; (InterPro:IPR008940)
253813_at	AT4G28150	29.96	157.285	5.24983	similar to unknown protein [Arabidopsis thaliana] (TAIR:AT4G03420.1); similar to hypothetical protein [Oryza sativa (japonica cultivar-group)] (GB:AAO39871.1); similar to Os10g0494000 [Oryza sativa (japonica cultivar-group)] (GB:NP_001064942.1); similar to hypothetical protein [Oryza sativa (japonica cultivar-group)] (GB:AAP46235.1); contains InterPro domain Protein of unknown function DUF789; (I…
253824_at	AT4G27940	92.33	744.065	8.05876	similar to mitochondrial substrate carrier family protein [Arabidopsis thaliana] (TAIR:AT2G46320.1); similar to putative mitochondrial carrier protein [Hordeum vulgare subsp. vulgare] (GB:CAI84705.1); similar to Os08g0386800 [Oryza sativa (japonica cultivar-group)] (GB:NP_001061710.1); contains InterPro domain Adenine nucleotide translocator 1; (InterPro:IPR002113); contains InterPro domain Mitoc…
253828_at	AT4G27970	16.44	87.96	5.35036	similar to C4-dicarboxylate transporter/malic acid transport family protein [Arabidopsis thaliana] (TAIR:AT5G24030.1); similar to unknown protein [Oryza sativa (japonica cultivar-group)] (GB:BAD81510.1); similar to Os01g0385400 [Oryza sativa (japonica cultivar-group)] (GB:NP_001043099.1); similar to Os01g0623200 [Oryza sativa (japonica cultivar-group)] (GB:NP_001043615.1); contains InterPro domai…
253835_at	AT4G27820	110.53	782.115	7.07604	similar to hydrolase, hydrolyzing O-glycosyl compounds [Arabidopsis thaliana] (TAIR:AT3G62750.1); similar to glycosyl hydrolase family 1 protein [Arabidopsis thaliana] (TAIR:AT4G27830.1); similar to glycosyl hydrolase family 1 protein [Arabidopsis thaliana] (TAIR:AT3G62740.1); similar to Glycoside hydrolase, family 1 [Medicago truncatula] (GB:ABE85054.1); contains InterPro domain Glycoside hydrol…
253836_at	AT4G27840	47.46	129.01	2.71829	similar to vesicle-associated membrane protein-related [Arabidopsis thaliana] (TAIR:AT5G52990.1); similar to Os08g0558600 [Oryza sativa (japonica cultivar-group)] (GB:NP_001062495.1); similar to Os08g0110300 [Oryza sativa (japonica cultivar-group)] (GB:NP_001060818.1); contains InterPro domain Longin; (InterPro:IPR010908); contains InterPro domain Longin-like; (InterPro:IPR011012)
253841_at	AT4G27830	216.06	939.815	4.34979	similar to glycosyl hydrolase family 1 protein [Arabidopsis thaliana] (TAIR:AT4G27820.1); similar to hydrolase, hydrolyzing O-glycosyl compounds [Arabidopsis thaliana] (TAIR:AT3G62750.1); similar to glycosyl hydrolase family 1 protein [Arabidopsis thaliana] (TAIR:AT3G62740.1); similar to Glycoside hydrolase, family 1 [Medicago truncatula] (GB:ABE85054.1); contains InterPro domain Glycoside hydrol…
253848_at	AT4G28020	23.96	51.55	2.1515	similar to Protein of unknown function UPF0066 [Medicago truncatula] (GB:ABE81280.1); contains InterPro domain Protein of unknown function UPF0066; (InterPro:IPR001378)
253868_at	AT4G27500	423.45	952.25	2.24879	interacts with H+-ATPase, and regulates its activity
253871_at	AT4G27440	178.675	686.88	3.8443	light-dependent NADPH:protochlorophyllide oxidoreductase B
253872_at	AT4G27410	151.995	1310.19	8.61995	Encodes a NAC transcription factor induced in response to dessication. It is localized to the nucleus and acts as a transcriptional activator in ABA-mediated dehydration response.
253875_at	AT4G27520	504.975	2740.48	5.42695	Identical to Early nodulin-like protein 2 precursor (Phytocyanin-like protein) [Arabidopsis Thaliana] (GB:Q9T076;GB:Q5PNT5;GB:Q8LBE5); similar to plastocyanin-like domain-containing protein [Arabidopsis thaliana] (TAIR:AT5G53870.1); similar to putative early nodulin-like 2 predicted GPI-anchored protein [Trifolium pratense] (GB:BAE71287.1); contains InterPro domain Cupredoxin; (InterPro:IPR008972…
253891_at	AT4G27720	203.855	561.315	2.7535	similar to unknown protein [Arabidopsis thaliana] (TAIR:AT1G64650.1); similar to unknown protein [Arabidopsis thaliana] (TAIR:AT3G49310.1); similar to expressed protein [Oryza sativa (japonica cultivar-group)] (GB:ABF93637.1); similar to Os10g0519600 [Oryza sativa (japonica cultivar-group)] (GB:NP_001065080.1); similar to Major Facilitator Superfamily protein, expressed [Oryza sativa (japonica cu…
253900_at	AT4G27130	134.345	403.55	3.00383	Identical to Protein translation factor SUI1 homolog 1 [Arabidopsis Thaliana] (GB:P41568;GB:Q9SLK5); similar to eukaryotic translation initiation factor SUI1, putative [Arabidopsis thaliana] (TAIR:AT5G54760.1); similar to Protein translation factor SUI1 homolog (Translation initiation factor nps45) (GB:Q9SQF4); contains InterPro domain Translation initiation factor SUI1; (InterPro:IPR001950); con…
253917_at	AT4G27380	63.06	165.45	2.62369	similar to hypothetical protein MtrDRAFT_AC126013g5v1 [Medicago truncatula] (GB:ABE84236.1)
253953_at	AT4G26750	48.585	134.405	2.76639	similar to leucine-rich repeat family protein / extensin family protein [Arabidopsis thaliana] (TAIR:AT4G33970.1); similar to Os06g0308800 [Oryza sativa (japonica cultivar-group)] (GB:NP_001057476.1); similar to hypothetical protein CC1G_01853 [Coprinopsis cinerea okayama7#130] (GB:EAU92808.1); contains InterPro domain Protein of unknown function DUF605; (InterPro:IPR006745)
253975_at	AT4G26600	29.84	60.29	2.02044	similar to nucleolar protein, putative [Arabidopsis thaliana] (TAIR:AT5G55920.1); similar to Bacterial Fmu (Sun)/eukaryotic nucleolar NOL1/Nop2p [Medicago truncatula] (GB:ABE89312.1); similar to Os09g0551300 [Oryza sativa (japonica cultivar-group)] (GB:NP_001063867.1); similar to putative proliferating cell nuclear protein P120 [Oryza sativa (japonica cultivar-group)] (GB:BAD12915.1); contains In…
253981_at	AT4G26670	40.875	381.21	9.32624	similar to protein translocase [Arabidopsis thaliana] (TAIR:AT5G55510.1); similar to mitochondrial import inner membrane translocase subunit Tim17/Tim22/Tim23 family protein, putative, expressed [Oryza sativa (japonica cultivar-group)] (GB:ABF94438.1); contains InterPro domain Mitochondrial import inner membrane translocase, subunit Tim17/22; (InterPro:IPR003397)
253994_at	AT4G26080	96.18	1089.24	11.3251	Involved in abscisic acid (ABA) signal transduction. Negative regulator of ABA promotion of stomatal closure.
254011_at	AT4G26370	60.185	199.445	3.31387	similar to hypothetical protein M3E9.200 [Sorghum bicolor] (GB:AAL73975.1); contains InterPro domain NusB/RsmB/TIM44; (InterPro:IPR006027)
254021_at	AT4G25650	309.955	706.28	2.27865	Similar to ACD1. Leaves of antisense ACD1-like plants turn yellow in darkness like wild-type whereas antisense ACD1 plants remain dark after five days of dark treatment.
254054_at	AT4G25320	36.355	81.245	2.23477	similar to DNA-binding protein-related [Arabidopsis thaliana] (TAIR:AT5G51590.1); similar to HMG-I and HMG-Y, DNA-binding [Medicago truncatula] (GB:ABE87426.1); contains InterPro domain Protein of unknown function DUF296; (InterPro:IPR005175); contains InterPro domain HMG-I and HMG-Y, DNA-binding; (InterPro:IPR000637)
254073_at	AT4G25500	53.57	503.55	9.39985	encodes an arginine/serine-rich splicing factor. transcript is alternatively spliced and is differentially expressed in different tissues (flowers, roots, stems, and leaves) examined.
254076_at	AT4G25340	102.025	321.475	3.15094	similar to immunophilin, putative / FKBP-type peptidyl-prolyl cis-trans isomerase, putative [Arabidopsis thaliana] (TAIR:AT5G05420.1); similar to OSIGBa0140O07.15 [Oryza sativa (indica cultivar-group)] (GB:CAH67247.1); similar to putative immunophilin/FKBP-type peptidyl-prolyl cis-trans isomerase [Helianthus annuus] (GB:AAR23804.1); similar to Os04g0446500 [Oryza sativa (japonica cultivar-group)]…
254079_at	AT4G25730	71.465	207.02	2.8968	similar to FtsJ-like methyltransferase family protein [Arabidopsis thaliana] (TAIR:AT5G01230.1); similar to FtsJ-like methyltransferase family protein [Musa acuminata] (GB:ABF69946.1); similar to Ribosomal RNA methyltransferase RrmJ/FtsJ [Medicago truncatula] (GB:ABE88988.1); similar to Ribosomal RNA methyltransferase RrmJ/FtsJ; Spb1, C-terminal [Medicago truncatula] (GB:ABE85944.1); contains Int…
254080_at	AT4G25630	231.24	753.9	3.26025	encodes a fibrillarin, a key nucleolar protein in eukaryotes which associates with box C/D small nucleolar RNAs (snoRNAs) directing 2'-O-ribose methylation of the rRNA. This gene also encodes a novel box C/D snoRNA, U60.2f in its fifth intron that accumulates in seedlings and that their targeted residue on the 25 S rRNA is methylated.
254081_at	AT4G25660	137.32	402.975	2.93457	similar to unknown protein [Arabidopsis thaliana] (TAIR:AT4G25680.1); similar to Protein of unknown function DUF862, eukaryotic [Medicago truncatula] (GB:ABE85315.1); similar to Os10g0533900 [Oryza sativa (japonica cultivar-group)] (GB:NP_001065158.1); contains InterPro domain Protein of unknown function DUF862, eukaryotic; (InterPro:IPR008580)
254085_at	AT4G24960	110.87	3326.39	30.0026	Homologous to a eukaryote specific ABA- and stress-inducible gene first isolated from barley. Groups in one subfamily with ATHVA22E.
254106_at	AT4G24990	175.695	514.8	2.93008	geranylgeranylated protein ATGP4
254155_at	AT4G24480	18.63	44.365	2.38137	similar to CTR1 (CONSTITUTIVE TRIPLE RESPONSE 1), kinase/ protein threonine/tyrosine kinase [Arabidopsis thaliana] (TAIR:AT5G03730.1); similar to OSIGBa0152L12.10 [Oryza sativa (indica cultivar-group)] (GB:CAH67001.1); similar to Os04g0610900 [Oryza sativa (japonica cultivar-group)] (GB:NP_001053834.1); similar to CTR1-like protein kinase [Lycopersicon esculentum] (GB:AAR89820.1); contains InterP…
254157_at	AT4G24220	396.695	1607.93	4.05333	encodes a novel protein containing mammalian death domain involved in programmed cell death. Gene is expressed in vascular system and mutants carrying dominant mutation in the gene have defective vascular patterning. Gene expression is induced specifically by wounding.
254162_at	AT4G24440	109.08	226.89	2.08003	Identical to Transcription initiation factor IIA gamma chain (TFIIA-gamma) (TFIIA-S) [Arabidopsis Thaliana] (GB:Q39236;GB:O49348); similar to Os05g0107700 [Oryza sativa (japonica cultivar-group)] (GB:NP_001054426.1); similar to transcription initiation factor [Plantago major] (GB:CAJ38374.1); contains InterPro domain Transcription initiation factor IIA, gamma subunit; (InterPro:IPR003194); contai…
254178_at	AT4G23880	37.33	125.755	3.36874	unknown protein
254179_at	AT4G23910	61.39	143.95	2.34484	similar to unknown protein [Arabidopsis thaliana] (TAIR:AT4G10970.3); similar to unknown protein [Oryza sativa (japonica cultivar-group)] (GB:BAD05314.1)
254188_at	AT4G23920	35.32	537.23	15.2104	Encodes a protein with UDP-D-glucose 4-epimerase activity.
254193_at	AT4G23870	32.085	82.47	2.57036	similar to unknown protein [Arabidopsis thaliana] (TAIR:AT4G11020.1)
254204_at	AT4G24160	153.815	325.295	2.11485	similar to hydrolase, alpha/beta fold family protein [Arabidopsis thaliana] (TAIR:AT4G36530.2); similar to Os09g0520200 [Oryza sativa (japonica cultivar-group)] (GB:NP_001063697.1); similar to CGI-58 protein -like [Oryza sativa (japonica cultivar-group)] (GB:BAD46672.1); contains InterPro domain Esterase/lipase/thioesterase; (InterPro:IPR000379); contains InterPro domain Alpha/beta hydrolase fold…
254227_at	AT4G23630	558.995	4433.76	7.93165	similar to BTI2 (VIRB2-INTERACTING PROTEIN 2) [Arabidopsis thaliana] (TAIR:AT4G11220.1); similar to Os05g0526400 [Oryza sativa (japonica cultivar-group)] (GB:NP_001056102.1); similar to Os01g0736900 [Oryza sativa (japonica cultivar-group)] (GB:NP_001044177.1); similar to unknown protein [Oryza sativa (japonica cultivar-group)] (GB:BAB32723.1); contains InterPro domain Reticulon; (InterPro:IPR0033…
254232_at	AT4G23600	62.005	362.35	5.84388	Encodes cystine lyase which is expected to be involved in amino acid metabolism, providing the plant with cysteine and the generation of precursors of ethylene biosynthesis. mRNA levels are elevated in response to wounding.
254238_at	Multitple Genes	26.05	81.175	3.11612	Detects for AT4G23530-TAIR-G/AT4G23540-TAIR-G
254268_at	AT4G23040	28.6	71.835	2.51171	similar to SAY1 [Arabidopsis thaliana] (TAIR:AT4G11740.1); similar to unknown protein [Oryza sativa (japonica cultivar-group)] (GB:BAD46494.1); contains InterPro domain UBX; (InterPro:IPR001012); contains InterPro domain UBA-like; (InterPro:IPR009060)
254269_at	AT4G23050	56.03	128.06	2.28556	similar to protein kinase family protein [Arabidopsis thaliana] (TAIR:AT1G67890.1); similar to HA-tagged protein kinase domain of putative mitogen-activated protein kinase kinase kinase [synthetic construct] (GB:ABK06412.1); contains InterPro domain PAS; (InterPro:IPR000014); contains InterPro domain Protein kinase-like; (InterPro:IPR011009); contains InterPro domain Protein kinase; (InterPro:IPR…
254276_at	AT4G22820	128.505	262.295	2.04113	Identical to Zinc finger A20 and AN1 domain-containing stress-associated protein 9 (AtSAP9) (SAP9) [Arabidopsis Thaliana] (GB:O49663); similar to zinc finger (AN1-like) family protein [Arabidopsis thaliana] (TAIR:AT4G12040.2); similar to Zinc finger, AN1-type; Zinc finger, A20-type; Antihaemostatic protein [Medicago truncatula] (GB:ABE93196.1); contains InterPro domain Antihaemostatic protein; (I…
254290_at	AT4G23000	14.735	78.75	5.34442	similar to calcineurin-like phosphoesterase family protein [Arabidopsis thaliana] (TAIR:AT4G11800.1); similar to Os07g0106000 [Oryza sativa (japonica cultivar-group)] (GB:NP_001058702.1); similar to Os07g0134500 [Oryza sativa (japonica cultivar-group)] (GB:NP_001058842.1); similar to unknown protein [Oryza sativa (japonica cultivar-group)] (GB:BAC81182.1); contains InterPro domain Metallophosphoe…
254304_at	AT4G22270	27.585	241.52	8.75548	similar to unknown protein [Arabidopsis thaliana] (TAIR:AT4G03820.1); similar to AT3g20300/MQC12_5 [Medicago truncatula] (GB:ABD32643.1)
254321_at	AT4G22590	45.855	287.065	6.26028	similar to trehalose-6-phosphate phosphatase, putative [Arabidopsis thaliana] (TAIR:AT4G12430.1); similar to trehalose-phosphate phosphatase [Nicotiana tabacum] (GB:AAU03490.1); contains InterPro domain Trehalose-phosphatase; (InterPro:IPR003337); contains InterPro domain HAD-superfamily hydrolase subfamily IIB; (InterPro:IPR006379)
254355_at	AT4G22380	86.27	292.425	3.38965	similar to ribosomal protein L7Ae/L30e/S12e/Gadd45 family protein [Arabidopsis thaliana] (TAIR:AT5G20160.1); similar to Os03g0241200 [Oryza sativa (japonica cultivar-group)] (GB:NP_001049514.1); similar to ribosomal protein L7 [Hyacinthus orientalis] (GB:AAT08750.1); contains InterPro domain High mobility group-like nuclear protein; (InterPro:IPR002415); contains InterPro domain Ribosomal protein…
254357_at	AT4G22220	358.425	763.585	2.13039	Encodes a mitochondrial protein similar to E.coli IscU. In bacteria, IscU is a scaffold protein accepting sulfur and iron to build a transient Fe-S cluster,which is subsequently transferred to a target apoprotein.
254390_at	AT4G21940	13.005	72.465	5.57209	member of Calcium Dependent Protein Kinase
254422_at	AT4G21560	80.36	433.95	5.40007	Identical to Vacuolar protein sorting-associated protein 28 homolog 2 [Arabidopsis Thaliana] (GB:O65421); similar to vacuolar protein sorting-associated protein 28 family protein / VPS28 family protein [Arabidopsis thaliana] (TAIR:AT4G05000.2); similar to hypothetical protein DDBDRAFT_0186436 [Dictyostelium discoideum AX4] (GB:XP_638318.1); similar to Os01g0781000 [Oryza sativa (japonica cultivar…
254434_at	AT4G20880	40.095	184.16	4.59309	similar to ethylene-responsive nuclear protein -related [Arabidopsis thaliana] (TAIR:AT5G44350.1); similar to IMP dehydrogenase/GMP reductase [Medicago truncatula] (GB:ABE90052.1)
254446_at	AT4G20890	329.745	1505.7	4.56627	tubulin 9
254481_at	AT4G20480	211.66	438.09	2.06978	similar to unknown protein [Arabidopsis thaliana] (TAIR:AT1G05400.1); similar to 80C09_3 [Brassica rapa subsp. pekinensis] (GB:AAZ41814.1); similar to Os07g0637200 [Oryza sativa (japonica cultivar-group)] (GB:NP_001060400.1); similar to Os11g0167300 [Oryza sativa (japonica cultivar-group)] (GB:NP_001065838.1); contains InterPro domain Protein of unknown function DUF537; (InterPro:IPR007491)
254496_at	AT4G20070	202.255	731.085	3.61467	The gene encoding Arabidopsis thaliana Allantoate Amidohydrolase (AtAAH)which catalyzes the allantoate deiminase reaction (EC 3.5.3.9)is expressed in all parts of the plant being consistent with a function in purine turnover in Arabidopsis.
254520_at	AT4G19960	48.19	221.635	4.59919	similar to KUP11 (K+ uptake permease 11), potassium ion transporter [Arabidopsis thaliana] (TAIR:AT2G35060.1); similar to KUP10 (K+ transporter 10), potassium ion transporter [Arabidopsis thaliana] (TAIR:AT1G31120.1); similar to KUP3 (K+ uptake permease 3), potassium ion transporter [Arabidopsis thaliana] (TAIR:AT3G02050.1); similar to Putative potassium transporter 12 (OsHAK12) (GB:Q8VXB1); simi…
254554_at	AT4G19550	10.645	25.295	2.37623	similar to RNA polymerase II transcription factor [Arabidopsis thaliana] (TAIR:AT3G09360.1); similar to Os12g0133900 [Oryza sativa (japonica cultivar-group)] (GB:NP_001066092.1); contains InterPro domain Transcription factor TFIIB related; (InterPro:IPR000812); contains InterPro domain Brf1-like TBP-binding; (InterPro:IPR011665)
254559_at	AT4G19200	166.27	495.695	2.98127	similar to proline-rich family protein [Arabidopsis thaliana] (TAIR:AT5G45350.2); similar to Os05g0119300 [Oryza sativa (japonica cultivar-group)] (GB:NP_001054483.1); similar to hypothetical protein [Solanum lycopersicum] (GB:BAD95795.1); contains InterPro domain XYPPX repeat; (InterPro:IPR006031)
254563_at	AT4G19120	110.04	725.28	6.59106	similar to dehydration-responsive protein, putative [Arabidopsis thaliana] (TAIR:AT1G31850.2); similar to dehydration-responsive protein-like [Oryza sativa (japonica cultivar-group)] (GB:BAD67956.1); similar to Os06g0103900 [Oryza sativa (japonica cultivar-group)] (GB:NP_001056546.1); contains InterPro domain Protein of unknown function DUF248, methyltransferase putative; (InterPro:IPR004159)
254580_at	AT4G19390	36.14	167.64	4.63863	similar to structural constituent of ribosome [Arabidopsis thaliana] (TAIR:AT5G13720.1); similar to Os07g0656700 [Oryza sativa (japonica cultivar-group)] (GB:NP_001060506.1); similar to Os06g0710300 [Oryza sativa (japonica cultivar-group)] (GB:NP_001058543.1); similar to Uncharacterized protein UPF0114 [Thiomicrospira denitrificans ATCC 33889] (GB:YP_393149.1); contains InterPro domain Uncharacte…
254626_at	AT4G18400	48.34	102.245	2.11512	similar to hypothetical protein [Oryza sativa (japonica cultivar-group)] (GB:BAD25549.1)
254636_at	AT4G18700	262.18	833.365	3.1786	Encodes CBL-interacting protein kinase 12 (CIPK12).
254656_at	AT4G18070	142.27	1053.22	7.403	similar to unknown protein [Arabidopsis thaliana] (TAIR:AT1G29530.1)
254659_at	AT4G18240	95.345	324.085	3.39908	similar to ATSS3 (STARCH SYNTHASE 3), starch synthase/ transferase, transferring glycosyl groups [Arabidopsis thaliana] (TAIR:AT1G11720.1); similar to starch synthase IV [Triticum aestivum] (GB:ABD64538.1); similar to starch synthase isoform IV [Triticum aestivum] (GB:AAK97773.1); similar to starch synthase, isoform V [Vigna unguiculata] (GB:CAB40375.1); contains InterPro domain Starch synthase c…
254667_at	AT4G18280	57.36	1327.42	23.1419	unknown protein
254670_at	AT4G18390	77.79	659.73	8.48091	similar to TCP24, transcription factor [Arabidopsis thaliana] (TAIR:AT1G30210.2); similar to TCP family transcription factor [Dendrobium hybrid cultivar] (GB:ABF61889.1); contains InterPro domain TCP transcription factor; (InterPro:IPR005333)
254682_at	AT4G13640	48.955	121.21	2.47595	similar to myb family transcription factor [Arabidopsis thaliana] (TAIR:AT3G24120.1); similar to myb family transcription factor-like [Oryza sativa (japonica cultivar-group)] (GB:BAD26189.1); similar to Os02g0174000 [Oryza sativa (japonica cultivar-group)] (GB:NP_001046045.1); contains InterPro domain Homeodomain-like; (InterPro:IPR009057); contains InterPro domain Myb-like DNA-binding region, SH…
254684_at	AT4G13850	366.835	1506.55	4.1069	Encodes a glycine-rich RNA-binding protein. Gene expression is induced by cold.
254778_at	AT4G12750	26.905	187.46	6.96748	similar to HB-1 (homeobox-1), transcription factor [Arabidopsis thaliana] (TAIR:AT1G28420.1); similar to DDT [Medicago truncatula] (GB:ABE90616.1); contains InterPro domain Homeodomain-related; (InterPro:IPR012287); contains InterPro domain Homeobox; (InterPro:IPR001356); contains InterPro domain Homeodomain-like; (InterPro:IPR009057)
254779_at	AT4G12760	45.065	95.355	2.11594	similar to Os05g0417300 [Oryza sativa (japonica cultivar-group)] (GB:NP_001055562.1)
254806_at	AT4G12430	42.39	89.88	2.12031	similar to trehalose-6-phosphate phosphatase, putative [Arabidopsis thaliana] (TAIR:AT4G22590.1); similar to trehalose-phosphate phosphatase [Nicotiana tabacum] (GB:AAU03490.1); contains InterPro domain Trehalose-phosphatase; (InterPro:IPR003337); contains InterPro domain HAD-superfamily hydrolase subfamily IIB; (InterPro:IPR006379)
254818_at	AT4G12470	667.255	3398.73	5.09361	similar to pEARLI 1, lipid binding [Arabidopsis thaliana] (TAIR:AT4G12480.1); similar to HyPRP [Fragaria x ananassa] (GB:AAD01800.1); contains InterPro domain Plant lipid transfer/seed storage/trypsin-alpha amylase inhibitor; (InterPro:IPR003612)
254850_at	AT4G12000	73.95	1068.16	14.4444	similar to unknown protein [Arabidopsis thaliana] (TAIR:AT4G22850.1); similar to At1g12450-related [Medicago truncatula] (GB:ABE81486.1); contains domain UNCHARACTERIZED (PTHR12677)
254858_at	AT4G12070	28.57	81.175	2.84127	similar to hypothetical protein [Oryza sativa (japonica cultivar-group)] (GB:BAD12897.1); similar to Os02g0717600 [Oryza sativa (japonica cultivar-group)] (GB:NP_001047934.1)
254861_at	AT4G12040	115.425	567.69	4.91826	Identical to Zinc finger A20 and AN1 domain-containing stress-associated protein 7 (AtSAP7) (SAP7) [Arabidopsis Thaliana] (GB:Q9SZ69); similar to zinc finger (AN1-like) family protein [Arabidopsis thaliana] (TAIR:AT4G22820.2); similar to Zinc finger, AN1-type; Zinc finger, A20-type; Antihaemostatic protein [Medicago truncatula] (GB:ABE93196.1); contains InterPro domain Antihaemostatic protein; (I…
254890_at	AT4G11600	286.425	2906.53	10.1476	Encodes glutathione peroxidase.
254920_at	AT4G11220	246.505	785.85	3.18797	similar to BTI1 (VIRB2-INTERACTING PROTEIN 1) [Arabidopsis thaliana] (TAIR:AT4G23630.1); similar to Os01g0736900 [Oryza sativa (japonica cultivar-group)] (GB:NP_001044177.1); similar to putative 24 kDa seed maturation protein-like protein [Solanum tuberosum] (GB:ABC01908.1); contains InterPro domain Reticulon; (InterPro:IPR003388)
254952_at	Multitple Genes	38.23	276.635	7.23607	Detects for AT4G10955-TAIR-G/AT4G10960-TAIR-G
254991_at	AT4G10620	51.415	135.095	2.62754	similar to GTP binding [Arabidopsis thaliana] (TAIR:AT3G57180.1); similar to SDL-1 protein [Medicago truncatula] (GB:ABD33306.1); similar to Os06g0498900 [Oryza sativa (japonica cultivar-group)] (GB:NP_001057702.1); similar to Os09g0364500 [Oryza sativa (japonica cultivar-group)] (GB:NP_001063000.1); contains domain GTP-BINDING PROTEIN-RELATED PLANT/BACTERIA (PTHR11089:SF3); contains domain no de…
254994_at	AT4G10760	70.69	167.505	2.36957	Identical to Probable N6-adenosine-methyltransferase MT-A70-like (EC 2.1.1.62) (Protein EMBRYO DEFECTIVE 1706) (EMB1706) [Arabidopsis Thaliana] (GB:O82486;GB:Q9M0N2); similar to EMB1691 (EMBRYO DEFECTIVE 1691), S-adenosylmethionine-dependent methyltransferase [Arabidopsis thaliana] (TAIR:AT4G09980.1); similar to Putative N6-adenosine-methyltransferase MT-A70-like (GB:Q2HVD6); similar to Os02g0672…
254998_at	AT4G09760	130.83	277.775	2.12318	encodes a choline synthase whose gene expression is induced by high salt and mannitol.
255011_at	AT4G10040	348.465	785.345	2.25373	Encodes cytochrome c. Promoter directs preferential expression in vascular tissues of cotyledons, leaves, roots, and hypocotyls, and in anthers.
255032_at	AT4G09500	16.41	52.62	3.20658	similar to glycosyltransferase family protein [Arabidopsis thaliana] (TAIR:AT5G53990.1); similar to glycosyltransferase family protein [Arabidopsis thaliana] (TAIR:AT1G64920.1); similar to glycosyltransferase family protein [Arabidopsis thaliana] (TAIR:AT2G22930.1); similar to glucosyltransferase [Ipomoea purpurea] (GB:BAD95882.1); similar to glucosyltransferase [Ipomoea nil] (GB:BAD95881.1); con…
255039_at	AT4G09570	71.97	217.23	3.01834	Encodes a member of Calcium Dependent Protein Kinase (CDPK) gene family.
255070_at	AT4G09020	18.6	127.825	6.87231	Encodes an isoamylase-like protein. Mutant studies show that the gene is strongly involved in starch breakdown. A GUS-protein fusion product was shown to localize to the surface of chloroplastic structures reminiscent of starch granules. In the mutants, the chloroplastic &#945;-amylase AMY3 is upregulated.
255077_at	AT4G09150	153.23	311.865	2.03527	similar to T-complex protein 11 [Arabidopsis thaliana] (TAIR:AT1G22930.1); similar to OJ000114_01.6 [Oryza sativa (japonica cultivar-group)] (GB:CAE03125.3); similar to Os02g0556700 [Oryza sativa (japonica cultivar-group)] (GB:NP_001047132.1); similar to H0525C06.4 [Oryza sativa (indica cultivar-group)] (GB:CAH66841.1); contains InterPro domain T-complex 11; (InterPro:IPR008862); contains InterPr…
255194_at	AT4G07410	71.83	149.935	2.08736	similar to transducin-related / WD-40 repeat protein-related [Arabidopsis thaliana] (TAIR:AT1G27470.1); similar to Os03g0735100 [Oryza sativa (japonica cultivar-group)] (GB:NP_001051185.1); similar to expressed protein [Oryza sativa (japonica cultivar-group)] (GB:AAT78790.1); contains InterPro domain WD-40 repeat; (InterPro:IPR001680); contains InterPro domain WD40-like; (InterPro:IPR011046)
255221_at	AT4G05150	155.2	711.555	4.58476	similar to octicosapeptide/Phox/Bem1p (PB1) domain-containing protein [Arabidopsis thaliana] (TAIR:AT2G01190.1); similar to Octicosapeptide/Phox/Bem1p [Medicago truncatula] (GB:ABD32345.1); contains InterPro domain Octicosapeptide/Phox/Bem1p; (InterPro:IPR000270)
255225_at	AT4G05410	75.365	266.255	3.53287	similar to EMB2271 (EMBRYO DEFECTIVE 2271), nucleotide binding [Arabidopsis thaliana] (TAIR:AT4G21130.1); similar to Os03g0625900 [Oryza sativa (japonica cultivar-group)] (GB:NP_001050698.1); similar to WD40 repeat-containing protein (ISS) [Ostreococcus tauri] (GB:CAL54444.1); contains InterPro domain WD-40 repeat; (InterPro:IPR001680); contains InterPro domain WD40-like; (InterPro:IPR011046)
255232_at	AT4G05330	19.19	79.605	4.14825	A member of ARF GAP domain (AGD), A thaliana has 15 members, grouped into four classes.
255236_at	AT4G05520	46.255	418.04	9.03773	similar to calcium ion binding [Arabidopsis thaliana] (TAIR:AT3G20290.2); similar to EPS15 homology (EH); Actin-binding, actinin-type [Medicago truncatula] (GB:ABE85290.1); similar to Os02g0158100 [Oryza sativa (japonica cultivar-group)] (GB:NP_001045954.1); similar to EPS15 homology (EH); Dynamin; Actin-binding, actinin-type [Medicago truncatula] (GB:ABE87310.1); contains InterPro domain EF-Hand…
255237_at	AT4G05550	4.41	9	2.04082	Mutator-like transposase family, has a 4.9e-80 P-value blast match to Q9S9W4 /247-408 Pfam PF03108 MuDR family transposase (MuDr-element domain)
255257_at	AT4G05050	1316.09	3698.52	2.81024	polyubiquitin gene, belongs to a subtype group with UBQ10 and UBQ14. Various ecotypes of Arabidopsis have different numbers of ubiquitin repeats within this gene.
255259_at	AT4G05020	71.21	395.125	5.54873	similar to NDB1 (NAD(P)H DEHYDROGENASE B1), NADH dehydrogenase/ disulfide oxidoreductase [Arabidopsis thaliana] (TAIR:AT4G28220.1); similar to NDB4 (NAD(P)H DEHYDROGENASE B4), NADH dehydrogenase [Arabidopsis thaliana] (TAIR:AT2G20800.1); similar to pyridine nucleotide-disulphide oxidoreductase family protein [Arabidopsis thaliana] (TAIR:AT4G21490.1); similar to FAD-dependent pyridine nucleotide-d…
255278_at	AT4G04940	32.12	118.39	3.68587	similar to WD-40 repeat family protein / katanin p80 subunit, putative [Arabidopsis thaliana] (TAIR:AT1G61210.1); similar to Os06g0644600 [Oryza sativa (japonica cultivar-group)] (GB:NP_001058188.1); similar to PREDICTED: similar to WD repeat domain 36 [Bos taurus] (GB:XP_592093.2); contains InterPro domain WD-40 repeat; (InterPro:IPR001680); contains InterPro domain Utp21 specific WD40-associate…
255303_at	AT4G04860	67.26	241.435	3.58958	Identical to Derlin-2.2 (AtDerlin2-2) (DER2.2) [Arabidopsis Thaliana] (GB:Q9ZS88); similar to Der1-like family protein / degradation in the ER-like family protein [Arabidopsis thaliana] (TAIR:AT4G21810.1); similar to Os03g0852200 [Oryza sativa (japonica cultivar-group)] (GB:NP_001051921.1); similar to Derlin-2.2 (ZmDerlin2-2) (GB:Q4G2J3); contains InterPro domain Der1-like; (InterPro:IPR007599)
255305_at	AT4G04770	678.145	1429.62	2.10813	Encodes an iron-stimulated ATPase. A member of the NAP subfamily of ABC transporters. Involved in Fe-S cluster assembly. Similar to SufB. Involved in the regulation of iron homeostasis. Able to form homodimers. Interacts with AtNAP7 inside the chloroplast.
255308_at	AT4G04910	91.615	268.9	2.93511	N-ethylmaleimide sensitive factor
255331_at	AT4G04330	13.81	953.625	69.0532	similar to unnamed protein product [Ostreococcus tauri] (GB:CAL56420.1); similar to Os08g0425200 [Oryza sativa (japonica cultivar-group)] (GB:NP_001061837.1)
255332_at	AT4G04340	272.92	959.52	3.51576	similar to early-responsive to dehydration protein-related / ERD protein-related [Arabidopsis thaliana] (TAIR:AT3G21620.1); similar to early-responsive to dehydration protein-related / ERD protein-related [Arabidopsis thaliana] (TAIR:AT1G62320.1); similar to early-responsive to dehydration protein-related / ERD protein-related [Arabidopsis thaliana] (TAIR:AT4G22120.2); similar to Protein of unkno…
255382_at	AT4G03430	72.855	428.2	5.87743	Encodes a nuclear protein similar to the human U5 small ribonucleoprotein-associated 102-kD protein and to the yeast pre-mRNA splicing factors Prp1p and Prp6p. STA1 expression is upregulated by cold stress, and the sta1-1 mutant is defective in the splicing of the cold-induced COR15A gene. Luciferase imaging was used to isolate a recessive mutant, sta1-1, with enhanced stability of the normally u…
255434_at	AT4G03180	59.525	158.09	2.65586	similar to hypothetical protein DDBDRAFT_0185878 [Dictyostelium discoideum AX4] (GB:XP_638709.1); similar to Os12g0538100 [Oryza sativa (japonica cultivar-group)] (GB:NP_001066939.1)
255452_at	AT4G02880	48.27	287.475	5.95556	similar to unknown protein [Arabidopsis thaliana] (TAIR:AT1G03290.1); similar to conserved hypothetical protein [Medicago truncatula] (GB:ABE77463.1); contains InterPro domain UBA-like; (InterPro:IPR009060)
255459_at	AT4G02890	1370.77	2850.84	2.07973	Polyubiquitin gene containing 4 ubiquitin repeats.
255477_at	AT4G02370	104.165	228.05	2.18932	similar to unknown protein [Arabidopsis thaliana] (TAIR:AT1G02816.1); similar to Os05g0362300 [Oryza sativa (japonica cultivar-group)] (GB:NP_001055314.1); similar to Protein of unknown function, DUF538 [Oryza sativa (japonica cultivar-group)] (GB:AAX95409.1); similar to Os05g0362500 [Oryza sativa (japonica cultivar-group)] (GB:NP_001055315.1); contains InterPro domain Protein of unknown function…
255479_at	AT4G02380	383.89	904.445	2.356	Encodes AtLEA5 (late embryogenesis abundant like protein). Also known as SENESCENCE-ASSOCIATED GENE 21 (SAG21). Has a role on oxidative stress tolerance. mRNA levels are elevated in response to various stresses.
255494_at	Multitple Genes	8.59	62.1	7.22934	Detects for AT4G02710-TAIR-G/AT4G02700-TAIR-G
255501_at	AT4G02400	60.94	218.255	3.58147	similar to U3 ribonucleoprotein (Utp) family protein [Arabidopsis thaliana] (TAIR:AT5G08600.1); similar to hypothetical protein DEHA0A03355g [Debaryomyces hansenii CBS767] (GB:XP_456468.1); similar to Os03g0343300 [Oryza sativa (japonica cultivar-group)] (GB:NP_001050076.1); contains InterPro domain Utp14 protein; (InterPro:IPR006709)
255525_at	AT4G02340	63.715	281.505	4.41819	similar to epoxide hydrolase, putative [Arabidopsis thaliana] (TAIR:AT3G05600.1); similar to soluble epoxide hydrolase [Citrus jambhiri] (GB:BAD13534.1); contains InterPro domain Esterase/lipase/thioesterase; (InterPro:IPR000379); contains InterPro domain Alpha/beta hydrolase fold-1; (InterPro:IPR000073); contains InterPro domain Epoxide hydrolase; (InterPro:IPR000639); contains InterPro domain A…
255559_at	AT4G02010	67.115	140.99	2.10072	similar to protein kinase family protein [Arabidopsis thaliana] (TAIR:AT5G56890.1); similar to Os01g0253100 [Oryza sativa (japonica cultivar-group)] (GB:NP_001042609.1); similar to CMV 1a interacting protein 2 [Nicotiana tabacum] (GB:ABB36644.1); contains InterPro domain Protein kinase-like; (InterPro:IPR011009); contains InterPro domain Protein kinase; (InterPro:IPR000719); contains InterPro dom…
255569_at	AT4G01320	230.035	546.89	2.37742	CAAX protease with broad substrate specificity. Localized exclusively to the endoplasmic reticulum.
255585_at	AT4G01550	25.495	89.78	3.52147	similar to ANAC068/NTM1 (NAC WITH TRANSMEMBRANE MOTIF1), transcription factor/ transcriptional activator [Arabidopsis thaliana] (TAIR:AT4G01540.1); similar to No apical meristem (NAM) protein [Medicago truncatula] (GB:ABE84505.1); similar to Os08g0157900 [Oryza sativa (japonica cultivar-group)] (GB:NP_001061034.1); contains InterPro domain No apical meristem (NAM) protein; (InterPro:IPR003441)
255625_at	AT4G01120	53.17	487.47	9.16814	bZIP (basic leucine zipper) transcription factor that binds to the G-box regulatory element found in many plant promoters. GBF2 nuclear localization is increased by blue light
255664_at	AT4G00440	46.745	101.23	2.16558	similar to unknown protein [Arabidopsis thaliana] (TAIR:AT2G45900.1); similar to conserved hypothetical protein [Medicago truncatula] (GB:ABE91371.1); contains domain PHOSPHATIDYLINOSITOL N-ACETYLGLUCOSAMINYLTRANSFERASE SUBUNIT P (DOWN SYNDROME CRITICAL REGION PROTEIN 5)-RELATED (PTHR21726); contains domain RNASE H1 SMALL SUBUNIT (AYP1)-RELATED (PTHR21726:SF4)
255795_at	AT2G33380	106.325	1468.14	13.808	Encodes a calcium binding protein whose mRNA is induced upon treatment with NaCl, ABA and in response to dessication. mRNA expression under drought conditions is apparent particularly in leaves and flowers.
255825_at	AT2G40475	87.04	257.065	2.95341	similar to unknown protein [Arabidopsis thaliana] (TAIR:AT5G01790.1); similar to Os01g0166500 [Oryza sativa (japonica cultivar-group)] (GB:NP_001042116.1); similar to hypothetical protein MtrDRAFT_AC135801g20v1 [Medicago truncatula] (GB:ABE82186.1); similar to Os05g0335500 [Oryza sativa (japonica cultivar-group)] (GB:NP_001055233.1)
255836_at	AT2G33440	38.09	85.87	2.2544	similar to U2 snRNP auxiliary factor large subunit, putative [Arabidopsis thaliana] (TAIR:AT1G60900.1); similar to RNA recognition motif family protein, expressed [Oryza sativa (japonica cultivar-group)] (GB:ABF93875.1); similar to Os01g0956600 [Oryza sativa (japonica cultivar-group)] (GB:NP_001045441.1); contains InterPro domain Nucleotide-binding, alpha-beta plait; (InterPro:IPR012677); contain…
255877_at	AT2G40460	108.195	218.245	2.01714	similar to ATPTR3/PTR3 (PEPTIDE TRANSPORTER PROTEIN 3), transporter [Arabidopsis thaliana] (TAIR:AT5G46050.1); similar to TGF-beta receptor, type I/II extracellular re (GB:ABE86036.1); similar to peptide transporter [Lotus japonicus] (GB:AAB69642.1); contains InterPro domain TGF-beta receptor, type I/II extracellular region; (InterPro:IPR000109); contains InterPro domain Gamma-crystallin related;…
255923_at	AT1G22180	13.185	54.84	4.15927	similar to SEC14 cytosolic factor family protein / phosphoglyceride transfer family protein [Arabidopsis thaliana] (TAIR:AT4G08690.1); similar to Os02g0752000 [Oryza sativa (japonica cultivar-group)] (GB:NP_001048139.1); similar to Cellular retinaldehyde-binding/triple function, N-terminal [Medicago truncatula] (GB:ABE91555.1); contains InterPro domain Phosphatidylinositol transfer protein-like, …
255931_at	AT1G12710	21.74	78.9	3.62925	similar to ATPP2-A11 (Phloem protein 2-A11) [Arabidopsis thaliana] (TAIR:AT1G63090.1); similar to Cyclin-like F-box; Galactose-binding like [Medicago truncatula] (GB:ABE90560.1); contains InterPro domain Cyclin-like F-box; (InterPro:IPR001810)
255953_at	AT1G22070	74.37	151.56	2.03792	Encodes a transcription factor. Like other TGAla-related factors, TGA3 has a highly conserved bZIP region and exhibits similar DNA-binding properties.
255968_at	AT1G22270	128.91	390.885	3.03223	Identical to TRM112-like protein At1g22270 [Arabidopsis Thaliana] (GB:Q8LFJ5;GB:Q9LME3); similar to unknown protein [Arabidopsis thaliana] (TAIR:AT1G78190.1); similar to Protein of unknown function DUF343 [Medicago truncatula] (GB:ABE93747.1); contains InterPro domain Protein of unknown function DUF343; (InterPro:IPR005651)
255980_at	AT1G33970	39.115	219.21	5.60424	similar to avirulence-responsive family protein / avirulence induced gene (AIG1) family protein [Arabidopsis thaliana] (TAIR:AT4G09950.1); similar to NTGP4 [Nicotiana tabacum] (GB:AAD09518.1); contains InterPro domain AIG1; (InterPro:IPR006703)
256017_at	AT1G19180	44.695	558.95	12.5059	similar to unknown protein [Arabidopsis thaliana] (TAIR:AT1G74950.1); similar to PnFL-2 [Ipomoea nil] (GB:AAG49896.1); similar to Os07g0615200 [Oryza sativa (japonica cultivar-group)] (GB:NP_001060268.1); contains InterPro domain ZIM; (InterPro:IPR010399)
256021_at	AT1G58270	183.31	948.08	5.172	ZW9 mRNA, complete cds
256022_at	AT1G58360	318.44	1102.71	3.46285	neutral amino acid transporter expressed in seeds
256060_at	AT1G07050	18.03	45.865	2.54382	similar to CIL [Arabidopsis thaliana] (TAIR:AT4G25990.1); similar to putative stress resistance-related protein [Oryza sativa (japonica cultivar-group)] (GB:ABF00989.1); similar to Os06g0264200 [Oryza sativa (japonica cultivar-group)] (GB:NP_001057333.1); contains InterPro domain CCT; (InterPro:IPR010402)
256061_at	AT1G07040	84.48	169.925	2.01142	similar to unknown protein [Arabidopsis thaliana] (TAIR:AT1G27030.1); similar to unknown protein [Oryza sativa (japonica cultivar-group)] (GB:AAN05517.1); similar to Os10g0463800 [Oryza sativa (japonica cultivar-group)] (GB:NP_001064789.1)
256069_at	AT1G13740	42.585	241.89	5.68017	similar to unknown protein [Arabidopsis thaliana] (TAIR:AT1G69260.1); similar to Os07g0602900 [Oryza sativa (japonica cultivar-group)] (GB:NP_001060209.1); similar to expressed protein [Oryza sativa (japonica cultivar-group)] (GB:ABF94628.1); similar to Os03g0419100 [Oryza sativa (japonica cultivar-group)] (GB:NP_001050378.1); contains InterPro domain Protein of unknown function DUF1675; (InterPr…
256091_at	AT1G20693	197.52	2866.13	14.5106	Encodes a protein belonging to the subgroup of HMGB (high mobility group B) proteins that have a distinctive DNA-binding motif, the HMG-box domain. The motif confers non-sequence specific interaction with linear DNA and structure-specific binding to distorted DNA sites. The HMGB proteins are involved in the assembly of nucleoprotein complexes. Can be phosphorylated by CK2alpha.
256092_at	AT1G20696	273.085	1733.78	6.34885	Encodes a protein belonging to the subgroup of HMGB (high mobility group B) proteins that have a distinctive DNA-binding motif, the HMG-box domain. The motif confers non-sequence specific interaction with linear DNA and structure-specific binding to distorted DNA sites. The HMGB proteins are involved in the assembly of nucleoprotein complexes. Can be phosphorylated by CK2alpha.
256116_at	AT1G16860	53.445	275.73	5.15914	similar to balbiani ring 1-related / BR1-related [Arabidopsis thaliana] (TAIR:AT1G78880.1); similar to Os08g0230200 [Oryza sativa (japonica cultivar-group)] (GB:NP_001061297.1); similar to Pentaxin [Medicago truncatula] (GB:ABE85291.1); similar to Os04g0606500 [Oryza sativa (japonica cultivar-group)] (GB:NP_001053801.1); contains domain UBIQUITIN SPECIFIC PROTEASE UBPY-RELATED (PTHR10420:SF18); c…
256117_at	AT1G16840	116.445	343.56	2.95041	similar to unknown protein [Arabidopsis thaliana] (TAIR:AT1G78890.1); similar to At1g16840/F17F16.27-related [Medicago truncatula] (GB:ABE84583.1)
256129_at	AT1G18210	198.375	607.03	3.06001	similar to calcium-binding protein, putative [Arabidopsis thaliana] (TAIR:AT1G73630.1); similar to Calcium-binding EF-hand [Medicago truncatula] (GB:ABE81417.1); contains InterPro domain EF-Hand type; (InterPro:IPR011992); contains InterPro domain Calcium-binding EF-hand; (InterPro:IPR002048)
256134_at	AT1G13560	393.665	1423.61	3.6163	Encodes aminoalcoholphosphotransferase AAPT1.
256149_at	AT1G55110	103.14	554.225	5.37352	similar to ATIDD11 (ARABIDOPSIS THALIANA INDETERMINATE(ID)-DOMAIN 11), nucleic acid binding / transcription factor/ zinc ion binding [Arabidopsis thaliana] (TAIR:AT3G13810.1); similar to Zinc finger, C2H2-type [Medicago truncatula] (GB:ABE79766.1); contains InterPro domain Zinc finger, C2H2-type; (InterPro:IPR007087)
256150_at	AT1G55120	23.625	50.93	2.15577	Encodes a protein with fructan exohydrolase (FEH) activity acting on levan-type fructans (6-FEH, levanase). The enzyme does not have invertase activity.
256156_at	AT3G08510	185.78	770.575	4.14778	Phosphoinositide-specific phospholipase C (PI-PLC), catalyzes hydrolysis of phosphatidylinositol 4,5-bisphosphate into inositol 1,4,5-trisphosphate and diacylglycerol.
256221_at	AT1G56300	17.805	733.98	41.2233	similar to DNAJ heat shock N-terminal domain-containing protein [Arabidopsis thaliana] (TAIR:AT3G14200.1); similar to DnaJ-like protein [Glycine max] (GB:AAM23263.1); contains InterPro domain Heat shock protein DnaJ, N-terminal; (InterPro:IPR001623)
256235_at	AT3G12490	118.565	960.77	8.10332	similar to cysteine protease inhibitor, putative / cystatin, putative [Arabidopsis thaliana] (TAIR:AT5G05110.1); similar to At3g12490-like protein [Boechera stricta] (GB:ABB89766.1); similar to cysteine proteinase inhibitor [Brassica rapa] (GB:ABK78689.1); contains InterPro domain Proteinase inhibitor I25, cystatin; (InterPro:IPR000010); contains InterPro domain Proteinase inhibitor I25A and I25B…
256245_at	AT3G12580	668.095	1732.29	2.59288	similar to heat shock cognate 70 kDa protein 3 (HSC70-3) (HSP70-3) [Arabidopsis thaliana] (TAIR:AT3G09440.1); similar to heat shock cognate 70 kDa protein 2 (HSC70-2) (HSP70-2) [Arabidopsis thaliana] (TAIR:AT5G02490.1); similar to HSC70-1 (heat shock cognate 70 kDa protein 1), ATP binding [Arabidopsis thaliana] (TAIR:AT5G02500.1); similar to heat shock protein 70-3 [Nicotiana tabacum] (GB:AAR1708…
256288_at	AT3G12270	58.295	200.23	3.43477	similar to protein arginine N-methyltransferase, putative [Arabidopsis thaliana] (TAIR:AT2G19670.1); similar to Os07g0640000 [Oryza sativa (japonica cultivar-group)] (GB:NP_001060419.1); similar to Protein ar (GB:BAD31262.1); contains InterPro domain SAM (and some other nucleotide) binding motif; (InterPro:IPR000051); contains InterPro domain Methyltransferase type 11; (InterPro:IPR013216); conta…
256310_at	AT1G30360	530.765	3872.16	7.29543	similar to early-responsive to dehydration protein-related / ERD protein-related [Arabidopsis thaliana] (TAIR:AT1G32090.1); similar to Os07g0150100 [Oryza sativa (japonica cultivar-group)] (GB:NP_001058898.1); similar to early-responsive to dehydration stress protein [Picea abies] (GB:AAX92695.1); contains InterPro domain Protein of unknown function DUF221; (InterPro:IPR003864)
256311_at	AT1G30330	56.235	261.555	4.65111	Encodes a member of the auxin response factor family. Mediates auxin response via expression of auxin regulated genes. Acts redundantly with ARF8 to control stamen elongation and flower maturation. Expression of ARF6 is controlled by miR167.
256401_at	AT3G06200	54.71	117.855	2.15418	similar to GK-1 (GUANYLATE KINASE 1), guanylate kinase [Arabidopsis thaliana] (TAIR:AT2G41880.1); similar to Guanylate kinase family protein, expressed [Oryza sativa (japonica cultivar-group)] (GB:ABF95663.1); similar to Os03g0320900 [Oryza sativa (japonica cultivar-group)] (GB:NP_001049956.1); contains InterPro domain Guanylate kinase/L-type calcium channel region; (InterPro:IPR008145); contains…
256426_at	AT1G33420	14.57	59.165	4.06074	Identical to PHD finger protein At1g33420 [Arabidopsis Thaliana] (GB:Q9C810); similar to MMD1 (MALE MEIOCYTE DEATH 1), DNA binding [Arabidopsis thaliana] (TAIR:AT1G66170.1); similar to Os01g0877500 [Oryza sativa (japonica cultivar-group)] (GB:NP_001044975.1); similar to Os11g0234200 [Oryza sativa (japonica cultivar-group)] (GB:NP_001067563.1); similar to putative male sterility 1 protein [Oryza s…
256523_at	AT1G66070	105.25	215.12	2.0439	similar to translation initiation factor-related [Arabidopsis thaliana] (TAIR:AT5G37475.1); similar to Os02g0122300 [Oryza sativa (japonica cultivar-group)] (GB:NP_001045725.1); similar to BRI1-KD interacting protein 121 [Oryza sativa (japonica cultivar-group)] (GB:BAD11349.1); contains domain SUBFAMILY NOT NAMED (PTHR21681:SF4); contains domain FAMILY NOT NAMED (PTHR21681)
256576_at	AT3G28210	21.91	76.98	3.51346	Encodes a putative zinc finger protein (PMZ).
256623_at	AT3G19960	53.105	277.39	5.22343	member of Myosin-like proteins
256626_at	AT3G20015	25.885	75.78	2.92756	similar to aspartyl protease family protein [Arabidopsis thaliana] (TAIR:AT3G18490.1); similar to H0402C08.5 [Oryza sativa (indica cultivar-group)] (GB:CAJ86229.1); contains InterPro domain Peptidase A1, pepsin; (InterPro:IPR001461); contains InterPro domain Peptidase aspartic, catalytic; (InterPro:IPR009007)
256629_at	AT3G19980	160.75	338.015	2.10274	Encodes catalytic subunit of serine/threonine protein phosphatase 2A. It can associate with phytochromes A and B in vitro. Mutant plants display an accelerated flowering phenotype.
256661_at	AT3G11964	67.295	140.225	2.08374	similar to crooked neck protein, putative / cell cycle protein, putative [Arabidopsis thaliana] (TAIR:AT5G41770.1); similar to PREDICTED: similar to KIAA0185 [Gallus gallus] (GB:XP_421739.2); similar to putative pre-rRNA processing protein RRP5 [Oryza sativa (japonica cultivar-group)] (GB:BAC79783.2); similar to rRNA processing protein Rrp5 (ISS) [Ostreococcus tauri] (GB:CAL55958.1); contains Int…
256676_at	AT3G52180	67.89	338.49	4.98586	Encodes a plant-specific protein phosphatase that contains a protein tyrosine phosphatase (PTP) catalytic domain and a kinase interaction sequence (KIS) domain. This protein interacts with the plant SnRK AKIN11. Binds starch. Localized in the chloroplast.
256715_at	AT2G34090	21.31	83.8	3.93243	similar to unknown protein [Oryza sativa (japonica cultivar-group)] (GB:BAD61229.1); similar to Os01g0613900 [Oryza sativa (japonica cultivar-group)] (GB:NP_001043564.1); contains InterPro domain Protein of unknown function UPF0052 and CofD; (InterPro:IPR002882)
256745_at	AT3G29360	231.96	805.55	3.4728	similar to ATUGD1/UGD1 (UDP-glucose dehydrogenase 1), UDP-glucose 6-dehydrogenase [Arabidopsis thaliana] (TAIR:AT1G26570.1); similar to UDP-glucose 6-dehydrogenase, putative [Arabidopsis thaliana] (TAIR:AT5G39320.1); similar to UDP-glucose 6-dehydrogenase, putative [Arabidopsis thaliana] (TAIR:AT5G15490.1); similar to UDP-glucose 6-dehydrogenase (UDP-Glc dehydrogenase) (UDP-GlcDH) (UDPGDH) (GB:Q9…
256763_at	AT3G16860	22.37	45.725	2.04403	Identical to COBRA-like protein 8 precursor (COBL8) [Arabidopsis Thaliana] (GB:Q9LIB6;GB:O23648); similar to phytochelatin synthetase-related [Arabidopsis thaliana] (TAIR:AT3G20580.1); similar to ATSEB1 [Arabidopsis thaliana] (TAIR:AT4G16120.1); similar to COBL9/MRH4/SHV2 (COBRA-LIKE 9), hydrolase, hydrolyzing O-glycosyl compounds / polysaccharide binding [Arabidopsis thaliana] (TAIR:AT5G49270.1)…
256785_at	AT3G13720	101.33	394.225	3.89051	similar to prenylated rab acceptor (PRA1) family protein [Arabidopsis thaliana] (TAIR:AT3G13710.1); similar to prenylated rab acceptor family protein [Thlaspi caerulescens] (GB:AAY18432.1); contains InterPro domain Prenylated rab acceptor PRA1; (InterPro:IPR004895)
256797_at	AT3G18600	151.84	446.23	2.93882	Identical to DEAD-box ATP-dependent RNA helicase 51 (EC 3.6.1.-) (RH51) [Arabidopsis Thaliana] (GB:Q9LIH9); similar to DEAD/DEAH box helicase, putative [Arabidopsis thaliana] (TAIR:AT5G65900.1); similar to Os03g0802700 [Oryza sativa (japonica cultivar-group)] (GB:NP_001051603.1); similar to ATP-dependent RNA helicase (ISS) [Ostreococcus tauri] (GB:CAL55992.1); contains InterPro domain DEAD/DEAH b…
256818_at	AT3G21420	55.29	158.55	2.86761	similar to SRG1 (SENESCENCE-RELATED GENE 1), oxidoreductase, acting on paired donors, with incorporation or reduction of molecular oxygen, 2-oxoglutarate as one donor, and incorporation of one atom each of oxygen into both donors [Arabidopsis thaliana] (TAIR:AT1G17020.1); similar to Os01g0935400 [Oryza sativa (japonica cultivar-group)] (GB:NP_001045319.1); similar to ethylene-forming enzyme (GB:A…
256824_at	AT3G22120	31.17	113.9	3.65415	cell wall-plasma membrane linker protein homolog (CWLP)
256825_at	AT3G22120	1673.36	3403.16	2.03373	cell wall-plasma membrane linker protein homolog (CWLP)
256861_at	AT3G23920	307.03	768.61	2.50337	similar to CT-BMY (BETA-AMYLASE 8), beta-amylase [Arabidopsis thaliana] (TAIR:AT4G17090.1); similar to beta-amylase 1 [Nicotiana langsdorffii x Nicotiana sanderae] (GB:AAY89374.1); similar to putative chloroplast-targeted beta-amylase [Brassica napus] (GB:AAL37169.1); similar to Os03g0141200 [Oryza sativa (japonica cultivar-group)] (GB:NP_001048926.1); contains InterPro domain Glycoside hydrolase…
256865_at	AT3G23820	569.61	1892.59	3.3226	UDP-D-glucuronate 4-epimerase
256881_at	AT3G26410	55.995	118.09	2.10894	similar to RNA methylase-like protein [Oryza sativa (japonica cultivar-group)] (GB:BAD15462.1); similar to Os02g0556400 [Oryza sativa (japonica cultivar-group)] (GB:NP_001047129.1); contains InterPro domain N6 adenine-specific DNA methyltransferase, N12 class; (InterPro:IPR002296); contains InterPro domain Putative RNA methylase; (InterPro:IPR000241)
256981_at	AT3G13380	19.77	45.165	2.28452	Similar to BRI, brassinosteroid receptor protein.
257019_at	AT3G19640	91.835	212.09	2.30947	similar to magnesium transporter CorA-like family protein (MRS2-1) [Arabidopsis thaliana] (TAIR:AT1G16010.1); similar to Os01g0908500 [Oryza sativa (japonica cultivar-group)] (GB:NP_001045144.1); similar to Mg2+ transporter protein, CorA-like [Medicago truncatula] (GB:ABE86185.1); contains InterPro domain Mg2+ transporter protein, CorA-like; (InterPro:IPR002523)
257022_at	AT3G19580	50.35	127.82	2.53863	Encodes zinc finger protein. mRNA levels are upregulated in response to ABA, high salt, and mild dessication. The protein is localized to the nucleus and acts as a transcriptional repressor.
257029_at	AT3G19240	74.97	265.805	3.54548	similar to dem protein-related / defective embryo and meristems protein-related [Arabidopsis thaliana] (TAIR:AT4G33400.1); similar to DEM2 [Lycopersicon esculentum] (GB:AAQ90244.1); similar to Quinoprotein amine dehydrogenase, beta chain-like [Medicago truncatula] (GB:ABE80529.1); similar to DEM2 [Lycopersicon esculentum] (GB:AAQ90245.1); contains InterPro domain Quinonprotein alcohol dehydrogena…
257037_at	AT3G19130	185.315	409.84	2.21159	similar to ATRBP47A (ARABIDOPSIS THALIANA RNA-BINDING PROTEIN 47A), RNA binding [Arabidopsis thaliana] (TAIR:AT1G49600.1); similar to RNA-binding re (GB:ABE83383.1); contains InterPro domain Nucleotide-binding, alpha-beta plait; (InterPro:IPR012677); contains InterPro domain RNA-binding region RNP-1 (RNA recognition motif); (InterPro:IPR000504)
257053_at	AT3G15210	67.085	442.305	6.5932	Encodes a member of the ERF (ethylene response factor) subfamily B-1 of ERF/AP2 transcription factor family (ATERF-4). The protein contains one AP2 domain. Acts as a negative regulator of JA-responsive defense gene expression and resistance to the necrotrophic fungal pathogen Fusarium oxysporum and antagonizes JA inhibition of root elongation.
257087_at	AT3G20500	161.53	949.59	5.87872	similar to ATPAP22/PAP22 (purple acid phosphatase 22), acid phosphatase/ protein serine/threonine phosphatase [Arabidopsis thaliana] (TAIR:AT3G52820.1); similar to putative purple acid phosphatase [Oryza sativa] (GB:AAG59669.1); similar to Os03g0568900 [Oryza sativa (japonica cultivar-group)] (GB:NP_001050513.1); contains InterPro domain Fibronectin, type III-like fold; (InterPro:IPR008957); cont…
257122_at	AT3G20250	72.625	153.875	2.11876	similar to APUM6 (ARABIDOPSIS PUMILIO 6), RNA binding [Arabidopsis thaliana] (TAIR:AT4G25880.1); similar to putative pumilio-family RNA-binding domain-containing protein(PPD1) [Oryza sativa (japonica cultivar-group)] (GB:BAD09696.1); similar to pumilio domain-containing protein PPD1 [Populus tremula x Populus tremuloides] (GB:AAF71823.1); similar to Os08g0519800 [Oryza sativa (japonica cultivar-g…
257144_at	AT3G27300	70.605	219.345	3.10665	Identical to Glucose-6-phosphate 1-dehydrogenase, cytoplasmic isoform 1 (EC 1.1.1.49) (G6PD5) (G6PDH5) (ACG9) [Arabidopsis Thaliana] (GB:Q9LK23;GB:Q8VZD0;GB:Q9SUK0); similar to G6PD6 (GLUCOSE-6-PHOSPHATE DEHYDROGENASE 6), glucose-6-phosphate 1-dehydrogenase [Arabidopsis thaliana] (TAIR:AT5G40760.1); similar to Glucose-6-phosphate dehydrogenase [Medicago truncatula] (GB:ABE83959.1); similar to glu…
257146_at	AT3G27260	131.96	292.095	2.21351	Kinase like protein with similarity to yeast BDF1 and human RING3 protein, which have two bromodomains GTE8 has a single bromodomain
257154_at	AT3G27210	11.97	499.14	41.6992	similar to unknown protein [Arabidopsis thaliana] (TAIR:AT5G40860.1); similar to Os04g0380200 [Oryza sativa (japonica cultivar-group)] (GB:NP_001052596.1); similar to OSJNBb0089B03.11 [Oryza sativa (japonica cultivar-group)] (GB:CAE03997.1); similar to Os01g0920100 [Oryza sativa (japonica cultivar-group)] (GB:NP_001045217.1)
257173_at	AT3G23810	1281.46	5064.53	3.95216	Identical to Adenosylhomocysteinase 2 (EC 3.3.1.1) (S-adenosyl-L-homocysteine hydrolase 1) (SAH hydrolase 2) (AdoHcyase 2) (SAHH2) [Arabidopsis Thaliana] (GB:Q9LK36;GB:Q8LPS8;GB:Q944K5;GB:Q949Z9); similar to HOG1 (HOMOLOGY-DEPENDENT GENE SILENCING 1), adenosylhomocysteinase [Arabidopsis thaliana] (TAIR:AT4G13940.1); similar to Adenosylhomocysteinase (S-adenosyl-L-homocysteine hydrolase) (AdoHcyas…
257188_at	AT3G13150	29.34	115.77	3.94581	similar to pentatricopeptide (PPR) repeat-containing protein [Arabidopsis thaliana] (TAIR:AT3G13160.1); similar to Os01g0785700 [Oryza sativa (japonica cultivar-group)] (GB:NP_001044469.1); similar to Pentatricopeptide repeat [Medicago truncatula] (GB:ABD28713.1); contains InterPro domain Pentatricopeptide repeat; (InterPro:IPR002885); contains InterPro domain Protein prenyltransferase; (InterPro…
257191_at	AT3G13175	8.725	25.685	2.94384	similar to unknown protein [Arabidopsis thaliana] (TAIR:AT4G16400.1)
257224_at	AT3G27870	11.685	31.98	2.73684	Identical to Putative phospholipid-transporting ATPase 8 (EC 3.6.3.1) (Aminophospholipid flippase 8) (ALA8) [Arabidopsis Thaliana] (GB:Q9LK90); similar to haloacid dehalogenase-like hydrolase family protein [Arabidopsis thaliana] (TAIR:AT1G26130.1); similar to haloacid dehalogenase-like hydrolase family protein [Arabidopsis thaliana] (TAIR:AT1G68710.1); similar to haloacid dehalogenase-like hydro…
257226_at	AT3G27880	20.21	214.55	10.616	similar to unknown protein [Arabidopsis thaliana] (TAIR:AT1G23710.1); similar to conserved hypothetical protein [Medicago truncatula] (GB:ABE84838.1); contains InterPro domain Protein of unknown function DUF1645; (InterPro:IPR012442)
257237_at	AT3G14890	37.295	850.1	22.7939	similar to poly (ADP-ribose) polymerase, putative / NAD(+) ADP-ribosyltransferase, putative / poly(ADP-ribose) synthetase, putative [Arabidopsis thaliana] (TAIR:AT2G31320.1); similar to putative phosphoesterase [Oryza sativa (japonica cultivar-group)] (GB:BAD87018.1); contains InterPro domain DNA 3-phosphatase; (InterPro:IPR006551); contains InterPro domain Zinc finger, PARP-type; (InterPro:IPR00…
257248_at	AT3G24150	33.935	72.2	2.1276	similar to unknown protein [Arabidopsis thaliana] (TAIR:AT4G32295.1); contains domain no description (G3D.1.10.246.20); contains domain Kix domain of CBP (creb binding protein) (SSF47040)
257262_at	AT3G21890	55.135	263.33	4.7761	similar to DNA binding / zinc ion binding [Arabidopsis thaliana] (TAIR:AT4G15248.1); similar to hypothetical protein [Oryza sativa (japonica cultivar-group)] (GB:BAD46419.1); similar to Os02g0176000 [Oryza sativa (japonica cultivar-group)] (GB:NP_001046060.1); contains InterPro domain Zinc finger, CONSTANS-type; (InterPro:IPR002926); contains InterPro domain Zinc finger, B-box; (InterPro:IPR00031…
257298_at	AT3G28155	5.01	12.67	2.52894	similar to MOR1 (MICROTUBULE ORGANIZATION 1) [Arabidopsis thaliana] (TAIR:AT2G35630.1); similar to microtubule bundling polypeptide TMBP200 [Nicotiana tabacum] (GB:BAB88648.1)
257333_at	ATMG01360	99.75	217.49	2.18035	cytochrome c oxidase subunit 1
257444_at	AT2G12550	27.94	146.905	5.25787	similar to H0413E07.5 [Oryza sativa (indica cultivar-group)] (GB:CAJ86152.1); contains InterPro domain UBA-like; (InterPro:IPR009060); contains InterPro domain Ubiquitin; (InterPro:IPR000626); contains InterPro domain Ubiquitin-associated; (InterPro:IPR000449)
257484_at	AT1G01650	116.955	392.43	3.35539	similar to protease-associated (PA) domain-containing protein [Arabidopsis thaliana] (TAIR:AT1G63690.1); similar to Protease-associated PA; Peptidase A22B, minor histocompatibility antigen H13 [Medicago truncatula] (GB:ABE91379.1); similar to Protease-associated PA; Peptidase A22B, minor histocompatibility antigen H13 [Medicago truncatula] (GB:ABD32820.1); similar to growth-on protein GRO11 [Euph…
257487_at	AT1G71850	19.65	47.81	2.43308	similar to unknown protein [Arabidopsis thaliana] (TAIR:AT4G24320.1); similar to Os03g0646200 [Oryza sativa (japonica cultivar-group)] (GB:NP_001050767.1); similar to Protein of unknown function DUF860, plant [Medicago truncatula] (GB:ABE93198.1); contains InterPro domain Protein of unknown function DUF860, plant; (InterPro:IPR008578)
257519_at	AT3G01210	138.905	728.145	5.24204	similar to RNA recognition motif (RRM)-containing protein [Arabidopsis thaliana] (TAIR:AT1G14340.1); similar to RNA-binding re (GB:ABD32221.1); contains InterPro domain Nucleotide-binding, alpha-beta plait; (InterPro:IPR012677)
257610_at	AT3G13810	30.305	186.96	6.16928	similar to ARABIDOPSIS THALIANA INDETERMINATE(ID)-DOMAIN 7/ATIDD7, nucleic acid binding / transcription factor/ zinc ion binding [Arabidopsis thaliana] (TAIR:AT1G55110.1); similar to Zinc finger, C2H2-type [Medicago truncatula] (GB:ABE79766.1); contains InterPro domain Zinc finger, C2H2-type; (InterPro:IPR007087)
257642_at	AT3G25710	21.495	47.04	2.18842	similar to basic helix-loop-helix (bHLH) family protein [Arabidopsis thaliana] (TAIR:AT1G68810.1); similar to Os08g0432800 [Oryza sativa (japonica cultivar-group)] (GB:NP_001061870.1); similar to Helix-loop-helix DNA-binding [Medicago truncatula] (GB:ABE94029.1); similar to Os03g0260600 [Oryza sativa (japonica cultivar-group)] (GB:NP_001049619.1); contains InterPro domain Helix-loop-helix DNA-bin…
257648_at	AT3G16840	69.835	143.31	2.05212	Identical to DEAD-box ATP-dependent RNA helicase 13 (EC 3.6.1.-) (RH13) [Arabidopsis Thaliana] (GB:Q93Y39;GB:Q94AW1;GB:Q9LRY9;GB:Q9ZS07); similar to DEAD/DEAH box helicase, putative (RH10) [Arabidopsis thaliana] (TAIR:AT5G60990.1); similar to Helicase, C-terminal [Medicago truncatula] (GB:ABE88833.1); similar to Os04g0510400 [Oryza sativa (japonica cultivar-group)] (GB:NP_001053286.1); contains I…
257650_at	AT3G16800	59.5	2421.97	40.7053	similar to protein phosphatase 2C, putative / PP2C, putative [Arabidopsis thaliana] (TAIR:AT3G05640.2); similar to Protein phosphatase 2C-like [Medicago truncatula] (GB:ABD28350.1); contains InterPro domain Protein phosphatase 2C-like; (InterPro:IPR001932)
257652_at	AT3G16810	70.77	228.89	3.23428	similar to APUM5 (ARABIDOPSIS PUMILIO 5), RNA binding [Arabidopsis thaliana] (TAIR:AT3G20250.1); similar to Os03g0831100 [Oryza sativa (japonica cultivar-group)] (GB:NP_001051791.1); similar to Puf family RNA-binding protein (ISS) [Ostreococcus tauri] (GB:CAL55619.1); contains InterPro domain Armadillo-like helical; (InterPro:IPR011989); contains InterPro domain Pumilio/Puf RNA-binding; (InterPro…
257654_at	AT3G13310	100.26	299.36	2.98584	similar to DNAJ heat shock N-terminal domain-containing protein (J11) [Arabidopsis thaliana] (TAIR:AT4G36040.1); similar to DNAJ heat shock protein, putative [Arabidopsis thaliana] (TAIR:AT2G17880.1); similar to Os06g0716100 [Oryza sativa (japonica cultivar-group)] (GB:NP_001058589.1); similar to DnaJ-like protein [Phaseolus vulgaris] (GB:AAB36543.1); contains InterPro domain Heat shock protein D…
257655_at	AT3G13350	37.735	87.08	2.30767	similar to high mobility group (HMG1/2) family protein / ARID/BRIGHT DNA-binding domain-containing protein [Arabidopsis thaliana] (TAIR:AT1G55650.1); similar to High mobility group proteins HMG1 and HMG2; AT-rich interaction re (GB:ABE91338.1); contains InterPro domain High mobility group box HMG1 and HMG2; (InterPro:IPR000135); contains InterPro domain HMG1/2 (high mobility group) box; (InterPro…
257658_at	AT3G13230	193.125	537.375	2.78252	similar to Isopenicillin N synthetase; KH, type 1 [Medicago truncatula] (GB:ABE83111.1); contains InterPro domain KH; (InterPro:IPR004087); contains InterPro domain KH, type 1; (InterPro:IPR004088)
257694_at	AT3G12860	36.22	83.445	2.30384	similar to NOP56 (ARABIDOPSIS HOMOLOG OF NUCLEOLAR PROTEIN NOP56) [Arabidopsis thaliana] (TAIR:AT1G56110.1); similar to Os03g0352300 [Oryza sativa (japonica cultivar-group)] (GB:NP_001050122.1); similar to Pre-mRNA processing ribonucleoprotein, binding re (GB:ABE82021.1); contains InterPro domain NOSIC; (InterPro:IPR012976); contains InterPro domain NOP5, N-terminal; (InterPro:IPR012974); contain…
257702_at	AT3G12670	211.74	605.685	2.86051	similar to CTP synthase, putative / UTP--ammonia ligase, putative [Arabidopsis thaliana] (TAIR:AT1G30820.1); similar to CTP synthase, putative / UTP--ammonia ligase, putative [Arabidopsis thaliana] (TAIR:AT2G34890.1); similar to unknown protein [Arabidopsis thaliana] (TAIR:AT4G20320.2); similar to putative CTP synthetase [Oryza sativa (japonica cultivar-group)] (GB:BAD61286.1); similar to CTP syn…
257708_at	AT3G13330	134.79	452.635	3.35808	similar to proteasome activator subunit 4-like [Oryza sativa (japonica cultivar-group)] (GB:BAD53980.1); similar to Os06g0301300 [Oryza sativa (japonica cultivar-group)] (GB:NP_001057456.1); contains InterPro domain Armadillo-like helical; (InterPro:IPR011989); contains InterPro domain HEAT; (InterPro:IPR000357)
257713_at	AT3G27380	298.77	991.435	3.31839	One of three isoforms of the iron-sulfur component of the succinate dehydrogenase complex, a component of the mitochondrial respiratory chain complex II. The product of the nuclear encoded gene is imported into the mitochondrion. Expressed during germination and post-germinative growth.
257765_at	AT3G23020	12.77	25.715	2.0137	similar to pentatricopeptide (PPR) repeat-containing protein [Arabidopsis thaliana] (TAIR:AT1G73710.1); similar to Os03g0162900 [Oryza sativa (japonica cultivar-group)] (GB:NP_001049054.1); similar to Hypothetical protein [Oryza sativa (japonica cultivar-group)] (GB:AAN06857.1); similar to Tetratricopeptide-like helical [Medicago truncatula] (GB:ABE86686.1); contains InterPro domain Pentatricopep…
257766_at	AT3G23030	305.155	688.24	2.25538	auxin inducible gene expressed in the nucleus
257771_at	AT3G23000	540.26	2461.18	4.55555	Encodes a serine/threonine protein kinase with similarities to CBL-interacting protein kinases, SNF1 and SOS2.
257816_at	AT3G25140	301.235	1038.07	3.44603	Quasimodo1, encodes a glycosyltransferase, involved in homogalacturonan biosynthesis; mutant shows cell adhesion defect and lower wall uronic acid content.
257854_at	AT3G12980	74.17	199.655	2.69186	Identical to Histone acetyltransferase HAC5 (EC 2.3.1.48) (HAC5) [Arabidopsis Thaliana] (GB:Q9LE42;GB:Q8LRK5;GB:Q8LRK6); similar to HAC1 (P300/CBP acetyltransferase-related protein 2 gene), transcription cofactor [Arabidopsis thaliana] (TAIR:AT1G79000.1); similar to TAZ zinc finger family protein / zinc finger (ZZ type) family protein [Arabidopsis thaliana] (TAIR:AT1G16710.1); similar to histone …
257876_at	AT3G17130	39.61	2207.12	55.7214	similar to C/VIF1 (CELL WALL / VACUOLAR INHIBITOR OF FRUCTOSIDASE 1), pectinesterase inhibitor [Arabidopsis thaliana] (TAIR:AT1G47960.1); similar to Pectinesterase inhibitor [Medicago truncatula] (GB:ABE82784.1); contains InterPro domain Plant invertase/pectin methylesterase inhibitor; (InterPro:IPR007186); contains InterPro domain Pectinesterase inhibitor; (InterPro:IPR006501)
257892_at	AT3G17020	347.155	811.085	2.33638	similar to universal stress protein (USP) family protein / early nodulin ENOD18 family protein [Arabidopsis thaliana] (TAIR:AT3G03270.2); similar to Os05g0157200 [Oryza sativa (japonica cultivar-group)] (GB:NP_001054704.1); similar to USP family protein [Triticum aestivum] (GB:AAX13276.1); contains InterPro domain Universal stress protein (Usp); (InterPro:IPR006015); contains InterPro domain UspA…
257925_at	AT3G23170	18.765	68.475	3.64908	similar to ATBET12 [Arabidopsis thaliana] (TAIR:AT4G14450.1)
257926_at	AT3G23280	126.78	417.285	3.29141	similar to zinc finger (C3HC4-type RING finger) family protein / ankyrin repeat family protein [Arabidopsis thaliana] (TAIR:AT4G14365.1); similar to auxin-regulated protein-like protein [Populus trichocarpa] (GB:ABG37641.1); similar to Os07g0446100 [Oryza sativa (japonica cultivar-group)] (GB:NP_001059535.1); contains InterPro domain Ankyrin; (InterPro:IPR002110); contains InterPro domain Zinc fi…
257963_at	AT3G19840	39.82	90.405	2.27034	similar to protein binding [Arabidopsis thaliana] (TAIR:AT1G44910.1); similar to hypothetical protein [Oryza sativa] (GB:AAL59029.1); similar to Os10g0485000 [Oryza sativa (japonica cultivar-group)] (GB:NP_001064893.1); contains InterPro domain FF; (InterPro:IPR002713); contains InterPro domain WW/Rsp5/WWP; (InterPro:IPR001202)
257973_at	AT3G20720	58.465	204.26	3.49371	similar to Os04g0628600 [Oryza sativa (japonica cultivar-group)] (GB:NP_001053961.1); similar to OSJNBa0089N06.9 [Oryza sativa (japonica cultivar-group)] (GB:CAE04248.3); similar to unnamed protein product; gene_id:MOE17.2 unknown protein [Medicago truncatula] (GB:ABE93163.1); contains domain SUBFAMILY NOT NAMED (PTHR22774:SF4); contains domain UNCHARACTERIZED (PTHR22774)
257985_at	AT3G20810	20.445	102.74	5.02519	similar to transcription factor jumonji (jmjC) domain-containing protein [Arabidopsis thaliana] (TAIR:AT5G19840.1); similar to N-acetyltransferase and Transcription factor-like protein [Oryza sativa (japonica cultivar-group)] (GB:BAD10244.1); similar to Os09g0489200 [Oryza sativa (japonica cultivar-group)] (GB:NP_001063533.1); contains InterPro domain Transcription factor jumonji/aspartyl beta-hy…
258015_at	AT3G19340	160.735	431.02	2.68156	similar to unknown protein [Arabidopsis thaliana] (TAIR:AT5G13940.1); similar to Os11g0528400 [Oryza sativa (japonica cultivar-group)] (GB:NP_001068003.1); similar to Os12g0479900 [Oryza sativa (japonica cultivar-group)] (GB:NP_001066766.1); similar to unnamed protein product [Ostreococcus tauri] (GB:CAL54603.1); contains InterPro domain Sodium:dicarboxylate symporter; (InterPro:IPR001991)
258024_at	AT3G19360	16.585	49.87	3.00693	similar to zinc finger (CCCH-type) family protein [Arabidopsis thaliana] (TAIR:AT1G32360.1); similar to Zinc finger, CCCH-type [Medicago truncatula] (GB:ABE86497.1); contains InterPro domain Zinc finger, CCCH-type; (InterPro:IPR000571)
258026_at	AT3G19290	63.37	139.79	2.20593	bZIP transcription factor with specificity for abscisic acid-responsive elements (ABRE). Mediate ABA-dependent stress responses.
258079_at	AT3G25940	38.93	95.08	2.44233	similar to putative RNA polymerase I subunit [Oryza sativa] (GB:AAK18841.1); contains InterPro domain Zinc finger TFIIS-type 2; (InterPro:IPR013138); contains InterPro domain DNA-directed RNA polymerase, subunit C11/M/9; (InterPro:IPR012164); contains InterPro domain Transcription factor TFIIS; (InterPro:IPR001222)
258092_at	AT3G14595	189.93	1305.89	6.87564	similar to unknown protein [Arabidopsis thaliana] (TAIR:AT1G17080.1); similar to Os01g0667100 [Oryza sativa (japonica cultivar-group)] (GB:NP_001043806.1); similar to Os05g0564800 [Oryza sativa (japonica cultivar-group)] (GB:NP_001056334.1); similar to Os01g0242900 [Oryza sativa (japonica cultivar-group)] (GB:NP_001042559.1); contains domain 60S RIBOSOMAL PROTEIN L18A (PTHR10052); contains domain…
258094_at	AT3G14690	342.3	1151.51	3.36404	putative cytochrome P450
258104_at	AT3G23620	140.33	512.82	3.65439	Identical to Brix domain-containing protein 1 homolog [Arabidopsis Thaliana] (GB:Q9LUG5;GB:Q8LCK0); similar to PREDICTED: brix domain containing 1 [Macaca mulatta] (GB:XP_001087115.1); similar to Os01g0513800 [Oryza sativa (japonica cultivar-group)] (GB:NP_001043185.1); contains InterPro domain Brix; (InterPro:IPR007109)
258119_at	AT3G14720	83.86	191.945	2.28887	member of MAP Kinase
258157_at	AT3G18100	14.37	39.395	2.74148	Member of the R2R3 transcription factor gene family.
258158_at	AT3G17790	66.75	175.985	2.63648	similar to ATPAP3/PAP3 (purple acid phosphatase 3), acid phosphatase/ protein serine/threonine phosphatase [Arabidopsis thaliana] (TAIR:AT1G14700.1); similar to putative acid phosphatase [Lupinus luteus] (GB:CAE85073.1); contains InterPro domain Acid phosphatase, type 5; (InterPro:IPR012007); contains InterPro domain Metallophosphoesterase; (InterPro:IPR004843)
258166_at	AT3G21540	28.66	145.605	5.08043	similar to TOZ (TORMOZEMBRYO DEFECTIVE), nucleotide binding [Arabidopsis thaliana] (TAIR:AT5G16750.1); similar to WD repeat-containing protein 3 [Homo sapiens] (GB:NP_006775.1); similar to PREDICTED: WD repeat-containing protein 3 isoform 1 [Macaca mulatta] (GB:XP_001113341.1); similar to U4/U6 small nuclear ribonucleoprotein Prp4 (contains WD40 repeats) (ISS) [Ostreococcus tauri] (GB:CAL56834.1)…
258167_at	AT3G21560	134.58	399.465	2.96823	Encodes a protein with sinapic acid:UDP-glucose glucosyltransferase activity. Mutants defective in this gene are hyper-fluorescent (which accumulate in their trichomes a compound that is likely to be 3',5'-dimethoxynaringenin chalcone or sinapoyltriacetic acid lactone, potential products of the concerted action of 4-coumarate CoA ligase and chalcone synthase on sinapic acid).
258180_at	AT3G21480	15.8	99.76	6.31392	similar to BRCT domain-containing protein [Arabidopsis thaliana] (TAIR:AT4G03130.1); similar to BRCT [Medicago truncatula] (GB:ABE87308.1); contains InterPro domain BRCT; (InterPro:IPR001357)
258188_at	AT3G17800	956.44	3295.73	3.44583	mRNA level of the MEB5.2 gene (At3g17800) remains unchanged after cutting the inflorescence stem
258189_at	AT3G17860	68.615	299.82	4.3696	similar to unknown protein [Arabidopsis thaliana] (TAIR:AT1G48500.1); similar to hypothetical protein [Solanum tuberosum] (GB:BAD04851.1); contains InterPro domain ZIM; (InterPro:IPR010399)
258202_at	AT3G13940	72.975	273.115	3.74258	similar to Os11g0615100 [Oryza sativa (japonica cultivar-group)] (GB:NP_001068274.1); similar to conserved hypothetical protein [Medicago truncatula] (GB:ABD28608.1); contains InterPro domain A49-like RNA polymerase I associated factor; (InterPro:IPR009668)
258207_at	AT3G14050	77.42	557.41	7.19982	similar to RSH3 (RELA/SPOT HOMOLOG 3), catalytic [Arabidopsis thaliana] (TAIR:AT1G54130.1); similar to RelA-SpoT homolog 1 [Medicago truncatula] (GB:CAJ00006.1); similar to RSH2 [Nicotiana tabacum] (GB:AAQ23899.1); similar to RSH-like protein [Capsicum annuum] (GB:AAK82651.1); contains InterPro domain DNA polymerase III clamp loader subunit, C-terminal; (InterPro:IPR008921); contains InterPro dom…
258226_at	AT3G15730	351.505	1418.43	4.03529	Encodes phospholipase D alpha 1. Positive regulator of abscisic acid (ABA) mediated stomatal movements.
258252_at	AT3G15720	10.5	29.365	2.79667	Identical to Putative polygalacturonase At3g15720 precursor (EC 3.2.1.15) (PG) (Pectinase) [Arabidopsis Thaliana] (GB:Q9LW07); similar to glycoside hydrolase family 28 protein / polygalacturonase (pectinase) family protein [Arabidopsis thaliana] (TAIR:AT5G27530.1); similar to Glycoside hydrolase, family 28 [Medicago truncatula] (GB:ABC75354.1); contains InterPro domain Virulence factor, pectin ly…
258316_at	AT3G22660	48.025	178.045	3.70734	Identical to Probable rRNA-processing protein EBP2 homolog [Arabidopsis Thaliana] (GB:Q9LUJ5); similar to Os07g0475800 [Oryza sativa (japonica cultivar-group)] (GB:NP_001059623.1); similar to Eukaryotic rRNA processing protein EBP2 [Medicago truncatula] (GB:ABE88182.1); contains InterPro domain Eukaryotic rRNA processing; (InterPro:IPR008610)
258321_at	AT3G22840	174.07	738.74	4.24392	Encodes an early light-inducible protein.
258332_at	AT3G16180	48.35	113.18	2.34085	similar to proton-dependent oligopeptide transport (POT) family protein [Arabidopsis thaliana] (TAIR:AT1G52190.1); similar to TGF-beta receptor, type I/II extracellular re (GB:ABD32296.1); similar to TGF-beta receptor, type I/II extracellular re (GB:ABD32298.1); contains InterPro domain TGF-beta receptor, type I/II extracellular region; (InterPro:IPR000109)
258396_at	AT3G15460	49.585	143.605	2.89614	similar to brix domain-containing protein [Arabidopsis thaliana] (TAIR:AT1G52930.1); similar to hypothetical protein UM05180.1 [Ustilago maydis 521] (GB:XP_761327.1); similar to Os02g0591800 [Oryza sativa (japonica cultivar-group)] (GB:NP_001047289.1); contains InterPro domain Brix; (InterPro:IPR007109)
258397_at	AT3G15357	13.62	84.09	6.17401	similar to zinc finger protein-related [Arabidopsis thaliana] (TAIR:AT5G63740.1); similar to hypothetical protein PF14_0191 [Plasmodium falciparum 3D7] (GB:NP_702079.1)
258399_at	AT3G15540	63.8	346.575	5.43221	IAA induced protein 19
258435_at	AT3G16740	19.33	55.425	2.8673	similar to F-box family protein [Arabidopsis thaliana] (TAIR:AT2G18780.1); similar to Cyclin-like F-box; F-box protein interaction domain; Galactose oxidase, central [Medicago truncatula] (GB:ABE85493.1); contains InterPro domain Cyclin-like F-box; (InterPro:IPR001810); contains InterPro domain Galactose oxidase, central; (InterPro:IPR011043); contains InterPro domain F-box associated type 1; (In…
258444_at	AT3G22380	270.835	565.98	2.08976	similar to unknown protein [Arabidopsis thaliana] (TAIR:AT3G63180.1); similar to Os07g0571100 [Oryza sativa (japonica cultivar-group)] (GB:NP_001060049.1); similar to unknown protein [Oryza sativa (japonica cultivar-group)] (GB:BAC84664.1)
258452_at	AT3G22370	201.78	738.025	3.65757	Encodes an isoform of alternative oxidase that is expressed in rosettes, flowers, and root. The alternative oxidase of plant mitochondria transfers electrons from the ubiquinone pool to oxygen without energy conservations. It is regulated through transcriptional control and by pyruvate. Plays a role in shoot acclimation to low temperature. Also is capable of ameliorating reactive oxygen species p…
258470_at	AT3G06035	86.305	268.755	3.11401	Identical to Putative GPI-anchored protein At3g06035 precursor [Arabidopsis Thaliana] (GB:Q84MC0;GB:Q8H7F7;GB:Q8L9J0); similar to unknown protein [Arabidopsis thaliana] (TAIR:AT5G19250.1); similar to Os07g0645000 [Oryza sativa (japonica cultivar-group)] (GB:NP_001060451.1); similar to unknown protein [Oryza sativa (japonica cultivar-group)] (GB:BAC07018.1); contains domain PR-1-like (SSF55797)
258471_at	AT3G06030	20.325	57.85	2.84625	NPK1-related protein kinase 3
258474_at	AT3G02650	69.215	143.175	2.06855	similar to binding [Arabidopsis thaliana] (TAIR:AT1G62680.1); similar to Os06g0179500 [Oryza sativa (japonica cultivar-group)] (GB:NP_001056969.1); similar to pentatricopeptide repeat protein [Oryza sativa (japonica cultivar-group)] (GB:BAF36557.1); contains InterPro domain Pentatricopeptide repeat; (InterPro:IPR002885); contains InterPro domain Protein prenyltransferase; (InterPro:IPR008940); co…
258483_at	AT3G02570	182.215	390.51	2.14313	similar to DIN9 (DARK INDUCIBLE 9), mannose-6-phosphate isomerase [Arabidopsis thaliana] (TAIR:AT1G67070.1); similar to phosphomannose isomerase [Cyamopsis tetragonoloba] (GB:AAX31279.1); contains InterPro domain Mannose-6-phosphate isomerase, type I; (InterPro:IPR001250); contains InterPro domain Cupin, RmlC-type; (InterPro:IPR011051)
258493_at	AT3G02555	33.545	72.78	2.16962	similar to unknown protein [Arabidopsis thaliana] (TAIR:AT5G16110.1); similar to hypothetical protein [Cleome spinosa] (GB:ABD96883.1)
258502_at	AT3G02490	54.585	128.75	2.35871	similar to pentatricopeptide (PPR) repeat-containing protein [Arabidopsis thaliana] (TAIR:AT5G15980.1); similar to hypothetical protein [Cleome spinosa] (GB:ABD96873.1); contains InterPro domain Pentatricopeptide repeat; (InterPro:IPR002885); contains InterPro domain Protein prenyltransferase; (InterPro:IPR008940)
258505_at	AT3G06530	80.365	269.1	3.34847	Identical to Hypothetical protein At3g06530 [Arabidopsis Thaliana] (GB:Q9C8Z4); similar to protein BAP28 (FLJ10359) [Homo sapiens] (GB:CAI13776.1); similar to OSIGBa0106P14.4 [Oryza sativa (indica cultivar-group)] (GB:CAH67614.1); similar to OSJNBa0065H10.9 [Oryza sativa (japonica cultivar-group)] (GB:CAI64490.1); contains InterPro domain BP28, C-terminal; (InterPro:IPR012954); contains InterPro …
258507_at	AT3G06500	67.575	487.1	7.20829	similar to beta-fructofuranosidase, putative / invertase, putative / saccharase, putative / beta-fructosidase, putative [Arabidopsis thaliana] (TAIR:AT1G56560.1); similar to beta-fructofuranosidase, putative / invertase, putative / saccharase, putative / beta-fructosidase, putative [Arabidopsis thaliana] (TAIR:AT5G22510.1); similar to beta-fructofuranosidase, putative / invertase, putative / sacc…
258509_at	AT3G06620	16.6	69.065	4.16054	similar to protein kinase family protein [Arabidopsis thaliana] (TAIR:AT1G67890.1); similar to protein kinase family protein [Arabidopsis thaliana] (TAIR:AT3G06630.1); similar to protein kinase family protein [Arabidopsis thaliana] (TAIR:AT3G06640.1); similar to Os11g0678000 [Oryza sativa (japonica cultivar-group)] (GB:NP_001068453.1); similar to protein kinase family protein, putative, expressed…
258545_at	AT3G07050	47.2	107.995	2.28803	similar to GTP-binding family protein [Arabidopsis thaliana] (TAIR:AT1G52980.1); similar to PREDICTED: similar to LOC496093 protein [Strongylocentrotus purpuratus] (GB:XP_783153.2); similar to Os01g0375000 [Oryza sativa (japonica cultivar-group)] (GB:NP_001043076.1); contains InterPro domain GTP-binding protein, HSR1-related; (InterPro:IPR002917); contains InterPro domain Small GTP-binding protei…
258575_at	AT3G04240	160.935	337.68	2.09824	Has O-linked N-acetyl glucosamine transferase activity. Similar to Arabidopsis SPY gene.
258602_at	AT3G02750	251.41	548.205	2.18052	similar to protein phosphatase 2C, putative / PP2C, putative [Arabidopsis thaliana] (TAIR:AT5G36250.1); similar to protein phosphatase 2c [Medicago sativa] (GB:AAV73837.1); contains InterPro domain Protein phosphatase 2C-like; (InterPro:IPR001932)
258627_at	AT3G04460	56.785	152.36	2.6831	RING finger protein involved in peroxisome biogenesis.
258664_at	AT3G08700	3.69	22.76	6.16802	similar to UBC11 (ubiquitin-conjugating enzyme 11), ubiquitin-protein ligase [Arabidopsis thaliana] (TAIR:AT3G08690.1); similar to ubiquitin-conjugating enzyme 8 [Capsicum annuum] (GB:AAR83891.1); contains InterPro domain Ubiquitin-conjugating enzyme, E2; (InterPro:IPR000608)
258665_at	AT3G08710	102.86	346.635	3.36997	similar to thioredoxin family protein [Arabidopsis thaliana] (TAIR:AT2G40790.1); similar to thioredoxin h-like protein [Nicotiana tabacum] (GB:AAN63619.1); contains InterPro domain Thioredoxin-like fold; (InterPro:IPR012336); contains InterPro domain Thioredoxin-related; (InterPro:IPR006662); contains InterPro domain Thioredoxin domain 2; (InterPro:IPR006663); contains InterPro domain Thioredoxin…
258675_at	AT3G08770	275.94	710.67	2.57545	lipid transfer protein 6
258683_at	AT3G08760	38.26	107.12	2.79979	Encodes an osmotic stress-inducible kinase that functions as a negative regulator of osmotic stress signaling in plants.
258692_at	AT3G08640	231.6	487.29	2.10402	similar to unknown protein [Arabidopsis thaliana] (TAIR:AT3G08630.1); similar to Os01g0812900 [Oryza sativa (japonica cultivar-group)] (GB:NP_001044596.1); similar to unknown protein [Oryza sativa (japonica cultivar-group)] (GB:BAD68215.1); similar to P0432B10.9 [Oryza sativa (japonica cultivar-group)] (GB:BAB90391.1)
258718_at	AT3G09760	40.44	103.32	2.5549	similar to zinc finger (C3HC4-type RING finger) family protein [Arabidopsis thaliana] (TAIR:AT5G03180.1); similar to Os06g0677300 [Oryza sativa (japonica cultivar-group)] (GB:NP_001058355.1); similar to zinc finger (C3HC4-type RING finger) protein-like [Oryza sativa (japonica cultivar-group)] (GB:BAD45521.1); contains InterPro domain RINGv; (InterPro:IPR011016); contains InterPro domain Zinc fing…
258719_at	AT3G09540	25.495	266.66	10.4593	similar to pectate lyase family protein [Arabidopsis thaliana] (TAIR:AT3G55140.1); similar to Os01g0546800 [Oryza sativa (japonica cultivar-group)] (GB:NP_001043284.1); similar to putative pectate lyase [Oryza sativa (japonica cultivar-group)] (GB:BAD73403.1); contains InterPro domain Virulence factor, pectin lyase fold; (InterPro:IPR011050); contains InterPro domain Pectate lyase/Amb allergen; (…
258735_at	AT3G05880	382.69	4990.45	13.0405	Induced by low temperatures, dehydration and salt stress and ABA. Encodes a small (54 amino acids), highly hydrophobic protein that bears two potential transmembrane domains.
258742_at	AT3G05800	17.36	62.13	3.57892	similar to transcription factor [Arabidopsis thaliana] (TAIR:AT1G09250.1); similar to Os03g0311600 [Oryza sativa (japonica cultivar-group)] (GB:NP_001049922.1); similar to Helix-loop-helix DNA-binding [Medicago truncatula] (GB:ABE82804.1); contains InterPro domain Helix-loop-helix DNA-binding; (InterPro:IPR011598)
258751_at	AT3G05890	51.995	290.855	5.5939	Identical to Hydrophobic protein RCI2B (Low temperature and salt-responsive protein LTI6B) (RCI2B) [Arabidopsis Thaliana] (GB:Q9ZNS6;GB:Q9M9K9); similar to RCI2A (RARE-COLD-INDUCIBLE 2A) [Arabidopsis thaliana] (TAIR:AT3G05880.1); similar to Protein of unknown function UPF0057; Bacterial extracellular solute-binding protein, family 3 [Medicago truncatula] (GB:ABD33189.1); contains InterPro domain …
258777_at	AT3G11850	24.58	59.4	2.4166	similar to unknown protein [Arabidopsis thaliana] (TAIR:AT5G06560.1); similar to expressed protein [Oryza sativa (japonica cultivar-group)] (GB:ABA98276.1); similar to Os11g0575900 [Oryza sativa (japonica cultivar-group)] (GB:NP_001068136.1); similar to Os03g0650800 [Oryza sativa (japonica cultivar-group)] (GB:NP_001050787.1); contains InterPro domain Protein of unknown function DUF593; (InterPro…
258780_at	AT3G11910	150.535	310.8	2.06464	similar to UBP12 (UBIQUITIN-SPECIFIC PROTEASE 12), ubiquitin-specific protease [Arabidopsis thaliana] (TAIR:AT5G06600.1); similar to Ubiquitin carboxyl-terminal hydrolase family protein, expressed [Oryza sativa (japonica cultivar-group)] (GB:ABA94399.1); similar to ubiquitin-specific protease 12, putative, expressed [Oryza sativa (japonica cultivar-group)] (GB:ABA98280.2); similar to putative ubi…
258800_at	AT3G04550	194.795	731.105	3.7532	similar to unknown protein [Arabidopsis thaliana] (TAIR:AT5G28500.1); similar to Os10g0445600 [Oryza sativa (japonica cultivar-group)] (GB:NP_001064712.1); similar to hypothetical protein Npun02004305 [Nostoc punctiforme PCC 73102] (GB:ZP_00109308.1)
258811_at	AT3G03990	632.55	1377.78	2.17813	similar to hydrolase, alpha/beta fold family protein [Arabidopsis thaliana] (TAIR:AT4G37470.1); similar to hydrolase [Platanus x acerifolia] (GB:CAJ91149.1); similar to Os03g0203200 [Oryza sativa (japonica cultivar-group)] (GB:NP_001049306.1); contains InterPro domain Esterase/lipase/thioesterase; (InterPro:IPR000379); contains InterPro domain Alpha/beta hydrolase fold-1; (InterPro:IPR000073)
258831_at	AT3G07080	49.365	123.46	2.50096	similar to unknown protein [Arabidopsis thaliana] (TAIR:AT4G32140.1); similar to Os06g0681700 [Oryza sativa (japonica cultivar-group)] (GB:NP_001058380.1); similar to hypothetical protein Tb927.8.1460 [Trypanosoma brucei TREU927] (GB:XP_825884.1); contains InterPro domain Protein of unknown function DUF6, transmembrane; (InterPro:IPR000620)
258833_at	No gene	20.87	65.04	3.11644	unknown protein
258849_at	AT3G03250	483.58	1529.05	3.16194	Is thought to encode a cytosolic UDP-glucose pyrophosphorylase with strong similarity to potato UTP--glucose-1-phosphate uridylyltransferase. Downregulated by flooding.
258894_at	AT3G05650	27.68	92.075	3.32641	similar to disease resistance family protein [Arabidopsis thaliana] (TAIR:AT5G27060.1); similar to kinase/ protein binding [Arabidopsis thaliana] (TAIR:AT3G05660.1); similar to disease resistance family protein [Arabidopsis thaliana] (TAIR:AT3G11080.1); similar to peru 1 [Lycopersicon peruvianum] (GB:AAV41395.1); contains InterPro domain Leucine-rich repeat; (InterPro:IPR001611); contains InterPr…
258901_at	AT3G05640	16.815	165.075	9.81713	similar to protein phosphatase 2C, putative / PP2C, putative [Arabidopsis thaliana] (TAIR:AT5G27930.2); similar to Protein phosphatase 2C-like [Medicago truncatula] (GB:ABE85677.1); contains InterPro domain Protein phosphatase 2C-like; (InterPro:IPR001932)
258903_at	AT3G06410	142.035	422.4	2.97391	Identical to Zinc finger CCCH domain-containing protein ZFN-like 2 [Arabidopsis Thaliana] (GB:Q9SQU4); similar to nucleic acid binding [Arabidopsis thaliana] (TAIR:AT5G18550.1); similar to putative floral homeotic protein HUA1 [Oryza sativa (japonica cultivar-group)] (GB:BAD81402.1); similar to Os01g0258700 [Oryza sativa (japonica cultivar-group)] (GB:NP_001042637.1); contains InterPro domain Zin…
258928_at	AT3G10070	27.91	65.225	2.33698	putative TBP-associated 58 kDa subunit protein (TAFII58)
258965_at	AT3G10530	47.715	206.19	4.32128	similar to nucleotide binding [Arabidopsis thaliana] (TAIR:AT2G33340.3); similar to WD40-repeat-containing subunit of the 18S rRNA processing complex (ISS) [Ostreococcus tauri] (GB:CAL50451.1); similar to Os01g0183100 [Oryza sativa (japonica cultivar-group)] (GB:NP_001042224.1); contains InterPro domain BING4, C-terminal; (InterPro:IPR012952); contains InterPro domain WD-40 repeat; (InterPro:IPR0…
258970_at	AT3G10410	117.98	561.215	4.75687	Identical to Serine carboxypeptidase precursor (EC 3.4.16.-) [Arabidopsis Thaliana] (GB:P32826;GB:Q42107;GB:Q9CAE5); similar to SCPL48 (serine carboxypeptidase-like 48), serine carboxypeptidase [Arabidopsis thaliana] (TAIR:AT3G45010.1); similar to SCPL47 (serine carboxypeptidase-like 47), serine carboxypeptidase [Arabidopsis thaliana] (TAIR:AT5G22980.1); similar to carboxypeptidase type III [Theo…
258979_at	AT3G09440	641.08	2783.56	4.34198	Identical to Heat shock cognate 70 kDa protein 3 (Hsc70.3) (HSC70-3) [Arabidopsis Thaliana] (GB:O65719;GB:Q42345); similar to HSP70 (heat shock protein 70), ATP binding [Arabidopsis thaliana] (TAIR:AT3G12580.1); similar to heat shock cognate 70 kDa protein 2 (HSC70-2) (HSP70-2) [Arabidopsis thaliana] (TAIR:AT5G02490.1); similar to HSC70-1 (heat shock cognate 70 kDa protein 1), ATP binding [Arabid…
258981_at	AT3G08880	7.29	62.485	8.57133	similar to unknown protein [Arabidopsis thaliana] (TAIR:AT5G01570.1); similar to Os04g0445400 [Oryza sativa (japonica cultivar-group)] (GB:NP_001052902.1)
258996_at	AT3G01800	16.915	61.845	3.65622	similar to ribosome recycling factor, chloroplast, putative / ribosome releasing factor, chloroplast, putative [Arabidopsis thaliana] (TAIR:AT3G63190.1); similar to ribosome recycling factor [Bacillus clausii KSM-K16] (GB:YP_175735.1); similar to Os04g0490400 [Oryza sativa (japonica cultivar-group)] (GB:NP_001053163.1); contains InterPro domain Ribosome recycling factor; (InterPro:IPR002661)
259001_at	AT3G01960	31.895	141.95	4.45054	unknown protein
259008_at	AT3G09390	1703.05	5321.18	3.12449	metallothionein, binds to and detoxifies excess copper and other metals, limiting oxidative damage
259012_at	AT3G07360	176.58	355.65	2.0141	similar to armadillo/beta-catenin repeat family protein / U-box domain-containing protein [Arabidopsis thaliana] (TAIR:AT5G18320.1); similar to U box [Medicago truncatula] (GB:ABE90370.1); contains InterPro domain Armadillo; (InterPro:IPR000225)
259018_at	AT3G07390	79.415	229.805	2.89372	isolated from differential screening of a cDNA library from auxin-treated root culture. sequence does not show homology to any known proteins and is predicted to be extracellular.
259037_at	AT3G09350	151.595	595.345	3.92721	similar to armadillo/beta-catenin repeat family protein [Arabidopsis thaliana] (TAIR:AT3G53800.1); similar to Os03g0271400 [Oryza sativa (japonica cultivar-group)] (GB:NP_001049691.1); similar to putative stress-induced protein [Solanum commersonii] (GB:CAJ19270.1); similar to Os03g0822700 [Oryza sativa (japonica cultivar-group)] (GB:NP_001051736.1); contains InterPro domain Armadillo-like helica…
259043_at	AT3G03440	15.505	46.495	2.99871	similar to armadillo/beta-catenin repeat family protein [Arabidopsis thaliana] (TAIR:AT4G12710.1); similar to plakoglobin/armadillo/beta-catenin-like protein [Oryza sativa] (GB:AAQ13403.1); similar to Os01g0112500 [Oryza sativa (japonica cultivar-group)] (GB:NP_001041814.1); contains InterPro domain Armadillo; (InterPro:IPR000225); contains InterPro domain Armadillo-like helical; (InterPro:IPR011…
259055_at	AT3G03340	79.215	197.055	2.4876	similar to LUC7 N_terminus domain-containing protein [Arabidopsis thaliana] (TAIR:AT5G17440.1); similar to RNA-binding protein Luc7-like 2, putative, expressed [Oryza sativa (japonica cultivar-group)] (GB:ABF99834.1); similar to Os03g0843500 [Oryza sativa (japonica cultivar-group)] (GB:NP_001051864.1); contains InterPro domain LUC7 related; (InterPro:IPR004882)
259070_at	AT3G11670	331.405	1310.75	3.95513	Responsible for the final assembly of galactolipids in photosynthetic membranes. Provides stability to the PS I core complex (e.g. subunits PsaD, PsaE).
259075_at	AT3G02320	34.22	90.97	2.65839	Identical to Probable N(2),N(2)-dimethylguanosine tRNA methyltransferase (EC 2.1.1.32) (tRNA(guanine-26,N(2)-N(2)) methyltransferase) (tRNA 2,2-dimethylguanosine-26 methyltransferase) (tRNA(m(2,2)G26)dimethyltransferase) [Arabidopsis Thaliana] (GB:Q9SRU7); similar to N2,N2-dimethylguanosine tRNA methyltransferase family protein [Arabidopsis thaliana] (TAIR:AT5G15810.1); similar to hypothetical pr…
259080_at	AT3G04910	96.585	423.305	4.38272	Serine/threonine protein kinase, whose transcription is regulated by circadian rhythm.
259081_at	AT3G05030	38.415	84.86	2.20903	member of Sodium proton exchanger family
259105_at	AT3G05500	243.245	1286.38	5.28841	Identical to REF/SRPP-like protein At3g05500 [Arabidopsis Thaliana] (GB:Q9MA63); similar to rubber elongation factor (REF) protein-related [Arabidopsis thaliana] (TAIR:AT2G47780.1); similar to Stress-related protein (GB:Q9SW70); contains InterPro domain Rubber elongation factor; (InterPro:IPR008802)
259118_at	AT3G01310	85.54	446.74	5.22259	similar to acid phosphatase [Arabidopsis thaliana] (TAIR:AT5G15070.1); similar to hypothetical protein [Oryza sativa (japonica cultivar-group)] (GB:BAD53244.1); similar to PREDICTED: similar to KIAA0377 splice [Gallus gallus] (GB:XP_413955.2); similar to LOC495012 protein, putative, expressed [Oryza sativa (japonica cultivar-group)] (GB:ABF98273.1); contains InterPro domain Histidine acid phospha…
259129_at	AT3G02150	65.38	172.16	2.63322	a chloroplast trans-acting factor of the psbD light-responsive promoter.
259132_at	AT3G02250	78.72	405.515	5.15136	similar to unknown protein [Arabidopsis thaliana] (TAIR:AT5G15740.1); similar to hypothetical protein [Cleome spinosa] (GB:ABD96934.1); similar to Os06g0284200 [Oryza sativa (japonica cultivar-group)] (GB:NP_001057398.1); similar to hypothetical protein [Cleome spinosa] (GB:ABD96844.1); contains InterPro domain Protein of unknown function DUF246, plant; (InterPro:IPR004348)
259137_at	AT3G10300	29.56	335.295	11.3429	similar to calcium-binding EF hand family protein [Arabidopsis thaliana] (TAIR:AT5G04170.1); similar to Os11g0140600 [Oryza sativa (japonica cultivar-group)] (GB:NP_001065711.1); similar to EF hand family protein, expressed [Oryza sativa (japonica cultivar-group)] (GB:ABG21877.1); similar to Os12g0137100 [Oryza sativa (japonica cultivar-group)] (GB:NP_001066106.1); contains InterPro domain Calciu…
259173_at	AT3G03640	62.12	833.865	13.4235	Encodes beta-glucosidase (GLUC).
259175_at	AT3G01560	99.51	397.61	3.99568	similar to proline-rich family protein [Arabidopsis thaliana] (TAIR:AT5G14540.1); similar to vegetative cell wall protein gp1 -like [Oryza sativa (japonica cultivar-group)] (GB:BAD68319.1); similar to Os01g0169900 [Oryza sativa (japonica cultivar-group)] (GB:NP_001042136.1); contains InterPro domain RuvA-like, C-terminal; (InterPro:IPR011132); contains InterPro domain Protein of unknown function …
259178_at	AT3G01650	59.68	357.985	5.99841	similar to copine-related [Arabidopsis thaliana] (TAIR:AT5G14420.2); similar to RING-finger protein [Capsicum annuum] (GB:AAX20031.1); contains InterPro domain Copine; (InterPro:IPR010734); contains InterPro domain von Willebrand factor, type A; (InterPro:IPR002035); contains InterPro domain Zinc finger, RING-type; (InterPro:IPR001841)
259194_at	AT3G01540	315.925	658.895	2.08561	RNA HELICASE DRH1
259231_at	AT3G11410	219.725	1656.86	7.54058	Encodes protein phosphatase 2C. Negative regulator of ABA signalling. Expressed in seeds during germination. mRNA up-regulated by drought and ABA.
259232_at	AT3G11420	46.395	344.145	7.41772	similar to fringe-related protein [Arabidopsis thaliana] (TAIR:AT2G37730.1); similar to Os03g0269900 [Oryza sativa (japonica cultivar-group)] (GB:NP_001049681.1); similar to hypothetical protein [Trifolium pratense] (GB:BAE71200.1); contains InterPro domain Protein of unknown function DUF604; (InterPro:IPR006740)
259252_at	AT3G07610	22.84	58.525	2.56239	similar to transcription factor jumonji (jmjC) domain-containing protein [Arabidopsis thaliana] (TAIR:AT1G62310.1); similar to Zinc finger, RING-type; Transcription factor jumonji, jmjC; Cupin re (GB:ABE89453.1); contains InterPro domain Transcription factor jumonji; (InterPro:IPR013129); contains InterPro domain Transcription factor jumonji/aspartyl beta-hydroxylase; (InterPro:IPR003347)
259253_at	AT3G07640	53.33	205.055	3.84502	similar to Os02g0582400 [Oryza sativa (japonica cultivar-group)] (GB:NP_001047253.1); similar to unknown protein [Oryza sativa (japonica cultivar-group)] (GB:BAD73827.1)
259278_at	AT3G01160	45.205	105.045	2.32375	similar to unknown protein [Arabidopsis thaliana] (TAIR:AT3G28770.1); similar to conserved hypothetical protein [Medicago truncatula] (GB:ABE90093.1); contains domain RNA-binding domain, RBD (SSF54928); contains domain UNCHARACTERIZED (PTHR12202); contains domain UNCHARACTERIZED (PTHR12202:SF5)
259287_at	AT3G11490	49.85	120.32	2.41364	similar to rac GTPase activating protein, putative [Arabidopsis thaliana] (TAIR:AT5G22400.1); similar to RhoGAP; Wiscott-Aldrich syndrome, C-terminal [Medicago truncatula] (GB:ABD32671.1); contains InterPro domain PAK-box/P21-Rho-binding; (InterPro:IPR000095); contains InterPro domain Rho GTPase activation protein; (InterPro:IPR008936); contains InterPro domain RhoGAP; (InterPro:IPR000198)
259302_at	AT3G05120	69.39	152.095	2.19189	Encodes a gibberellin (GA) receptor ortholog of the rice GA receptor gene (OsGID1). Has GA-binding activity, showing higher affinity to GA4. Interacts with DELLA proteins in vivo in the presence of GA4.
259303_at	AT3G05130	9.97	22.455	2.25226	similar to unknown protein [Arabidopsis thaliana] (TAIR:AT5G27330.1); similar to Viral A-type inclusion protein repeat [Entamoeba histolytica HM-1:IMSS] (GB:XP_653447.1); contains InterPro domain Prefoldin; (InterPro:IPR009053)
259329_at	AT3G16360	21.855	69.05	3.15946	Encodes AHP4, a histidine-containing phosphotransmitter involved in Histidine (His)-to-Aspartate (Asp) phosphorelay signal transduction. AHP4 is one of the six Arabidopsis thaliana histidine phosphotransfer proteins (AHPs). AHPs function as redundant positive regulators of cytokinin signaling. Members of the AHP gene family include: AT3G21510 (AHP1), AT3G29350 (APH2), AT5G39340 (APH3), AT3G16360 …
259334_at	AT3G03790	76.815	228.73	2.97767	similar to regulator of chromosome condensation (RCC1) family protein [Arabidopsis thaliana] (TAIR:AT5G60870.1); similar to Regulator of chromosome condensation, RCC1; Ankyrin [Medicago truncatula] (GB:ABD28429.1); similar to Os07g0165200 [Oryza sativa (japonica cultivar-group)] (GB:NP_001058967.1); similar to putative UVB-resistance protein UVR8 [Oryza sativa (japonica cultivar-group)] (GB:BAC07…
259354_at	AT3G05220	216.435	593.26	2.74105	similar to heavy-metal-associated domain-containing protein [Arabidopsis thaliana] (TAIR:AT5G19090.1); similar to Heavy metal transport/detoxification protein [Medicago truncatula] (GB:ABE90127.1); contains InterPro domain Collagen triple helix repeat; (InterPro:IPR008160)
259378_at	AT3G16310	67.49	159.61	2.36494	similar to MPPN [Medicago truncatula] (GB:ABE80936.1); contains InterPro domain MPPN; (InterPro:IPR007846)
259392_at	AT1G06380	66.22	161.53	2.43929	similar to 60S ribosomal protein-related [Arabidopsis thaliana] (TAIR:AT2G42650.1); similar to 60S ribosomal protein-related (ISS) [Ostreococcus tauri] (GB:CAL54265.1); similar to Os05g0558000 [Oryza sativa (japonica cultivar-group)] (GB:NP_001056294.1); contains InterPro domain Ribosomal protein L1; (InterPro:IPR002143)
259414_at	Multitple Genes	15.67	33.58	2.14295	Detects for AT1G02430-TAIR-G/AT1G02420-TAIR-G
259415_at	AT1G02330	108.445	285.06	2.62861	similar to unknown protein [Arabidopsis thaliana] (TAIR:AT3G28770.1); similar to unnamed protein product [Tetraodon nigroviridis] (GB:CAF90174.1); similar to Os03g0374100 [Oryza sativa (japonica cultivar-group)] (GB:NP_001050211.1); contains InterPro domain Hepatocellular carcinoma-associated antigen 59; (InterPro:IPR010756)
259418_at	AT1G02390	14.57	31.145	2.13761	Encodes a member of a family of proteins with glycerol-3-phosphate acyltransferase activity.
259426_at	AT1G01470	222.33	6563.68	29.5222	Encodes late-embryogenesis abundant protein whose mRNA levels are induced in response to wounding and light stress. Might be involved in protection against dessication.
259432_at	AT1G01520	37.24	122.96	3.30183	similar to myb family transcription factor [Arabidopsis thaliana] (TAIR:AT4G01280.1); similar to MYB transcription factor MYB133 [Glycine max] (GB:ABH02857.1); contains InterPro domain Homeodomain-related; (InterPro:IPR012287); contains InterPro domain Homeodomain-like; (InterPro:IPR009057); contains InterPro domain Myb-like DNA-binding region, SHAQKYF class; (InterPro:IPR006447); contains InterP…
259436_at	AT1G01500	101.92	273.58	2.68426	similar to unknown protein [Arabidopsis thaliana] (TAIR:AT1G19400.2); similar to hypothetical protein [Oryza sativa (japonica cultivar-group)] (GB:AAN65010.1); similar to Os03g0775600 [Oryza sativa (japonica cultivar-group)] (GB:NP_001051432.1); contains domain 2-HYDROXYACID DEHYDROGENASE (PTHR10996:SF1); contains domain 2-HYDROXYACID DEHYDROGENASE (PTHR10996)
259445_at	AT1G02400	22.4	228.565	10.2038	Encodes a gibberellin 2-oxidase.
259466_at	AT1G19050	88.925	628.43	7.06697	Encodes a member of the Arabidopsis response regulator (ARR) family, most closely related to ARR15. A two-component response regulator protein containing a phosphate accepting domain in the receiver domain but lacking a DNA binding domain in the output domain. Involved in response to cytokinin and meristem stem cell maintenance.
259516_at	AT1G20450	171.365	9749.35	56.8923	Encodes a gene induced by low temperature and dehydration. Inhibits e.coli growth while overexpressed. Belongs to the dehydrin protein family, which contains highly conserved stretches of 7-17 residues that are repetitively scattered in their sequences, the K-, S-, Y- and lysine rich segments. LTI29 and LTI30 double overexpressors confer cold tolerance. Localized to membranes and cytoplasm.
259517_at	AT1G20630	95.63	236.455	2.4726	Catalyzes the reduction of hydrogen peroxide using heme group as cofactor. Protects cells from toxicity by H2O2.
259519_at	AT1G12270	82.82	174.725	2.1097	similar to binding [Arabidopsis thaliana] (TAIR:AT4G12400.2); similar to stress-inducible protein, putative [Arabidopsis thaliana] (TAIR:AT1G62740.1); similar to Os02g0644100 [Oryza sativa (japonica cultivar-group)] (GB:NP_001047563.1); similar to Os04g0538000 [Oryza sativa (japonica cultivar-group)] (GB:NP_001053429.1); similar to Heat shock protein STI (Stress-inducible protein) (GmSTI) (GB:Q43…
259570_at	AT1G20440	189.785	8722.99	45.9625	Belongs to the dehydrin protein family, which contains highly conserved stretches of 7-17 residues that are repetitively scattered in their sequences, the K-, S-, Y- and lysine rich segments. Cold regulated gene, amino acid sequence homology with Group II LEA (late embryogenesis abundant) proteins. Also responds to osmotic stress, ABA, dehydration and inhibits e.coli growth while overexpressed. C…
259582_at	AT1G28060	89.33	288.05	3.22456	similar to RNA splicing factor-related [Arabidopsis thaliana] (TAIR:AT3G55930.1); similar to Putative u4/u6 small nuclear ribonucleoprotein (ISS) [Ostreococcus tauri] (GB:CAL53657.1); similar to Os09g0249600 [Oryza sativa (japonica cultivar-group)] (GB:NP_001062673.1); contains domain U4/U6-ASSOCIATED RNA SPLICING FACTOR-RELATED (PTHR14212)
259588_at	AT1G27930	183.735	1011.47	5.50502	similar to unknown protein [Arabidopsis thaliana] (TAIR:AT1G67330.1); similar to hypothetical protein MA4_111B14.64 [Musa acuminata] (GB:ABF72010.1); contains InterPro domain Protein of unknown function DUF579, plant; (InterPro:IPR006514)
259605_at	AT1G27910	50.65	229.225	4.52567	similar to armadillo/beta-catenin repeat family protein / U-box domain-containing family protein [Arabidopsis thaliana] (TAIR:AT1G67530.1); similar to armadillo/beta-catenin repeat family protein / U-box domain-containing family protein [Arabidopsis thaliana] (TAIR:AT1G24330.1); similar to Os01g0901000 [Oryza sativa (japonica cultivar-group)] (GB:NP_001045108.1); similar to B1065G12.5 [Oryza sati…
259606_at	AT1G27920	7.25	59.655	8.22828	similar to ATMAP65-1 (MICROTUBULE-ASSOCIATED PROTEINS 65-1), microtubule binding [Arabidopsis thaliana] (TAIR:AT5G55230.1); similar to microtubule-associated protein MAP65-1a [Nicotiana tabacum] (GB:CAC17794.1); similar to Os08g0531100 [Oryza sativa (japonica cultivar-group)] (GB:NP_001062331.1); contains InterPro domain MAP65/ASE1; (InterPro:IPR007145)
259611_at	AT1G52280	98.085	328.705	3.35123	similar to AtRABG3c/AtRab7D (Arabidopsis Rab GTPase homolog G3c), GTP binding [Arabidopsis thaliana] (TAIR:AT3G16100.1); similar to Ras-related protein Rab7 (GB:Q9XER8); contains InterPro domain Small GTP-binding protein domain; (InterPro:IPR005225); contains InterPro domain Ras small GTPase, Rab type; (InterPro:IPR003579); contains InterPro domain Sigma-54 factor, interaction region; (InterPro:I…
259617_at	AT1G47970	103.015	324.1	3.14614	similar to unknown protein [Arabidopsis thaliana] (TAIR:AT3G17160.1); similar to conserved hypothetical protein [Bacillus weihenstephanensis KBAB4] (GB:ZP_01184818.1); similar to Os01g0332900 [Oryza sativa (japonica cultivar-group)] (GB:NP_001042934.1)
259626_at	AT1G42990	135.885	706.53	5.19947	AtbZIP60 consists of a bZIP DNA binding domain followed by a putative transmembrane domain. GFP fusions containing the first 260 amino acids (AtbZIP60deltaC) are nuclear-localized. AtbZIP60 is upregulated by the addition of tunicamycin (ER stress response inductor), DTT (inhibitor of disulfide bond formation) and azetin-2-carboxylate (proline analog perturbing protein structure). It is hypothesiz…
259659_at	AT1G55170	69.54	184.685	2.65581	similar to unknown protein [Arabidopsis thaliana] (TAIR:AT3G14750.1); similar to myosin-like protein, putative, expressed [Oryza sativa (japonica cultivar-group)] (GB:ABA96059.1); contains InterPro domain t-snare; (InterPro:IPR010989)
259690_at	AT1G63160	35.53	84.44	2.37658	similar to EMB1968 (EMBRYO DEFECTIVE 1968), ATPase [Arabidopsis thaliana] (TAIR:AT1G21690.1); similar to replication factor C 40kDa subunit [Oryza sativa (japonica cultivar-group)] (GB:BAB69675.1); contains InterPro domain Replication factor C conserved region; (InterPro:IPR000862); contains InterPro domain DNA polymerase III clamp loader subunit, C-terminal; (InterPro:IPR008921); contains InterP…
259704_at	AT1G77680	56.45	362.87	6.42817	similar to ribonuclease II family protein [Arabidopsis thaliana] (TAIR:AT2G17510.1); similar to Os02g0754100 [Oryza sativa (japonica cultivar-group)] (GB:NP_001048152.1); similar to PREDICTED: similar to CG16940-PA, isoform A [Rattus norve (GB:XP_346070.2); contains InterPro domain Calycin-like; (InterPro:IPR011038); contains InterPro domain Ribonuclease II and R; (InterPro:IPR001900)
259705_at	AT1G77450	48.62	318.015	6.54083	similar to ATAF1 (Arabidopsis NAC domain containing protein 2), transcription factor [Arabidopsis thaliana] (TAIR:AT1G01720.1); similar to NAC-domain protein 14 [Brassica napus] (GB:AAP35055.1); contains InterPro domain No apical meristem (NAM) protein; (InterPro:IPR003441)
259711_at	AT1G77570	9.92	32.67	3.29335	similar to AT-HSFA5 (Arabidopsis thaliana heat shock transcription factor A5), DNA binding / transcription factor [Arabidopsis thaliana] (TAIR:AT4G13980.1); similar to Os03g0854500 [Oryza sativa (japonica cultivar-group)] (GB:NP_001051938.1); similar to heat shock transcription factor 1 [Medicago sativa] (GB:ABJ09073.1); similar to heat shock transcription factor 1 variant c [Medicago sativa] (GB…
259713_at	AT1G77610	101.605	233.295	2.2961	similar to glucose-6-phosphate/phosphate translocator-related [Arabidopsis thaliana] (TAIR:AT1G21870.1); similar to hypothetical protein DDBDRAFT_0187416 [Dictyostelium discoideum AX4] (GB:XP_637234.1); similar to Os08g0104900 [Oryza sativa (japonica cultivar-group)] (GB:NP_001060782.1); similar to Os04g0692000 [Oryza sativa (japonica cultivar-group)] (GB:NP_001054364.1); contains InterPro domain…
259721_at	AT1G60890	49.155	121.16	2.46486	Identical to Phosphatidylinositol-4-phosphate 5-kinase 8 (EC 2.7.1.68) (AtPIP5K8) (1-phosphatidylinositol-4-phosphate kinase 8) (PtdIns(4)P-5-kinase 8) (Diphosphoinositide kinase 8) (PIP5K8) [Arabidopsis Thaliana] (GB:Q8RY89;GB:Q9C962); similar to phosphatidylinositol-4-phosphate 5-kinase family protein [Arabidopsis thaliana] (TAIR:AT1G10900.1); similar to PIP5K9 (PHOSPHATIDYL INOSITOL MONOPHOSPH…
259768_at	AT1G29390	142.58	529.64	3.71469	encodes a protein similar to the cold acclimation protein WCOR413 in wheat. Possibly targeted to thylakoid membrane.
259834_at	AT1G69570	110.59	346.49	3.1331	Identical to Dof zinc finger protein DOF1.10 (AtDOF1.10) (H-protein promoter- binding factor 2b) (DOF1.10) [Arabidopsis Thaliana] (GB:Q9SEZ3;GB:O81601); similar to Dof-type zinc finger domain-containing protein [Arabidopsis thaliana] (TAIR:AT1G26790.1); similar to Zinc finger, Dof-type [Medicago truncatula] (GB:ABE80370.1); contains InterPro domain Zinc finger, Dof-type; (InterPro:IPR003851)
259878_at	AT1G76790	61.15	767.33	12.5483	similar to O-methyltransferase, putative [Arabidopsis thaliana] (TAIR:AT1G21100.1); similar to O-methyltransferase, putative [Arabidopsis thaliana] (TAIR:AT1G21130.1); similar to phloroglucinol O-methyltransferase [Rosa chinensis var. spontanea] (GB:BAD18975.1); contains InterPro domain SAM (and some other nucleotide) binding motif; (InterPro:IPR000051); contains InterPro domain O-methyltransfera…
259887_at	AT1G76360	45.13	118.53	2.62641	similar to protein kinase, putative [Arabidopsis thaliana] (TAIR:AT2G17220.2); similar to Os02g0118200 [Oryza sativa (japonica cultivar-group)] (GB:NP_001045693.1); similar to H0409D10.5 [Oryza sativa (indica cultivar-group)] (GB:CAH66747.1); contains InterPro domain Serine/threonine protein kinase; (InterPro:IPR002290); contains InterPro domain Protein kinase-like; (InterPro:IPR011009); contains…
259894_at	AT1G71430	40.205	102.6	2.55192	similar to Os01g0617800 [Oryza sativa (japonica cultivar-group)] (GB:NP_001043585.1)
259922_at	AT1G72770	262.465	1242.14	4.73261	mutant has ABA hypersensitive inhibition of seed germination; Protein Phosphatase 2C
259925_at	AT1G75040	116.91	294.87	2.5222	Thaumatin-like protein involved in response to pathogens. mRNA level of the PR-5 gene (At1g75040)is significantly changed after cutting the inflorescence stem indicating the existence of a network of signal transducing pathways as other stress-regulated genes (At5g01410, At3g17800, At1g29930)do not response to the treatment.
259967_at	AT1G76510	37.83	90.845	2.4014	similar to ARID/BRIGHT DNA-binding domain-containing protein [Arabidopsis thaliana] (TAIR:AT1G20910.1); similar to AT-rich interaction re (GB:ABE82605.1); contains InterPro domain HSP20-like chaperone; (InterPro:IPR008978); contains InterPro domain AT-rich interaction region; (InterPro:IPR001606); contains InterPro domain Heat shock protein Hsp20; (InterPro:IPR002068)
259971_at	AT1G76580	38.045	448.29	11.7832	Identical to Squamosa promoter-binding-like protein 16 (SPL1-related protein 3) (SPL16) [Arabidopsis Thaliana] (GB:Q700C2;GB:Q8W4C0;GB:Q9C9K0;GB:Q9SMW9); similar to SPL14 (SQUAMOSA PROMOTER BINDING PROTEIN-LIKE 14), DNA binding / transcription factor [Arabidopsis thaliana] (TAIR:AT1G20980.1); similar to Squamosa promoter-binding-like protein 16 (SPL1-related protein 3) (GB:Q700C2); similar to SBP…
259977_at	AT1G76590	31.68	766.685	24.2009	similar to zinc-binding family protein [Arabidopsis thaliana] (TAIR:AT1G21000.1); similar to Os06g0624900 [Oryza sativa (japonica cultivar-group)] (GB:NP_001058108.1); similar to putative zinc-binding protein [Oryza sativa (japonica cultivar-group)] (GB:BAD35686.1); contains InterPro domain Protein of unknown function DUF597; (InterPro:IPR006734)
259985_at	AT1G76620	12.41	26.355	2.12369	similar to unknown protein [Arabidopsis thaliana] (TAIR:AT1G21060.1); similar to Os09g0493400 [Oryza sativa (japonica cultivar-group)] (GB:NP_001063544.1); similar to Os08g0515700 [Oryza sativa (japonica cultivar-group)] (GB:NP_001062234.1); similar to putative ternary complex factor MIP1 [Antirrhinum majus] (GB:AAO59425.1); contains InterPro domain Protein of unknown function DUF547; (InterPro:I…
259992_at	AT1G67970	17.85	106.565	5.97003	member of Heat Stress Transcription Factor (Hsf) family
260005_at	AT1G67920	18.78	48.765	2.59665	similar to unknown protein [Arabidopsis thaliana] (TAIR:AT1G24600.1)
260051_at	AT1G78210	66.595	183.055	2.74878	similar to hydrolase [Arabidopsis thaliana] (TAIR:AT5G09430.1); similar to Putative hydrolase [Oryza sativa] (GB:AAM08532.1); similar to Os07g0622700 [Oryza sativa (japonica cultivar-group)] (GB:NP_001060317.1); contains InterPro domain Esterase/lipase/thioesterase; (InterPro:IPR000379); contains InterPro domain Alpha/beta hydrolase fold-1; (InterPro:IPR000073); contains InterPro domain Epoxide h…
260075_at	AT1G73700	12.93	66.265	5.1249	similar to MATE efflux family protein [Arabidopsis thaliana] (TAIR:AT2G34360.1); similar to MATE efflux protein-related [Arabidopsis thaliana] (TAIR:AT5G52450.1); similar to Os06g0495500 [Oryza sativa (japonica cultivar-group)] (GB:NP_001057690.1); similar to MATE efflux family protein, expressed [Oryza sativa (japonica cultivar-group)] (GB:ABG65963.1); similar to Os06g0494400 [Oryza sativa (japo…
260076_at	AT1G73630	66.745	310.03	4.64499	similar to calcium-binding protein, putative [Arabidopsis thaliana] (TAIR:AT1G18210.2); similar to Calcium-binding EF-hand [Medicago truncatula] (GB:ABE81417.1); contains InterPro domain EF-Hand type; (InterPro:IPR011992); contains InterPro domain Calcium-binding EF-hand; (InterPro:IPR002048)
260081_at	AT1G78170	72.985	184.805	2.5321	similar to unknown protein [Arabidopsis thaliana] (TAIR:AT1G22250.1); similar to WW domain containing protein, expressed [Oryza sativa (japonica cultivar-group)] (GB:ABA96334.2); similar to Os03g0191200 [Oryza sativa (japonica cultivar-group)] (GB:NP_001049232.1)
260138_at	AT1G66410	309.585	793.705	2.56377	encodes a calmodulin
260176_at	AT1G71950	233.575	2271.94	9.72683	similar to subtilase family protein [Arabidopsis thaliana] (TAIR:AT5G11940.1); similar to putative Pi starvation-induced protein [Cicer arietinum] (GB:CAA07232.1); contains InterPro domain Proteinase inhibitor I9, subtilisin propeptide; (InterPro:IPR010259); contains InterPro domain Proteinase inhibitor, propeptide; (InterPro:IPR009020)
260209_at	AT1G68550	91.33	452.695	4.9567	encodes a member of the ERF (ethylene response factor) subfamily B-6 of ERF/AP2 transcription factor family. The protein contains one AP2 domain. There are 12 members in this subfamily including RAP2.11.
260227_at	AT1G74450	103.705	431.38	4.15968	similar to unknown protein [Arabidopsis thaliana] (TAIR:AT1G18740.1); similar to Protein of unknown function DUF793 [Medicago truncatula] (GB:ABE83157.1); contains InterPro domain Protein of unknown function DUF793; (InterPro:IPR008511)
260262_at	AT1G68470	19.955	72.075	3.61188	similar to MUR3 (MURUS 3), catalytic [Arabidopsis thaliana] (TAIR:AT2G20370.1); similar to Os03g0144800 [Oryza sativa (japonica cultivar-group)] (GB:NP_001048945.1); similar to Xyloglucan galactosyltransferase KATAMARI1 homolog (GB:Q8H038); contains InterPro domain Exostosin-like; (InterPro:IPR004263)
260264_at	AT1G68500	28.485	1627.66	57.1411	unknown protein
260283_at	AT1G80480	129.53	367.925	2.84046	similar to PRLI-interacting factor L, putative [Arabidopsis thaliana] (TAIR:AT1G15730.1); similar to Cobalamin synthesis protein (ISS) [Ostreococcus tauri] (GB:CAL54572.1); similar to Os02g0800000 [Oryza sativa (japonica cultivar-group)] (GB:NP_001048412.1); similar to Os04g0599700 [Oryza sativa (japonica cultivar-group)] (GB:NP_001053753.1); contains InterPro domain Cobalamin (vitamin B12) biosy…
260314_at	AT1G63830	140.785	376.495	2.67426	similar to unknown protein [Arabidopsis thaliana] (TAIR:AT5G41390.1); similar to Os10g0535800 [Oryza sativa (japonica cultivar-group)] (GB:NP_001065166.1); similar to Os03g0123600 [Oryza sativa (japonica cultivar-group)] (GB:NP_001048806.1); similar to Unknown protein [Oryza sativa (japonica cultivar-group)] (GB:AAN74842.1); contains InterPro domain Protein of unknown function Cys-rich; (InterPro…
260331_at	AT1G80270	78.34	318.95	4.07136	similar to DNA binding [Arabidopsis thaliana] (TAIR:AT1G15480.1); similar to Pentatricopeptide repeat [Medicago truncatula] (GB:ABE93021.1); contains InterPro domain Pentatricopeptide repeat; (InterPro:IPR002885); contains InterPro domain Protein prenyltransferase; (InterPro:IPR008940); contains InterPro domain Tetratricopeptide-like helical; (InterPro:IPR011990)
260338_at	AT1G69250	100.795	838.575	8.31961	similar to nuclear transport factor 2 (NTF2) family protein / RNA recognition motif (RRM)-containing protein [Arabidopsis thaliana] (TAIR:AT1G13730.1); similar to putative ras-GTPase-activating protein SH3-domain binding protein [Trifolium pratense] (GB:BAE71310.1); contains InterPro domain Nuclear transport factor 2; (InterPro:IPR002075); contains InterPro domain Nucleotide-binding, alpha-beta p…
260345_at	AT1G69270	42.135	236.465	5.61208	RPK1 is a leucine-rich receptor-like kinase located in the plasma membrane which is upregulated by abscisic acid, dehydration, high salt, low temperature, but not by other plant hormones. RPK1 knock-out and antisense plants show an ABA-insensitive phenotype. RPK1 plays a role in ABA-controlled cell proliferation and is a regulator of the ABA signal transduction pathway. Overexpression of the LRR …
260352_at	AT1G69295	121.975	429.225	3.51896	similar to beta-1,3-glucanase-related [Arabidopsis thaliana] (TAIR:AT1G26450.1); similar to putative glycosyl hydrolase family 17 protein [Medicago truncatula] (GB:ABE90942.1); contains InterPro domain X8; (InterPro:IPR012946)
260371_at	AT1G69690	39.345	86.69	2.20333	similar to TCP family transcription factor, putative [Arabidopsis thaliana] (TAIR:AT3G47620.1); similar to TCP-domain protein [Medicago truncatula] (GB:ABE91240.1); contains InterPro domain TCP transcription factor; (InterPro:IPR005333)
260393_at	AT1G73920	372.44	775.745	2.08287	similar to lipase family protein [Arabidopsis thaliana] (TAIR:AT1G18460.1); similar to Esterase/lipase/thioesterase; AB-hydrolase associated lipase re (GB:ABE91610.1); contains InterPro domain Esterase/lipase/thioesterase; (InterPro:IPR000379); contains InterPro domain AB-hydrolase associated lipase region; (InterPro:IPR006693)
260410_at	AT1G69870	80.895	2051.32	25.3577	similar to proton-dependent oligopeptide transport (POT) family protein [Arabidopsis thaliana] (TAIR:AT1G27080.1); similar to Os03g0687000 [Oryza sativa (japonica cultivar-group)] (GB:NP_001050937.1); similar to nitrate transporter NRT1-5 [Glycine max] (GB:BAB19760.1); similar to Os01g0913300 [Oryza sativa (japonica cultivar-group)] (GB:NP_001045170.1); contains InterPro domain TGF-beta receptor,…
260412_at	AT1G69830	144.12	857.63	5.9508	Encodes a plastid-localized &#945;-amylase. Expression is reduced in the SEX4 mutant. Loss of function mutations show normal diurnal pattern of starch accumulation/degradation. Expression follows circadian rhythms.
260424_at	AT1G72460	19.19	42.48	2.21365	similar to leucine-rich repeat transmembrane protein kinase, putative [Arabidopsis thaliana] (TAIR:AT3G42880.1); similar to Protein kinase [Medicago truncatula] (GB:ABE90954.1); contains InterPro domain Protein kinase-like; (InterPro:IPR011009); contains InterPro domain Leucine-rich repeat; (InterPro:IPR001611); contains InterPro domain Protein kinase; (InterPro:IPR000719); contains InterPro doma…
260425_at	AT1G72440	60.185	126.12	2.09554	similar to unknown protein [Arabidopsis thaliana] (TAIR:AT3G17160.1); similar to unknown protein [Arabidopsis thaliana] (TAIR:AT3G28770.1); similar to CAATT-binding transcription factor/60S ribosomal subunit biogenesis protein (ISS) [Ostreococcus tauri] (GB:CAL56761.1); similar to Os09g0116400 [Oryza sativa (japonica cultivar-group)] (GB:NP_001062588.1); contains InterPro domain CBF; (InterPro:IP…
260428_at	AT1G72340	49.62	134.675	2.71413	similar to GTP binding / translation initiation factor [Arabidopsis thaliana] (TAIR:AT1G53880.1); similar to GTP binding / translation initiation factor [Arabidopsis thaliana] (TAIR:AT1G53900.1); similar to Initiation factor 2 subunit family protein, expressed [Oryza sativa (japonica cultivar-group)] (GB:ABA98593.1); contains InterPro domain Initiation factor 2B related; (InterPro:IPR000649)
260450_at	AT1G72380	9.13	18.68	2.046	similar to Conserved hypothetical protein [Oryza sativa (japonica cultivar-group)] (GB:AAK52107.1)
260487_at	AT1G51510	194.155	694.815	3.57866	similar to ATSC35 ("Arabidopsis thaliana arginine/serine-rich splicing factor 35, 35 kDa protein"), RNA binding [Arabidopsis thaliana] (TAIR:AT5G64200.2); similar to salt tolerance protein 4 [Beta vulgaris] (GB:CAC85245.1); contains InterPro domain Nucleotide-binding, alpha-beta plait; (InterPro:IPR012677); contains InterPro domain RNA binding motif protein 8; (InterPro:IPR008111); contains Inter…
260489_at	AT1G51610	36.28	484.635	13.3582	Identical to Metal tolerance protein C4 (AtMTPc4) (MTPC4) [Arabidopsis Thaliana] (GB:Q8H1G3;GB:Q949W1;GB:Q9C531); similar to Membrane protein HUEL (cation efflux superfamily) (ISS) [Ostreococcus tauri] (GB:CAL50050.1); similar to Os04g0298200 [Oryza sativa (japonica cultivar-group)] (GB:NP_001052402.1); contains InterPro domain Cation efflux protein; (InterPro:IPR002524)
260540_at	AT2G43500	40.72	100.305	2.46329	similar to RWP-RK domain-containing protein [Arabidopsis thaliana] (TAIR:AT3G59580.2); similar to Octicosapeptide/Phox/Bem1p; Plant regulator RWP-RK [Medicago truncatula] (GB:ABE91474.1); similar to NIN-like protein 2 [Lotus japonicus] (GB:CAE30325.1); contains InterPro domain Plant regulator RWP-RK; (InterPro:IPR003035); contains InterPro domain Octicosapeptide/Phox/Bem1p; (InterPro:IPR000270)
260547_at	AT2G43550	98.29	268.19	2.72856	Encodes a defensin-like (DEFL) family protein.
260549_at	AT2G43535	41.54	147.065	3.54032	Encodes a defensin-like (DEFL) family protein.
260578_at	AT2G47350	31.31	77.01	2.4596	similar to PAPA-1-like family protein / zinc finger (HIT type) family protein [Arabidopsis thaliana] (TAIR:AT3G06660.1); similar to PAPA-1-like conserved re (GB:ABA98935.1); similar to PAPA-1-like conserved re (GB:ABG22046.1); contains InterPro domain PAPA-1-like conserved region; (InterPro:IPR006880)
260589_at	AT1G53400	112.735	373.995	3.31747	similar to unknown protein [Arabidopsis thaliana] (TAIR:AT1G16960.1); similar to unknown protein [Oryza sativa (japonica cultivar-group)] (GB:BAB63530.1); similar to Os09g0345000 [Oryza sativa (japonica cultivar-group)] (GB:NP_001062935.1); contains domain SUBFAMILY NOT NAMED (PTHR13609:SF2); contains domain FAMILY NOT NAMED (PTHR13609)
260590_at	AT1G53310	190.105	541.755	2.84977	Encodes one of four Arabidopsis phosphoenolpyruvate carboxylase proteins.
260596_at	AT1G55900	79.69	206.37	2.58966	component of a translocase in the mitochondrial inner membrane
260627_at	AT1G62310	12.785	41.22	3.22409	similar to transcription factor jumonji (jmjC) domain-containing protein [Arabidopsis thaliana] (TAIR:AT1G11950.1); similar to jmjC domain containing protein [Oryza sativa (japonica cultivar-group)] (GB:AAT81741.1); contains InterPro domain Transcription factor jumonji; (InterPro:IPR013129); contains InterPro domain Transcription factor jumonji/aspartyl beta-hydroxylase; (InterPro:IPR003347); con…
260636_at	AT1G62430	79.72	307.875	3.86195	Encodes a CDP-diacylglycerol synthase, involved in phospholipid biosynthesis.
260727_at	AT1G48100	43.35	2349.66	54.2022	similar to glycoside hydrolase family 28 protein / polygalacturonase (pectinase) family protein [Arabidopsis thaliana] (TAIR:AT1G02460.1); similar to unknown protein [Oryza sativa (japonica cultivar-group)] (GB:AAS98503.1); similar to Os05g0279900 [Oryza sativa (japonica cultivar-group)] (GB:NP_001055086.1); contains InterPro domain Virulence factor, pectin lyase fold; (InterPro:IPR011050); conta…
260728_at	AT1G48210	32.685	96.86	2.96344	similar to serine/threonine protein kinase, putative [Arabidopsis thaliana] (TAIR:AT3G17410.1); similar to Pto kinase interactor 1 [Lycopersicon esculentum] (GB:AAC61805.1); contains InterPro domain Serine/threonine protein kinase; (InterPro:IPR002290); contains InterPro domain Protein kinase-like; (InterPro:IPR011009); contains InterPro domain Protein kinase; (InterPro:IPR000719); contains Inter…
260776_at	AT1G14580	34.45	222.39	6.45544	similar to ATIDD4 (ARABIDOPSIS THALIANA INDETERMINATE(ID)-DOMAIN 4), transcription factor [Arabidopsis thaliana] (TAIR:AT2G02080.1); similar to Os08g0554400 [Oryza sativa (japonica cultivar-group)] (GB:NP_001062466.1); similar to INDETERMINATE-related protein 7 [Zea mays] (GB:AAV51391.1); contains InterPro domain Zinc finger, C2H2-type; (InterPro:IPR007087)
260800_at	AT1G78240	172.475	477.365	2.76773	similar to dehydration-responsive protein-related [Arabidopsis thaliana] (TAIR:AT1G13860.3); similar to dehydration-responsive protein-related [Arabidopsis thaliana] (TAIR:AT2G03480.1); similar to Os02g0755000 [Oryza sativa (japonica cultivar-group)] (GB:NP_001048160.1); similar to Putative methyltransferase, putative [Medicago truncatula] (GB:ABE90949.1); contains InterPro domain Protein of unkn…
260823_at	AT1G06770	28.24	63.9	2.26275	similar to zinc finger (C3HC4-type RING finger) family protein [Arabidopsis thaliana] (TAIR:AT2G30580.1); similar to Zinc finger, C3HC4 type family protein, expressed [Oryza sativa (japonica cultivar-group)] (GB:ABF97766.1); contains InterPro domain Zinc finger, RING-type; (InterPro:IPR001841)
260824_at	AT1G06720	52.635	105.69	2.00798	similar to unknown protein [Arabidopsis thaliana] (TAIR:AT1G42440.1); similar to PREDICTED: hypothetical protein LOC553241 isoform 2 [Danio rerio] (GB:XP_709801.1); similar to PREDICTED: hypothetical protein XP_679814 isoform 1 [Danio rerio] (GB:XP_684906.1); similar to unnamed protein product [Ostreococcus tauri] (GB:CAL57303.1); contains InterPro domain AARP2CN; (InterPro:IPR012948); contains I…
260832_at	AT1G06780	51.985	468.2	9.00644	Encodes a protein with putative galacturonosyltransferase activity.
260868_at	AT1G43860	110.655	432.58	3.90927	similar to Shwachman-Bodian-Diamond syndrome [Gallus gallus] (GB:NP_001006211.1); similar to Os08g0107500 [Oryza sativa (japonica cultivar-group)] (GB:NP_001060798.1); contains InterPro domain Polysaccharide lyase family 8-like, C-terminal; (InterPro:IPR011071); contains InterPro domain Shwachman-Bodian-Diamond syndrome proteins; (InterPro:IPR002140)
260870_at	AT1G43890	180.92	1058.59	5.85112	ras-related small GTPase
260876_at	AT1G21460	244.17	1299.56	5.32236	similar to nodulin MtN3 family protein [Arabidopsis thaliana] (TAIR:AT4G10850.1); similar to Os05g0426000 [Oryza sativa (japonica cultivar-group)] (GB:NP_001055599.1); similar to senescence-associated protein-like [Oryza sativa (japonica cultivar-group)] (GB:BAB92465.1); similar to Os01g0881300 [Oryza sativa (japonica cultivar-group)] (GB:NP_001044998.1); contains InterPro domain MtN3 and saliva …
260915_at	AT1G02660	97.59	501.925	5.1432	similar to lipase class 3 family protein [Arabidopsis thaliana] (TAIR:AT3G62590.1); similar to Lipase, class 3 [Medicago truncatula] (GB:ABE90993.1); contains InterPro domain Lipase, class 3; (InterPro:IPR002921)
260924_at	AT1G21590	110.22	237.14	2.15152	similar to protein kinase family protein [Arabidopsis thaliana] (TAIR:AT1G77280.1); similar to At5g63940 [Oryza sativa (japonica cultivar-group)] (GB:AAX96058.1); contains InterPro domain UspA; (InterPro:IPR006016); contains InterPro domain Protein kinase-like; (InterPro:IPR011009); contains InterPro domain Protein kinase; (InterPro:IPR000719); contains InterPro domain Serine/threonine protein ki…
260985_at	AT1G53500	149.005	457.485	3.07027	encodes a putative NDP-L-rhamnose synthase, an enzyme required for the synthesis of the pectin rhamnogalacturonan I, the major component of Arabidopsis mucilage. Gene is involved in seed coat mucilage cell development. Mutant analyses suggest that MUM4 is required for complete mucilage synthesis, cytoplasmic rearrangement and seed coat development.
260986_at	AT1G53580	190.665	454.385	2.38316	Identical to Putative hydroxyacylglutathione hydrolase 3, mitochondrial precursor (EC 3.1.2.6) (Glyoxalase II) (Glx II) (GLY3) [Arabidopsis Thaliana] (GB:Q9C8L4;GB:Q93VR2;GB:Q96332;GB:Q9LPH3); similar to GLX2-2 (GLYOXALASE 2-2), hydroxyacylglutathione hydrolase [Arabidopsis thaliana] (TAIR:AT3G10850.1); similar to hypothetical protein LOC405865 [Danio rerio] (GB:NP_998094.1); similar to Os01g0667…
260987_at	AT1G53590	51.515	150.93	2.92983	similar to unknown protein [Arabidopsis thaliana] (TAIR:AT3G14590.1); similar to Os02g0313700 [Oryza sativa (japonica cultivar-group)] (GB:NP_001046658.1); similar to Os01g0242600 [Oryza sativa (japonica cultivar-group)] (GB:NP_001042557.1); similar to C2 domain-containing protein-like [Oryza sativa (japonica cultivar-group)] (GB:BAD81628.1); contains InterPro domain C2; (InterPro:IPR000008); con…
261004_at	AT1G26450	17.455	54.045	3.09625	similar to beta-1,3-glucanase-related [Arabidopsis thaliana] (TAIR:AT1G69295.1); similar to putative glycosyl hydrolase family 17 protein [Medicago truncatula] (GB:ABE90942.1); contains InterPro domain X8; (InterPro:IPR012946)
261046_at	AT1G01390	32.23	97.845	3.03584	similar to UDP-glucoronosyl/UDP-glucosyl transferase family protein [Arabidopsis thaliana] (TAIR:AT1G01420.1); similar to UDP-glucoronosyl/UDP-glucosyl transferase family protein [Arabidopsis thaliana] (TAIR:AT4G01070.1); similar to Hydroquinone glucosyltransferase (Arbutin synthase) (GB:Q9AR73); contains InterPro domain UDP-glucuronosyl/UDP-glucosyltransferase; (InterPro:IPR002213)
261048_at	AT1G01420	36.84	243.73	6.61591	similar to UDP-glucoronosyl/UDP-glucosyl transferase family protein [Arabidopsis thaliana] (TAIR:AT1G01390.1); similar to UDP-glucoronosyl/UDP-glucosyl transferase family protein [Arabidopsis thaliana] (TAIR:AT4G01070.1); similar to Hydroquinone glucosyltransferase (Arbutin synthase) (GB:Q9AR73); contains InterPro domain UDP-glucuronosyl/UDP-glucosyltransferase; (InterPro:IPR002213)
261055_at	AT1G01300	106.785	241.495	2.26151	similar to aspartyl protease family protein [Arabidopsis thaliana] (TAIR:AT3G61820.1); similar to Os01g0598600 [Oryza sativa (japonica cultivar-group)] (GB:NP_001043485.1); similar to unknow protein [Oryza sativa (japonica cultivar-group)] (GB:AAT38006.1); similar to Os05g0590000 [Oryza sativa (japonica cultivar-group)] (GB:NP_001056485.1); contains InterPro domain Peptidase A1, pepsin; (InterPro…
261057_at	AT1G01230	108.32	233.11	2.15205	similar to ORMDL family protein [Arabidopsis thaliana] (TAIR:AT5G42000.1); similar to Os02g0673600 [Oryza sativa (japonica cultivar-group)] (GB:NP_001047715.1); similar to unknown [Narcissus pseudonarcissus] (GB:AAL69388.1); similar to OSIGBa0103M18.2 [Oryza sativa (indica cultivar-group)] (GB:CAH66850.1); contains InterPro domain ORMDL; (InterPro:IPR007203)
261062_at	AT1G07530	70	141.79	2.02557	similar to scarecrow transcription factor family protein [Arabidopsis thaliana] (TAIR:AT2G29060.1); similar to SCARECROW-like protein [Lilium lon (GB:BAC77269.2); contains InterPro domain GRAS transcription factor; (InterPro:IPR005202)
261076_at	AT1G07420	71.62	229.535	3.2049	Arabidopsis thaliana sterol 4-alpha-methyl-oxidase mRNA
261082_at	AT1G07360	180.555	456.615	2.52895	similar to zinc finger (CCCH-type) family protein / RNA recognition motif (RRM)-containing protein [Arabidopsis thaliana] (TAIR:AT2G29580.1); similar to RRM-containing RNA-binding protein-like protein [Solanum tuberosum] (GB:ABC01900.1); similar to RRM-containing RNA-binding protein-like protein [Solanum tuberosum] (GB:ABB72821.1); similar to U2 auxiliary factor small subunit [Medicago truncatula…
261095_at	AT1G62930	35.835	92.99	2.59495	similar to pentatricopeptide (PPR) repeat-containing protein [Arabidopsis thaliana] (TAIR:AT1G63080.1); similar to pentatricopeptide (PPR) repeat-containing protein [Arabidopsis thaliana] (TAIR:AT1G62670.1); similar to pentatricopeptide (PPR) repeat-containing protein [Arabidopsis thaliana] (TAIR:AT1G63130.1); similar to fertility restorer [Raphanus sativus] (GB:CAD61285.1); contains InterPro dom…
261109_at	AT1G75450	28.33	121.58	4.29156	This gene used to be called AtCKX6. It encodes a protein whose sequence is similar to cytokinin oxidase/dehydrogenase, which catalyzes the degradation of cytokinins.
261113_at	AT1G75400	35.34	88.19	2.49547	similar to protein binding / zinc ion binding [Arabidopsis thaliana] (TAIR:AT1G19680.1); similar to Os01g0261100 [Oryza sativa (japonica cultivar-group)] (GB:NP_001042647.1); similar to putative C3H2C3 RING-finger protein [Triticum tur (GB:AAR32739.1); contains InterPro domain Zinc finger, FYVE/PHD-type; (InterPro:IPR011011); contains InterPro domain Zinc finger, RING-type; (InterPro:IPR001841)
261116_at	AT1G75370	122.485	404.655	3.30371	similar to SEC14 cytosolic factor, putative / phosphoglyceride transfer protein, putative [Arabidopsis thaliana] (TAIR:AT4G39170.1); similar to SEC14 cytosolic factor, putative / phosphoglyceride transfer protein, putative [Arabidopsis thaliana] (TAIR:AT1G19650.1); similar to putative phosphatidylinositol/ phophatidylcholine transfer protein [Oryza sativa (japonica cultivar-group)] (GB:BAD07999.1…
261125_at	AT1G04990	27.025	106.17	3.92858	Identical to Zinc finger CCCH domain-containing protein ZFN-like 4 [Arabidopsis Thaliana] (GB:Q94AD9;GB:Q9MAU8); similar to ZFN2 (ZINC FINGER PROTEIN 2), nucleic acid binding [Arabidopsis thaliana] (TAIR:AT2G32930.1); similar to Zinc finger, CCCH-type; Sugar transporter superfamily [Medicago truncatula] (GB:ABD28369.1); contains InterPro domain Zinc finger, CCCH-type; (InterPro:IPR000571)
261168_at	AT1G04945	34.02	112.145	3.29644	similar to Os01g0962500 [Oryza sativa (japonica cultivar-group)] (GB:NP_001045479.1); similar to PREDICTED: similar to CG1463-PA [Tribolium castaneum] (GB:XP_969070.1); contains InterPro domain Zinc finger, HIT-type; (InterPro:IPR007529)
261187_at	AT1G32860	21.96	759.39	34.5806	Identical to Putative glucan endo-1,3-beta-glucosidase 11 precursor (EC 3.2.1.39) ((1->3)-beta-glucan endohydrolase 11) ((1->3)-beta-glucanase 11) (Beta-1,3-endoglucanase 11) (Beta-1,3-glucanase 11) [Arabidopsis Thaliana] (GB:Q8L868;GB:Q9MAQ2); similar to glycosyl hydrolase family 17 protein [Arabidopsis thaliana] (TAIR:AT5G42100.2); similar to hypothetical protein - potato (GB:S31196); contains …
261192_at	AT1G32870	33.545	227.885	6.79341	similar to ANAC016 (Arabidopsis NAC domain containing protein 16), transcription factor [Arabidopsis thaliana] (TAIR:AT1G34180.1); similar to nam-like protein 7 [Petunia x hybrida] (GB:AAM34770.1); contains InterPro domain No apical meristem (NAM) protein; (InterPro:IPR003441)
261203_at	AT1G12845	35.115	187.155	5.32977	similar to hypothetical protein MtrDRAFT_AC149131g9v1 [Medicago truncatula] (GB:ABD32556.1)
261225_at	AT1G20100	153.09	652.72	4.26364	similar to unknown protein [Arabidopsis thaliana] (TAIR:AT1G75860.1); similar to conserved hypothetical protein [Medicago truncatula] (GB:ABE79676.1)
261247_at	AT1G20070	27.39	113.075	4.12833	unknown protein
261254_at	AT1G05805	47.145	166.525	3.53219	similar to DNA binding / transcription factor [Arabidopsis thaliana] (TAIR:AT2G43140.1); similar to B1065G12.3 [Oryza sativa (japonica cultivar-group)] (GB:BAB90521.1); similar to Os01g0900800 [Oryza sativa (japonica cultivar-group)] (GB:NP_001045106.1); contains InterPro domain Helix-loop-helix DNA-binding; (InterPro:IPR011598); contains InterPro domain Basic helix-loop-helix dimerisation region…
261263_at	AT1G26790	21.705	164.21	7.56554	Identical to Hypothetical Dof zinc finger protein DOF1.3 (AtDOF1.3) (DOF1.3) [Arabidopsis Thaliana] (GB:Q9LQX4); similar to Dof-type zinc finger domain-containing protein [Arabidopsis thaliana] (TAIR:AT1G69570.1); similar to Zinc finger, Dof-type [Medicago truncatula] (GB:ABE80437.1); contains InterPro domain Zinc finger, Dof-type; (InterPro:IPR003851)
261285_at	AT1G35720	426.105	1340.84	3.14674	Encodes a member of the annexin gene family, a diverse, multigene family of calcium-dependent, membrane-binding proteins. The protein was determined to have peroxidase activity. This activity is thought to be dependent on the presence of post-translational modifications (most likely phosphorylation). The protein was shown to be present as a mixture of monomer and homodimer. The homodimerization s…
261302_at	AT1G48580	7.41	18.74	2.52901	similar to hypothetical protein MtrDRAFT_AC137078g21v1 [Medicago truncatula] (GB:ABE81435.1)
261315_at	AT1G53170	79.025	165.71	2.09693	encodes a member of the ERF (ethylene response factor) subfamily B-1 of ERF/AP2 transcription factor family (ATERF-8). The protein contains one AP2 domain. There are 15 members in this subfamily including ATERF-3, ATERF-4, ATERF-7, and leafy petiole.
261318_at	AT1G53035	10.75	489.9	45.5721	similar to unknown protein [Arabidopsis thaliana] (TAIR:AT3G15358.1); similar to unknown [Musa acuminata] (GB:ABC41688.1)
261323_at	AT1G44760	67.325	139.395	2.07048	similar to universal stress protein (USP) family protein [Arabidopsis thaliana] (TAIR:AT5G17390.1); similar to Os01g0875300 [Oryza sativa (japonica cultivar-group)] (GB:NP_001044962.1); similar to hypothetical protein [Oryza sativa (japonica cultivar-group)] (GB:AAN08227.1); similar to Os05g0428400 [Oryza sativa (japonica cultivar-group)] (GB:NP_001055612.1); contains InterPro domain UspA; (Inter…
261356_at	AT1G79660	133.155	728.585	5.47171	similar to unknown protein [Arabidopsis thaliana] (TAIR:AT1G16170.1); similar to Os08g0266200 [Oryza sativa (japonica cultivar-group)] (GB:NP_001061402.1)
261377_at	AT1G18850	73.215	539.665	7.37096	similar to Os01g0112100 [Oryza sativa (japonica cultivar-group)] (GB:NP_001041811.1)
261428_at	AT1G18870	15.845	78.93	4.98138	Encodes a protein with isochorismate synthase activity involved in phylloquinone biosynthesis. Mutant studies of this gene's function suggest that its function is redundant with that of ICS1 (AT1G7410).
261436_at	AT1G07870	41.665	176.635	4.23941	Identical to Probable serine/threonine-protein kinase RLCKVII (EC 2.7.11.1) [Arabidopsis Thaliana] (GB:Q9LQQ8); similar to protein kinase family protein [Arabidopsis thaliana] (TAIR:AT2G28590.1); similar to protein kinase 1 [Populus nigra] (GB:BAA94509.1); contains InterPro domain Protein kinase-like; (InterPro:IPR011009); contains InterPro domain Protein kinase; (InterPro:IPR000719); contains In…
261453_at	AT1G21130	200.5	503.845	2.51294	similar to O-methyltransferase, putative [Arabidopsis thaliana] (TAIR:AT1G21120.1); similar to phloroglucinol O-methyltransferase [Rosa chinensis var. spontanea] (GB:BAD18975.1); contains InterPro domain O-methyltransferase, family 2; (InterPro:IPR001077); contains InterPro domain Dimerisation; (InterPro:IPR012967)
261482_at	AT1G14530	41.13	294.945	7.17104	similar to TOM3 (tobamovirus multiplication protein 3) [Arabidopsis thaliana] (TAIR:AT2G02180.1); similar to unknown [Brassica rapa] (GB:ABJ15786.1); contains InterPro domain Protein of unknown function DUF1084; (InterPro:IPR009457)
261506_at	AT1G71697	70.285	199.565	2.83937	Encodes choline kinase. mRNA levels are increased in response to wounding.
261522_at	AT1G71710	82.64	453.995	5.49365	similar to IP5PI (INOSITOL POLYPHOSPHATE 5-PHOSPHATASE I), inositol-polyphosphate 5-phosphatase [Arabidopsis thaliana] (TAIR:AT1G34120.1); similar to Os01g0716800 [Oryza sativa (japonica cultivar-group)] (GB:NP_001044072.1); similar to putative inositol-1,4,5-trisphosphate 5-phosphatase [Oryza sativa (japonica cultivar-group)] (GB:AAS75232.1); similar to Os01g0183300 [Oryza sativa (japonica culti…
261553_at	AT1G63420	89.12	205.765	2.30885	similar to unknown protein [Arabidopsis thaliana] (TAIR:AT3G48980.1); similar to unknown protein [Arabidopsis thaliana] (TAIR:AT5G23850.1); similar to OSIGBa0159I10.7 [Oryza sativa (indica cultivar-group)] (GB:CAH67462.1); similar to Os02g0642700 [Oryza sativa (japonica cultivar-group)] (GB:NP_001047557.1); similar to Lipopolysaccharide-modifying protein [Medicago truncatula] (GB:ABD33425.1); con…
261564_at	AT1G01720	173.82	540.075	3.10709	belongs to a large family of putative transcriptional activators with NAC domain. Transcript level increases in response to wounding.
261566_at	AT1G33230	134.98	528.56	3.91584	similar to unknown protein [Arabidopsis thaliana] (TAIR:AT4G10430.3); similar to Os02g0106800 [Oryza sativa (japonica cultivar-group)] (GB:NP_001045630.1); similar to Os08g0152800 [Oryza sativa (japonica cultivar-group)] (GB:NP_001061007.1); similar to Predicted membrane protein (ISS) [Ostreococcus tauri] (GB:CAL54240.1); contains InterPro domain TMPIT-like; (InterPro:IPR012926)
261581_at	AT1G01140	297.7	1126.43	3.78378	Encodes a CBL-interacting protein kinase with similarity to SOS2
261642_at	AT1G27680	43.405	105.15	2.42253	ADP-glucose pyrophosphorylase catalyzes the first, rate limiting step in starch biosynthesis. The large subunit plays a regulatory role whereas the small subunit (ApS) is the catalytic isoform. Four isoforms of the large subunit (ApL1-4) have been described.
261651_at	AT1G27760	106.02	840.56	7.92832	similar to Os07g0588000 [Oryza sativa (japonica cultivar-group)] (GB:NP_001060139.1); similar to Os03g0448700 [Oryza sativa (japonica cultivar-group)] (GB:NP_001050472.1); similar to interferon-related protein-like [Oryza sativa (japonica cultivar-group)] (GB:BAD17186.1); contains InterPro domain Armadillo-like helical; (InterPro:IPR011989); contains InterPro domain Interferon-related protein con…
261655_at	AT1G01940	78.71	236.965	3.01061	similar to peptidyl-prolyl cis-trans isomerase cyclophilin-type family protein [Arabidopsis thaliana] (TAIR:AT5G67530.1); similar to Peptidyl-prolyl cis-trans isomerase-like 3 (PPIase) (Rotamase) (GB:Q5KHA8); similar to Os06g0130500 [Oryza sativa (japonica cultivar-group)] (GB:NP_001056690.1); contains InterPro domain Peptidyl-prolyl cis-trans isomerase, cyclophilin type; (InterPro:IPR002130)
261661_at	AT1G18360	90.025	186.525	2.07192	similar to hydrolase, alpha/beta fold family protein [Arabidopsis thaliana] (TAIR:AT1G73480.1); similar to Os09g0394700 [Oryza sativa (japonica cultivar-group)] (GB:NP_001063095.1); similar to putative monoglyceride lipase [Oryza sativa (japonica cultivar-group)] (GB:BAD26447.1); contains InterPro domain Esterase/lipase/thioesterase; (InterPro:IPR000379); contains InterPro domain Alpha/beta hydro…
261676_at	AT1G18480	58.28	145.72	2.50034	similar to calcineurin-like phosphoesterase family protein [Arabidopsis thaliana] (TAIR:AT1G07010.1); similar to Putative [Brassica oleracea] (GB:AAW81738.1); contains InterPro domain Serine/threonine-specific protein phosphatase and bis(5-nucleosyl)-tetraphosphatase; (InterPro:IPR006186); contains InterPro domain Metallophosphoesterase; (InterPro:IPR004843)
261728_at	AT1G76160	532.975	2132.27	4.0007	similar to SKS6 (SKU5 Similar 6), pectinesterase [Arabidopsis thaliana] (TAIR:AT1G41830.1); similar to SKS8 (SKU5 Similar 8), copper ion binding / oxidoreductase [Arabidopsis thaliana] (TAIR:AT1G21850.1); similar to SKS7 (SKU5 Similar 7), copper ion binding / oxidoreductase [Arabidopsis thaliana] (TAIR:AT1G21860.1); similar to pectinesterase [Solanum lycopersicum] (GB:CAB08077.1); similar to PS60…
261749_at	AT1G76180	295.08	3663.19	12.4142	Encodes a dehydrin protein whose expression is induced early on in response to dehydration stress. This gene's expression to cold occurs in two waves, with early induction occurring within 1 h and secondary induction occurring 5 h after the beginning of cold stress. Expression is also induced in response to ABA but not in response to 2,4-D, BA, and GA3. ERD14 protein is capable of binding Ca2+, e…
261827_at	AT1G11480	67.22	166.805	2.48148	similar to Os07g0546100 [Oryza sativa (japonica cultivar-group)] (GB:NP_001059920.1)
261834_at	AT1G10640	102.195	222.84	2.18054	similar to polygalacturonase, putative / pectinase, putative [Arabidopsis thaliana] (TAIR:AT1G60590.1); similar to polygalacturonase [Pisum sativum] (GB:AAK50769.1); contains InterPro domain Virulence factor, pectin lyase fold; (InterPro:IPR011050); contains InterPro domain Glycoside hydrolase, family 28; (InterPro:IPR000743); contains InterPro domain Pectolytic enzyme, Pectin lyase fold; (InterP…
261881_at	AT1G80760	86.825	315.685	3.63588	Similar to gb:D17443 major intrinsic protein from Oryza sativa
261889_at	AT1G80810	15.66	36.825	2.35153	similar to unknown protein [Arabidopsis thaliana] (TAIR:AT1G15940.1); similar to Tudor [Medicago truncatula] (GB:ABE86625.1); contains InterPro domain Armadillo-like helical; (InterPro:IPR011989)
261937_at	AT1G22570	53.23	293.57	5.51512	similar to proton-dependent oligopeptide transport (POT) family protein [Arabidopsis thaliana] (TAIR:AT1G72120.1); similar to proton-dependent oligopeptide transport (POT) family protein [Arabidopsis thaliana] (TAIR:AT1G22550.1); similar to putative oligopeptide transporter [Oryza sativa (japonica cultivar-group)] (GB:BAD82719.1); similar to OSJNBb0008G24.20 [Oryza sativa (japonica cultivar-group…
262003_at	AT1G64460	22.675	48.065	2.11974	similar to phosphatidylinositol 3- and 4-kinase family protein / ubiquitin family protein [Arabidopsis thaliana] (TAIR:AT2G46500.2); similar to Phosphatidylinositol 3- and 4-kinase, catalytic; Ubiquitin [Medicago truncatula] (GB:ABE94037.1); contains InterPro domain Phosphatidylinositol 3- and 4-kinase, catalytic; (InterPro:IPR000403)
262050_at	AT1G80130	52.115	2962.18	56.8393	similar to unknown protein [Arabidopsis thaliana] (TAIR:AT5G20190.1); similar to Os06g0606700 [Oryza sativa (japonica cultivar-group)] (GB:NP_001058025.1); similar to Tetratricopeptide-like helical [Medicago truncatula] (GB:ABE92930.1); contains InterPro domain Tetratricopeptide-like helical; (InterPro:IPR011990)
262094_at	AT1G56110	199.295	422.505	2.12	NOP56-like protein
262098_at	AT1G56170	52.57	194.36	3.69717	Encodes a protein with similarity to a subunit of the CCAAT promoter motif binding complex of yeast.One of two members of this class (HAP5B) and expressed in vegetative and reproductive tissues
262112_at	AT1G02870	116.25	307.94	2.64895	similar to hypothetical protein MtrDRAFT_AC161032g9v1 [Medicago truncatula] (GB:ABE85046.1)
262113_at	AT1G02820	468.84	2496.53	5.32491	similar to SAG21 (SENESCENCE-ASSOCIATED GENE 21) [Arabidopsis thaliana] (TAIR:AT4G02380.1); similar to late embryogenis abundant protein 5 [Nicotiana tabacum] (GB:AAC06242.1); contains InterPro domain Late embryogenesis abundant protein 3; (InterPro:IPR004926)
262114_at	AT1G02860	68.84	166.625	2.42047	similar to SPX (SYG1/Pho81/XPR1) domain-containing protein / zinc finger (C3HC4-type RING finger) protein-related [Arabidopsis thaliana] (TAIR:AT2G38920.1); similar to Zinc finger, RING-type; SPX, N-terminal [Medicago truncatula] (GB:ABE85047.1); contains InterPro domain SPX, N-terminal; (InterPro:IPR004331); contains InterPro domain Zinc finger, RING-type; (InterPro:IPR001841)
262136_at	AT1G77850	26.935	76.995	2.85855	Posttranscriptionally regulated by miR160 and is essential for proper development.Regulates early auxin response genes.
262147_at	AT1G52570	23.88	49.455	2.07098	member of C2-PLD subfamily
262164_at	AT1G78070	61.605	1093.38	17.7482	similar to WD-40 repeat family protein [Arabidopsis thaliana] (TAIR:AT1G36070.1); similar to WD domain, G-beta repeat containing protein [Oryza sativa (japonica cultivar-group)] (GB:AAT85309.1); contains InterPro domain WD-40 repeat; (InterPro:IPR001680); contains InterPro domain WD40-like; (InterPro:IPR011046)
262166_at	AT1G74840	159.215	803.375	5.04585	similar to myb family transcription factor [Arabidopsis thaliana] (TAIR:AT1G19000.2); similar to putative DNA binding protein-like [Solanum tuberosum] (GB:ABB86258.1); contains InterPro domain Homeodomain-related; (InterPro:IPR012287); contains InterPro domain Homeodomain-like; (InterPro:IPR009057); contains InterPro domain Myb-like DNA-binding region, SHAQKYF class; (InterPro:IPR006447); contain…
262188_at	AT1G77810	22.185	74.82	3.37255	similar to DD46, transferase, transferring hexosyl groups [Arabidopsis thaliana] (TAIR:AT1G22015.1); similar to Avr9 elicitor response protein [Nicotiana tabacum] (GB:CAA06925.1); contains InterPro domain Glycosyl transferase, family 31; (InterPro:IPR002659)
262197_at	AT1G53910	249.6	501.49	2.00917	encodes a member of the ERF (ethylene response factor) subfamily B-2 of ERF/AP2 transcription factor family (RAP2.12). The protein contains one AP2 domain. There are 5 members in this subfamily including RAP2.2 AND RAP2.12.
262219_at	AT1G74750	22.695	55.535	2.44701	similar to pentatricopeptide (PPR) repeat-containing protein [Arabidopsis thaliana] (TAIR:AT1G18900.2); similar to Os07g0590600 [Oryza sativa (japonica cultivar-group)] (GB:NP_001060154.1); similar to Os12g0638900 [Oryza sativa (japonica cultivar-group)] (GB:NP_001067384.1); similar to Tetratricopeptide-like helical [Medicago truncatula] (GB:ABE93331.1); contains InterPro domain Pentatricopeptide…
262248_at	AT1G48370	35.545	121.845	3.42791	Arabidopsis thaliana metal-nicotianamine transporter YSL4
262281_at	AT1G68570	149.6	387.09	2.5875	similar to proton-dependent oligopeptide transport (POT) family protein [Arabidopsis thaliana] (TAIR:AT3G54140.1); similar to Os06g0264500 [Oryza sativa (japonica cultivar-group)] (GB:NP_001057335.1); similar to nitrite transporter [Cucumis sativus] (GB:CAA93316.2); contains InterPro domain TGF-beta receptor, type I/II extracellular region; (InterPro:IPR000109)
262291_at	AT1G70790	40.38	98.495	2.4392	similar to C2 domain-containing protein [Arabidopsis thaliana] (TAIR:AT2G01540.1); similar to C2 [Medicago truncatula] (GB:ABE89197.1); contains InterPro domain C2; (InterPro:IPR000008); contains InterPro domain C2 calcium/lipid-binding region, CaLB; (InterPro:IPR008973)
262296_at	AT1G27630	32.02	307.47	9.60244	similar to cyclin family protein [Arabidopsis thaliana] (TAIR:AT5G45190.1); similar to Os12g0485400 [Oryza sativa (japonica cultivar-group)] (GB:NP_001066781.1); similar to Cyclin, N-terminal domain, putative [Oryza sativa (japonica cultivar-group)] (GB:AAX92940.1); contains InterPro domain Cyclin, N-terminal; (InterPro:IPR006671); contains InterPro domain Cyclin-like; (InterPro:IPR011028); conta…
262309_at	AT1G70820	142.75	286.955	2.01019	similar to phosphoglucosamine mutase family protein [Arabidopsis thaliana] (TAIR:AT5G17530.2); similar to Os06g0476200 [Oryza sativa (japonica cultivar-group)] (GB:NP_001057639.1); similar to phosphoglucomutase [Spinacia oleracea] (GB:CAA53507.1); contains InterPro domain Phosphoglucomutase/phosphomannomutase alpha/beta/alpha domain II; (InterPro:IPR005845); contains InterPro domain Phosphoglucom…
262313_at	AT1G70900	72.575	750	10.3341	similar to unknown protein [Arabidopsis thaliana] (TAIR:AT1G23110.1); similar to conserved hypothetical protein [Medicago truncatula] (GB:ABE89195.1)
262340_at	Multitple Genes	71.98	160.885	2.23513	Detects for AT1G64105-TAIR-G/AT1G64100-TAIR-G
262345_at	AT1G64180	22.38	45.075	2.01408	similar to unknown protein [Arabidopsis thaliana] (TAIR:AT5G41620.1); similar to unnamed protein product; gb|AAF24581.1 gene_id:MBK23.17 strong similarity to unknown protein [Medicago truncatula] (GB:ABE79740.1)
262367_at	AT1G73030	166.72	437.08	2.62164	similar to SNF7 family protein [Arabidopsis thaliana] (TAIR:AT1G17730.1); similar to putative developmental protein [Nicotiana benthamiana] (GB:AAO59435.1); contains InterPro domain Snf7; (InterPro:IPR005024)
262434_at	AT1G47670	32.685	83.585	2.55729	similar to LHT7 (LYS/HIS TRANSPORTER 7), amino acid permease [Arabidopsis thaliana] (TAIR:AT4G35180.1); similar to ORF [Lilium lon (GB:BAA04838.1); similar to Os12g0485600 [Oryza sativa (japonica cultivar-group)] (GB:NP_001066783.1); contains InterPro domain Amino acid/polyamine transporter II; (InterPro:IPR002422); contains InterPro domain Amino acid transporter, transmembrane; (InterPro:IPR0130…
262440_at	AT1G47710	82.02	2277.05	27.7621	similar to serpin, putative / serine protease inhibitor, putative [Arabidopsis thaliana] (TAIR:AT3G45220.1); similar to serpin-like protein [Citrus x paradisi] (GB:AAN76362.1); contains InterPro domain Proteinase inhibitor I4, serpin; (InterPro:IPR000215)
262478_at	AT1G11170	16.175	61.295	3.78949	similar to unknown protein [Arabidopsis thaliana] (TAIR:AT1G61240.3); similar to putative lysine ketoglutarate reductase trans-splicing related 1 [Oryza sativa (japonica cultivar-group)] (GB:BAD62500.1); similar to Os07g0564800 [Oryza sativa (japonica cultivar-group)] (GB:NP_001060006.1); similar to Os06g0731900 [Oryza sativa (japonica cultivar-group)] (GB:NP_001058667.1); contains InterPro domai…
262493_at	AT1G21660	90.3	224.305	2.484	similar to heat shock protein binding [Arabidopsis thaliana] (TAIR:AT4G12770.1); similar to Os12g0548200 [Oryza sativa (japonica cultivar-group)] (GB:NP_001066970.1); similar to Os11g0661200 [Oryza sativa (japonica cultivar-group)] (GB:NP_001068408.1); similar to Heat shock protein DnaJ, N-terminal [Medicago truncatula] (GB:ABE79270.1); contains InterPro domain Heat shock protein DnaJ, N-terminal…
262496_at	AT1G21790	49.935	1113.23	22.2936	similar to Os01g0869600 [Oryza sativa (japonica cultivar-group)] (GB:NP_001044928.1); similar to unknown protein [Oryza sativa (japonica cultivar-group)] (GB:BAD81707.1); contains InterPro domain TRAM, LAG1 and CLN8 homology; (InterPro:IPR006634)
262503_at	AT1G21670	126.225	957.045	7.58206	similar to unknown protein [Arabidopsis thaliana] (TAIR:AT1G21680.1); similar to WD40 domain protein beta Propeller [Solibacter usitatus Ellin6076] (GB:YP_828764.1); similar to Os03g0840200 [Oryza sativa (japonica cultivar-group)] (GB:NP_001051846.1); similar to Os07g0638100 [Oryza sativa (japonica cultivar-group)] (GB:NP_001060406.1); contains InterPro domain WD40-like Beta Propeller; (InterPro:…
262521_at	AT1G17130	76.725	161.095	2.09964	similar to cell cycle control protein-related [Arabidopsis thaliana] (TAIR:AT2G32050.1); similar to hypothetical protein DDBDRAFT_0205793 [Dictyostelium discoideum AX4] (GB:XP_641652.1); similar to Os01g0588700 [Oryza sativa (japonica cultivar-group)] (GB:NP_001043437.1); contains InterPro domain Protein of unknown function DUF572; (InterPro:IPR007590)
262544_at	AT1G15420	82.305	183.555	2.23018	similar to transducin family protein / WD-40 repeat family protein [Arabidopsis thaliana] (TAIR:AT5G11240.1); similar to Os12g0634800 [Oryza sativa (japonica cultivar-group)] (GB:NP_001067356.1); similar to Os01g0649000 [Oryza sativa (japonica cultivar-group)] (GB:NP_001043716.1); similar to unnamed protein product [Tetraodon nigroviridis] (GB:CAF99021.1); contains InterPro domain Protein of unkn…
262548_at	AT1G31280	35.1	162.625	4.63319	An Argonaute gene
262561_at	AT1G34340	24.835	97.69	3.93356	similar to embryogenesis-associated protein-related [Arabidopsis thaliana] (TAIR:AT5G49950.1); similar to putative late embryonic abundant protein EMB8 [Oryza sativa (japonica cultivar-group)] (GB:BAD25578.1); similar to Os05g0432600 [Oryza sativa (japonica cultivar-group)] (GB:NP_001055633.1); similar to Os01g0871100 [Oryza sativa (japonica cultivar-group)] (GB:NP_001044934.1); contains InterPro…
262562_at	AT1G34220	108.845	287.44	2.64082	similar to unknown protein [Arabidopsis thaliana] (TAIR:AT4G35730.1); similar to hypothetical protein [Solanum tuberosum] (GB:BAE46414.1); contains InterPro domain Protein of unknown function DUF292, eukaryotic; (InterPro:IPR005061)
262584_at	AT1G15440	94.41	273.565	2.89763	similar to transducin family protein / WD-40 repeat family protein [Arabidopsis thaliana] (TAIR:AT3G49660.1); similar to PREDICTED: PWP2 periodic tryptophan protein homolog isoform 4 [Pan troglodytes] (GB:XP_001148790.1); similar to 'unknown protein, WD domain, G-beta repeat, PF00400' [Oryza sativa (japonica cultivar-group)] (GB:AAT69655.1); similar to unknown protein [Oryza sativa (japonica cult…
262600_at	AT1G15340	224.92	507.175	2.25491	Protein containing methyl-CpG-binding domain.Has sequence similarity to human MBD proteins.
262609_at	AT1G13930	853.525	6580.11	7.70934	similar to nodulin-related [Arabidopsis thaliana] (TAIR:AT2G03440.1); similar to drought-induced protein SDi-6 - common sunflower (fragment) (GB:S71562)
262613_at	AT1G13960	36.475	85.695	2.34942	Encodes WRKY DNA-binding protein 4 (WRKY4).
262629_at	AT1G06460	232.96	589.025	2.52844	ACD32.1 encodes an alpha-crystallin domain containing protein with homology to small heat shock proteins.
262641_at	AT1G62730	15.95	58.32	3.65643	similar to Os06g0104100 [Oryza sativa (japonica cultivar-group)] (GB:NP_001056548.1); similar to PREDICTED: similar to CG15738-PA [Rattus norve (GB:XP_232684.3); contains InterPro domain Terpenoid synthase; (InterPro:IPR008949)
262644_at	AT1G62710	26.215	731.41	27.9004	Encodes a vacuolar processing enzyme belonging to a novel group of cysteine proteinases that is expressed specifically in seeds and is essential for the proper processing of storage proteins.
262677_at	AT1G75860	72.12	406.155	5.63166	similar to unknown protein [Arabidopsis thaliana] (TAIR:AT1G20100.1)
262682_at	AT1G75900	53.275	138.48	2.59934	similar to family II extracellular lipase 1 (EXL1) [Arabidopsis thaliana] (TAIR:AT1G75880.2); similar to Lipolytic enzyme, G-D-S-L [Medicago truncatula] (GB:ABE88162.1); contains InterPro domain Lipolytic enzyme, G-D-S-L; (InterPro:IPR001087); contains InterPro domain 5&apos; (InterPro:IPR006179); contains InterPro domain Lipolytic enzyme, G-D-S-L, active site; (InterPro:IPR008265)
262691_at	AT1G62740	258.915	543.98	2.101	similar to stress-inducible protein, putative [Arabidopsis thaliana] (TAIR:AT1G12270.1); similar to binding [Arabidopsis thaliana] (TAIR:AT4G12400.2); similar to Os02g0644100 [Oryza sativa (japonica cultivar-group)] (GB:NP_001047563.1); similar to Os04g0538000 [Oryza sativa (japonica cultivar-group)] (GB:NP_001053429.1); similar to Heat shock protein STI (Stress-inducible protein) (GmSTI) (GB:Q43…
262706_at	AT1G16280	35.995	98.235	2.72913	Identical to Putative DEAD-box ATP-dependent RNA helicase 36 (EC 3.6.1.-) (RH36) [Arabidopsis Thaliana] (GB:Q9SA27); similar to DEAD/DEAH box helicase, putative (RH10) [Arabidopsis thaliana] (TAIR:AT5G60990.1); similar to Helicase, C-terminal [Medicago truncatula] (GB:ABE81006.1); contains InterPro domain DEAD/DEAH box helicase; (InterPro:IPR001410); contains InterPro domain DEAD/DEAH box helicas…
262722_at	AT1G43620	47.065	198.235	4.21194	similar to UDP-glucose:sterol glucosyltransferase (UGT80A2) [Arabidopsis thaliana] (TAIR:AT3G07020.1); similar to Os01g0867600 [Oryza sativa (japonica cultivar-group)] (GB:NP_001044914.1); similar to sterol glucosyltransferase [Withania somnifera] (GB:ABC96116.1); contains InterPro domain UDP-glucuronosyl/UDP-glucosyltransferase; (InterPro:IPR002213); contains InterPro domain Glycosyl transferase…
262766_at	AT1G13160	46.495	136.485	2.93548	similar to SDA1 family protein [Arabidopsis thaliana] (TAIR:AT4G31520.1); similar to H0323C08.9 [Oryza sativa (indica cultivar-group)] (GB:CAJ86217.1); similar to OSJNBa0089N06.18 [Oryza sativa (japonica cultivar-group)] (GB:CAE04257.3); contains InterPro domain Region of unknown function, nucleolar NUC130/133, N-terminal; (InterPro:IPR012977); contains InterPro domain SDA1; (InterPro:IPR007949)
262769_at	AT1G13180	41.91	85.695	2.04474	Mutant has defect in trichome cell expansion and actin organization resulting in a distorted trichome phenotype.
262784_at	AT1G10760	173.49	1803.89	10.3977	Encodes an &#945;-glucan, water dikinase required for starch degradation. Involved in cold-induced freezing tolerance. Mutations that eliminate the GWD protein or affect the dikinase domain of the enzyme dramatically reduce both the amount of phosphate in the amylopectin and the rate of starch degradation. Mature leaves of these mutants accumulate amounts of starch up to seven times greater than …
262801_at	AT1G21010	34.98	78.185	2.23513	similar to unknown protein [Arabidopsis thaliana] (TAIR:AT1G76600.1); similar to TMV response-related gene product [Nicotiana tabacum] (GB:BAB41200.1)
262814_at	AT1G11660	81.39	180.765	2.22097	similar to heat shock protein 70, putative / HSP70, putative [Arabidopsis thaliana] (TAIR:AT1G79920.2); similar to HSP91 (Heat shock protein 91) [Arabidopsis thaliana] (TAIR:AT1G79930.1); similar to Os06g0679800 [Oryza sativa (japonica cultivar-group)] (GB:NP_001058371.1); similar to Os01g0180800 [Oryza sativa (japonica cultivar-group)] (GB:NP_001042210.1); similar to hypothetical protein UM05918…
262842_at	AT1G14720	205.65	516.125	2.50973	member of Glycoside Hydrolase Family 16
262851_at	AT1G20920	67.13	191.375	2.85081	Identical to DEAD-box ATP-dependent RNA helicase 42 (EC 3.6.1.-) (RH42) [Arabidopsis Thaliana] (GB:Q8H0U8;GB:Q9SYP6); similar to DEAD/DEAH box helicase, putative [Arabidopsis thaliana] (TAIR:AT3G09620.1); similar to Probable ATP-dependent RNA helicase DDX46 (DEAD box protein 46) (GB:Q569Z5); similar to RNA helicase [Rattus norve (GB:NP_620798.1); similar to PREDICTED: similar to DEAD (Asp-Glu-Ala…
262892_at	AT1G79440	32.16	182.805	5.68424	Encodes a mitochondrial succinic semialdehyde dehydrogenase (SSADH). Nomenclature according to Kirch, et al (2004).
262909_at	AT1G59830	90.53	184.76	2.04087	Encodes one of two isoforms of the catalytic subunit of protein phosphatase 2A.
262931_at	AT1G65700	57	206.49	3.62263	similar to small nuclear ribonucleoprotein, putative / snRNP, putative / Sm protein, putative [Arabidopsis thaliana] (TAIR:AT1G19120.1); similar to Os05g0594900 [Oryza sativa (japonica cultivar-group)] (GB:NP_001056510.1); similar to PREDICTED: similar to CG2021-PA [Apis mellifera] (GB:XP_624537.1); contains InterPro domain Like-Sm ribonucleoprotein-related, core; (InterPro:IPR010920); contains I…
262953_at	AT1G75670	52.03	133.88	2.57313	similar to RNA polymerase Rpa43 subunit-like [Oryza sativa (japonica cultivar-group)] (GB:BAD67616.1); similar to Os12g0533600 [Oryza sativa (japonica cultivar-group)] (GB:NP_001066925.1); similar to Os06g0168400 [Oryza sativa (japonica cultivar-group)] (GB:NP_001056924.1); contains InterPro domain Nucleic acid-binding, OB-fold; (InterPro:IPR008994)
262958_at	AT1G54410	1615.06	6162.78	3.81582	similar to aldose 1-epimerase family protein [Arabidopsis thaliana] (TAIR:AT5G15140.1); similar to water stress induced protein [Brassica oleracea] (GB:AAS77419.1); contains InterPro domain Dehydrin; (InterPro:IPR000167)
263002_at	AT1G54200	37.755	99.62	2.63859	similar to unknown protein [Arabidopsis thaliana] (TAIR:AT3G13980.1); similar to Os03g0175800 [Oryza sativa (japonica cultivar-group)] (GB:NP_001049135.1); similar to PREDICTED: hypothetical protein [Rattus norve (GB:XP_001071968.1); contains domain Tautomerase/MIF (SSF55331)
263065_at	AT2G18170	37.035	82.96	2.24004	Identical to Mitogen-activated protein kinase 7 (EC 2.7.11.24) (MAP kinase 7) (AtMPK7) (MPK7) [Arabidopsis Thaliana] (GB:Q39027;GB:Q56W33;GB:Q9SI14); similar to ATMPK14 (Arabidopsis thaliana MAP kinase 15), MAP kinase/ kinase [Arabidopsis thaliana] (TAIR:AT4G36450.1); similar to ATMPK1 (MITOGEN-ACTIVATED PROTEIN KINASE 1), MAP kinase/ kinase [Arabidopsis thaliana] (TAIR:AT1G10210.2); similar to d…
263074_at	AT2G17560	135.17	493.36	3.64992	Encodes a protein belonging to the subgroup of HMGB (high mobility group B) proteins that have a distinctive DNA-binding motif, the HMG-box domain. The motif confers non-sequence specific interaction with linear DNA and structure-specific binding to distorted DNA sites. The HMGB proteins are involved in the assembly of nucleoprotein complexes. Can be phosphorylated by CK2alpha.
263159_at	AT1G54130	213.74	543.665	2.54358	similar to RSH2 (RELA-SPOT HOMOLOG), catalytic [Arabidopsis thaliana] (TAIR:AT3G14050.1); similar to RelA-SpoT like protein PsRSH1 [Pisum sativum] (GB:BAC97801.1); similar to RSH2 [Nicotiana tabacum] (GB:AAQ23899.1); similar to RSH-like protein [Capsicum annuum] (GB:AAK82651.1); contains InterPro domain DNA polymerase III clamp loader subunit, C-terminal; (InterPro:IPR008921); contains InterPro d…
263221_at	AT1G30620	42.56	416.875	9.795	encodes a type-II membrane protein that catalyzes 4-epimerization of UDP-D-Xylose to UDP-L-Arabinose in vitro, the nucleotide sugar used by glycosyltransferases in the arabinosylation of cell wall polysaccharides and wall-resident proteoglycans.
263222_at	AT1G30640	38.345	112.315	2.92907	similar to kinase [Arabidopsis thaliana] (TAIR:AT2G20470.1); similar to protein kinase, putative [Arabidopsis thaliana] (TAIR:AT3G23310.1); similar to protein kinase family protein [Arabidopsis thaliana] (TAIR:AT4G14350.2); similar to protein kinase [Triticum aestivum] (GB:BAD19066.1); similar to Ser/Thr protein kinase [Lotus japonicus] (GB:BAD95893.1); similar to protein kinase [Triticum aestivu…
263249_at	AT2G31360	183.66	3304.81	17.9941	homologous to delta 9 acyl-lipid desaturases of cyanobacteria and acyl-CoA desaturases of yeast and mammals. expression up-regulated by cold temperature.
263250_at	AT2G31390	185.395	389.185	2.09922	Identical to Probable fructokinase-1 (EC 2.7.1.4) [Arabidopsis Thaliana] (GB:Q9SID0;GB:Q94F01); similar to pfkB-type carbohydrate kinase family protein [Arabidopsis thaliana] (TAIR:AT1G06030.1); similar to putative fructokinase 2; S2 self-incompatibility locus-linked 3.16 protein [Petunia integrifolia subsp. inflata] (GB:AAQ10000.1); similar to putative fructokinase 2; S1 self-incompatibility loc…
263252_at	AT2G31380	497.765	1254.55	2.52037	a B-box zinc finger protein that interacts with COP1. contains a novel 11 amino acid motif at the C-terminus (also found at the N-terminus of HY5) that is involved in the COP1 interaction.
263261_at	AT1G10580	63.52	241.015	3.79432	similar to WD-40 repeat family protein [Arabidopsis thaliana] (TAIR:AT5G54520.1); similar to hypothetical protein LOC514003 [Bos taurus] (GB:NP_001069111.1); similar to Os03g0397500 [Oryza sativa (japonica cultivar-group)] (GB:NP_001050302.1); contains InterPro domain WD-40 repeat; (InterPro:IPR001680); contains InterPro domain WD40-like; (InterPro:IPR011046)
263320_at	AT2G47180	169.285	577.225	3.40978	similar to ATGOLS2 (ARABIDOPSIS THALIANA GALACTINOL SYNTHASE 2), transferase, transferring glycosyl groups / transferase, transferring hexosyl groups [Arabidopsis thaliana] (TAIR:AT1G56600.1); similar to galactinol synthase [Brassica napus] (GB:AAD26116.1); contains InterPro domain Glycosyl transferase, family 8; (InterPro:IPR002495)
263325_at	AT2G04240	121.2	262.275	2.16399	Encodes a small protein with an N-terminal trans-membrane domain and a RING-H2 zinc finger motif located at the C-terminus. Gene expression is induced by salt and osmotic stress.
263330_at	AT2G15320	38.62	172.48	4.46608	similar to leucine-rich repeat family protein [Arabidopsis thaliana] (TAIR:AT5G66330.1); similar to Os02g0647300 [Oryza sativa (japonica cultivar-group)] (GB:NP_001047577.1); similar to brassinosteroid receptor [Pisum sativum] (GB:BAC99050.1); similar to Os01g0818700 [Oryza sativa (japonica cultivar-group)] (GB:NP_001044633.1); contains InterPro domain Leucine-rich repeat; (InterPro:IPR001611); c…
263334_at	AT2G03820	139.555	381.715	2.73523	similar to NMD3 family, putative [Medicago truncatula] (GB:ABE90145.1); contains InterPro domain Zinc finger, FYVE/PHD-type; (InterPro:IPR011011); contains InterPro domain NMD3; (InterPro:IPR007064)
263352_at	AT2G22080	51.685	819.345	15.8527	similar to zinc finger protein-related [Arabidopsis thaliana] (TAIR:AT5G63740.1); similar to unknown protein [Arabidopsis thaliana] (TAIR:AT2G11910.2); similar to calcium-binding protein [Brassica napus] (GB:AAD02824.1)
263379_at	AT2G40140	88.76	253.72	2.85849	similar to zinc finger (CCCH-type) family protein [Arabidopsis thaliana] (TAIR:AT3G55980.1); similar to Cys-3-His zinc finger protein [Capsicum annuum] (GB:ABI30334.1); contains InterPro domain Ankyrin; (InterPro:IPR002110); contains InterPro domain Zinc finger, CCCH-type; (InterPro:IPR000571)
263383_at	AT2G40120	22.135	51.98	2.34832	similar to protein kinase family protein [Arabidopsis thaliana] (TAIR:AT1G73460.1); similar to Os05g0466900 [Oryza sativa (japonica cultivar-group)] (GB:NP_001055789.1); similar to Os01g0832900 [Oryza sativa (japonica cultivar-group)] (GB:NP_001044708.1); similar to putative protein kinase [Oryza sativa (japonica cultivar-group)] (GB:AAT77851.1); contains InterPro domain Serine/threonine protein …
263412_at	AT2G28720	52.095	454.685	8.728	Identical to Histone H2B.3 (HTB3) [Arabidopsis Thaliana] (GB:Q9SI96); similar to histone H2B [Arabidopsis thaliana] (TAIR:AT5G59910.1); similar to Histone H2B (GB:O22582); contains InterPro domain Histone-fold; (InterPro:IPR009072); contains InterPro domain Histone core; (InterPro:IPR007125); contains InterPro domain Histone-fold/TFIID-TAF/NF-Y; (InterPro:IPR007124); contains InterPro domain Hist…
263415_at	AT2G17250	101.665	216.53	2.12984	similar to Os04g0585300 [Oryza sativa (japonica cultivar-group)] (GB:NP_001053677.1); similar to OSJNBa0013K16.9 [Oryza sativa (japonica cultivar-group)] (GB:CAE03760.2); similar to H0307D04.2 [Oryza sativa (indica cultivar-group)] (GB:CAH66857.1); contains InterPro domain CBF; (InterPro:IPR005612)
263435_at	AT2G28600	77.89	238.77	3.06548	similar to ATP binding / ATP-dependent helicase [Arabidopsis thaliana] (TAIR:AT5G14610.1); similar to unnamed protein product [Kluyveromyces lactis] (GB:XP_452893.1); similar to Os12g0147500 [Oryza sativa (japonica cultivar-group)] (GB:NP_001066154.1); contains InterPro domain DEAD/DEAH box helicase; (InterPro:IPR001410); contains InterPro domain DEAD/DEAH box helicase, N-terminal; (InterPro:IPR0…
263452_at	AT2G22190	76.86	413.325	5.37763	similar to trehalose-6-phosphate phosphatase, putative [Arabidopsis thaliana] (TAIR:AT4G39770.1); similar to 117M18_9 [Brassica rapa] (GB:AAZ66928.1); contains InterPro domain Trehalose-phosphatase; (InterPro:IPR003337); contains InterPro domain HAD-superfamily hydrolase subfamily IIB; (InterPro:IPR006379)
263472_at	AT2G31955	62.715	242.43	3.86558	COFACTOR OF NITRATE REDUCTASE AND XANTHINE DEHYDROGENASE 2. Encodes a protein involved in molybdenum cofactor biosynthesis. Homologous to E.coli moaA. Expression is abundant in all tissues examined, particularly in roots. Appears to have targeting signals for chloroplast or mitochondria.
263493_at	AT2G42520	67.465	237.175	3.51553	Identical to DEAD-box ATP-dependent RNA helicase 37 (EC 3.6.1.-) (RH37) [Arabidopsis Thaliana] (GB:Q84W89;GB:Q9SIN6); similar to ATP-dependent helicase [Arabidopsis thaliana] (TAIR:AT3G58510.3); similar to DEAD box RNA helicase, putative [Arabidopsis thaliana] (TAIR:AT3G58570.1); similar to Os07g0202100 [Oryza sativa (japonica cultivar-group)] (GB:NP_001059135.1); similar to Os03g0805200 [Oryza s…
263495_at	AT2G42530	24.61	4112.6	167.111	similar to COR15A (COLD-REGULATED 15A) [Arabidopsis thaliana] (TAIR:AT2G42540.2); similar to cor15b (GB:AAA32774.1); contains domain LATE EMBRYOGENESIS ABUNDANT (PLANTS) LEA-RELATED (PTHR23241)
263497_at	AT2G42540	29.49	7290.5	247.219	A cold-regulated gene whose product is targeted to the chloroplast and constitutive expression increases freezing tolerance in protoplasts in vitro and chloroplasts in vivo. NMR and x-ray diffraction studies suggest that COR15a alters the intrinsic curvature of the inner membrane of chloroplast envelope.
263513_at	AT2G12400	33.975	158.16	4.65519	similar to unknown protein [Arabidopsis thaliana] (TAIR:AT2G25270.1); similar to H0306F03.12 [Oryza sativa (indica cultivar-group)] (GB:CAH68245.1); similar to Os04g0644000 [Oryza sativa (japonica cultivar-group)] (GB:NP_001054054.1); similar to Os02g0799300 [Oryza sativa (japonica cultivar-group)] (GB:NP_001048408.1)
263517_at	AT2G21620	196.315	2846.38	14.499	Encodes gene that is induced in response to dessication; mRNA expression is seen 10 and 24 hrs after start of dessication treatment.
263544_at	AT2G21590	12.48	61.42	4.92147	Encodes the large subunit of ADP-glucose pyrophosphorylase, the enzyme which catalyzes the first and limiting step in starch biosynthesis. The large subunit plays a regulatory role whereas the small subunit (ApS) is the catalytic isoform. Four isoforms of the large subunit (ApL1-4) have been described.
263548_at	AT2G21660	74.445	6431.66	86.3947	Encodes a small glycine-rich RNA binding protein that is part of a negative-feedback loop through which AtGRP7 regulates the circadian oscillations of its own transcript. Gene expression is induced by cold.
263574_at	AT2G16990	26.34	237.975	9.03474	similar to unknown protein [Arabidopsis thaliana] (TAIR:AT2G16980.2); similar to Major facilitator superfamily MFS_1 [Medicago truncatula] (GB:ABE80432.1); contains InterPro domain Major facilitator superfamily MFS_1; (InterPro:IPR011701)
263595_at	AT2G01890	83.5	449.395	5.38198	Encodes a purple acid phosphatase (PAP) belonging to the low molecular weight plant PAP group.
263608_at	AT2G16260	22.62	69.505	3.07272	pseudogene of glycine-rich RNA-binding protein
263636_at	AT2G11910	322.605	678.62	2.10356	similar to zinc finger protein-related [Arabidopsis thaliana] (TAIR:AT5G63740.1); similar to conserved hypothetical protein [Medicago truncatula] (GB:ABE93307.1)
263656_at	AT1G04240	121.995	573.74	4.70298	SHY2/IAA3 regulates multiple auxin responses in roots. It is induced rapidly by IAA, and has been shown to be phosphorylated by oat phytochrome A in vitro.
263669_at	AT1G04400	361.23	810.295	2.24316	Blue light receptor mediating blue-light regulated cotyledon expansion and flowering time. Positive regulator of the flowering-time gene CONSTANS. This gene possesses a light-induced CNT2 N-terminal homodimerisation domain.Involved in blue-light induced stomatal opening.
263692_at	AT1G26850	447.775	945.39	2.11131	similar to dehydration-responsive family protein [Arabidopsis thaliana] (TAIR:AT4G18030.1); similar to Putative methyltransferase [Medicago truncatula] (GB:ABE90775.1); similar to unknown [Malus x domestica] (GB:AAF27920.1); similar to 9058 (GB:AAD14491.1); contains InterPro domain Protein of unknown function DUF248, methyltransferase putative; (InterPro:IPR004159)
263739_at	AT2G21320	230	725.15	3.15283	similar to zinc finger (B-box type) family protein [Arabidopsis thaliana] (TAIR:AT4G38960.1); similar to Os04g0493000 [Oryza sativa (japonica cultivar-group)] (GB:NP_001053181.1); similar to Os09g0527900 [Oryza sativa (japonica cultivar-group)] (GB:NP_001063733.1); similar to H0522A01.9 [Oryza sativa (indica cultivar-group)] (GB:CAH67738.1); contains InterPro domain Zinc finger, CONSTANS-type; (I…
263811_at	AT2G04350	151.755	575.84	3.79454	similar to LACS9 (LONG CHAIN ACYL-COA SYNTHETASE 9), long-chain-fatty-acid-CoA ligase [Arabidopsis thaliana] (TAIR:AT1G77590.1); similar to Os05g0317200 [Oryza sativa (japonica cultivar-group)] (GB:NP_001055177.1); similar to putative long chain acyl-CoA synthetase 9 [Trifolium pratense] (GB:BAE71220.1); similar to long chain acyl-CoA synthetase [Brassica napus] (GB:CAC19877.1); contains InterPro…
263824_at	AT2G40360	261.295	611.195	2.3391	similar to GTP binding / RNA binding [Arabidopsis thaliana] (TAIR:AT5G55660.1); similar to putative WD-40 repeat protein [Trifolium pratense] (GB:BAE71307.1); similar to WD40 [Cucumis melo] (GB:AAU04772.1); similar to putative transducin / WD-40 repeat protein [Oryza sativa (japonica cultivar-group)] (GB:BAC84089.1); contains InterPro domain BOP1, N-terminal; (InterPro:IPR012953); contains InterP…
263844_at	AT2G36930	251.925	828.685	3.28941	similar to Os08g0564500 [Oryza sativa (japonica cultivar-group)] (GB:NP_001062531.1); similar to unknown protein [Oryza sativa (japonica cultivar-group)] (GB:BAD12942.1); contains InterPro domain Zinc finger, U1-type; (InterPro:IPR003604); contains InterPro domain Zinc finger, C2H2-type; (InterPro:IPR007087)
263870_at	AT2G22010	50.27	122.235	2.43157	similar to hypothetical protein [Oryza sativa (japonica cultivar-group)] (GB:BAC79709.1); similar to Zinc finger, RING-type; SPla/RYanodine receptor SPRY [Medicago truncatula] (GB:ABE89403.1); contains InterPro domain SPla/RYanodine receptor SPRY; (InterPro:IPR003877); contains InterPro domain Zinc finger, RING-type; (InterPro:IPR001841)
263901_at	AT2G36320	207.815	572.03	2.75259	Identical to Zinc finger A20 and AN1 domain-containing stress-associated protein 4 (AtSAP4) (SAP4) [Arabidopsis Thaliana] (GB:Q9SJM6;GB:Q0IGN9); similar to zinc finger (AN1-like) family protein [Arabidopsis thaliana] (TAIR:AT3G52800.1); similar to Zinc finger, AN1-type; Zinc finger, A20-type; Antihaemostatic protein [Medicago truncatula] (GB:ABE93196.1); contains InterPro domain Antihaemostatic p…
263912_at	AT2G36390	115.1	760.79	6.60982	Encodes a starch branching enzyme (EC.2.4.1.18) similar to SBE2 from maize and rice. Expressed throughout plant tissues.
263920_at	AT2G36410	75.9	169.795	2.23709	similar to unknown protein [Arabidopsis thaliana] (TAIR:AT3G52920.1); similar to hypothetical protein [Ipomoea trifida] (GB:AAS79606.1); contains InterPro domain Protein of unknown function DUF662; (InterPro:IPR007033)
263931_at	AT2G36220	26.82	524.665	19.5625	similar to unknown protein [Arabidopsis thaliana] (TAIR:AT3G52710.1); similar to Os11g0153300 [Oryza sativa (japonica cultivar-group)] (GB:NP_001065777.1); similar to calcium/calmodulin protein kinase 1 [Nicotiana tabacum] (GB:AAN71903.1)
263951_at	AT2G35960	154.61	620.71	4.01468	Encodes a protein whose sequence is similar to tobacco hairpin-induced gene (HIN1) and Arabidopsis non-race specific disease resistance gene (NDR1). Expression is not altered in response to cucumber mosaic virus or spermine.
264000_at	AT2G22500	85.645	1821.83	21.2719	similar to mitochondrial substrate carrier family protein [Arabidopsis thaliana] (TAIR:AT4G24570.1); similar to putative mitochondrial dicarboxylate carrier protein [Trifolium pratense] (GB:BAE71294.1); contains InterPro domain Adenine nucleotide translocator 1; (InterPro:IPR002113); contains InterPro domain Mitochondrial carrier protein; (InterPro:IPR002067); contains InterPro domain Mitochondri…
264006_at	AT2G22430	204.285	700.71	3.43006	Encodes a homeodomain leucine zipper class I (HD-Zip I) protein.
264019_at	AT2G21130	34.5	1983	57.4783	Identical to Peptidyl-prolyl cis-trans isomerase CYP19-2 (EC 5.2.1.8) (PPIase CYP19-2) (Rotamase cyclophilin-6) (Cyclophilin of 19 kDa 2) (Cyclophilin-2) (CYP19-2) [Arabidopsis Thaliana] (GB:Q9SKQ0;GB:O22516); similar to ROC1 (rotamase CyP 1), peptidyl-prolyl cis-trans isomerase [Arabidopsis thaliana] (TAIR:AT4G38740.1); similar to cyclophilin [Thellun (GB:AAR27291.1); contains InterPro domain Pe…
264024_at	AT2G21180	79.18	442.72	5.59131	similar to unknown protein [Arabidopsis thaliana] (TAIR:AT5G19875.1); similar to Os06g0206900 [Oryza sativa (japonica cultivar-group)] (GB:NP_001057097.1); similar to conserved hypothetical protein [Medicago truncatula] (GB:ABE81380.1); similar to Os03g0249700 [Oryza sativa (japonica cultivar-group)] (GB:NP_001049562.1)
264048_at	AT2G22400	67.66	265.745	3.92765	similar to NOL1/NOP2/sun family protein [Arabidopsis thaliana] (TAIR:AT4G40000.1); similar to tRNA and rRNA cytosine-C5-methylase (nucleolar protein NOL1/NOP2) (ISS) [Ostreococcus tauri] (GB:CAL56514.1); similar to Os09g0471900 [Oryza sativa (japonica cultivar-group)] (GB:NP_001063445.1); similar to Os08g0484400 [Oryza sativa (japonica cultivar-group)] (GB:NP_001062081.1); contains InterPro domai…
264057_at	AT2G28550	105.69	362.5	3.42984	similar to TOE2 (TARGET OF EAT1 2), DNA binding / transcription factor [Arabidopsis thaliana] (TAIR:AT5G60120.1); similar to Pathogenesis-related transcriptional factor and ERF [Medicago truncatula] (GB:ABE87891.1); contains InterPro domain Pathogenesis-related transcriptional factor and ERF; (InterPro:IPR001471)
264096_at	AT1G78995	82.215	232.74	2.83087	similar to hypothetical protein [Oryza sativa (japonica cultivar-group)] (GB:BAD10530.1)
264102_at	AT1G79270	169.43	604.215	3.56616	similar to ECT6 (evolutionarily conserved C-terminal region 6) [Arabidopsis thaliana] (TAIR:AT3G17330.1); similar to rubisco subunit binding-protein beta subunit-like [Oryza sativa (japonica cultivar-group)] (GB:BAD73484.1); similar to Os01g0679900 [Oryza sativa (japonica cultivar-group)] (GB:NP_001043869.1); contains InterPro domain YT521-B-like protein; (InterPro:IPR007275)
264118_at	AT1G79150	32.84	136.79	4.16535	similar to unknown protein [Arabidopsis thaliana] (TAIR:AT5G60030.1); similar to Os06g0498500 [Oryza sativa (japonica cultivar-group)] (GB:NP_001057700.1); similar to Protein involved in the nuclear export of pre-ribosomes (ISS) [Ostreococcus tauri] (GB:CAL52412.1); contains InterPro domain Armadillo-like helical; (InterPro:IPR011989); contains InterPro domain Nucleolar complex-associated; (Inter…
264123_at	AT1G02270	74.995	629.15	8.38923	Identical to Putative uncharacterized calcium-binding protein At1g02270 [Arabidopsis Thaliana] (GB:O81916); similar to calcium ion binding [Arabidopsis thaliana] (TAIR:AT5G54130.2); similar to Calcium-binding EF-hand; Endonuclease/exonuclease/phosphatase [Medicago truncatula] (GB:ABE85174.1); contains InterPro domain EF-Hand type; (InterPro:IPR011992); contains InterPro domain Calcium-binding EF-…
264131_at	AT1G79150	71.815	185.795	2.58713	similar to unknown protein [Arabidopsis thaliana] (TAIR:AT5G60030.1); similar to Os06g0498500 [Oryza sativa (japonica cultivar-group)] (GB:NP_001057700.1); similar to Protein involved in the nuclear export of pre-ribosomes (ISS) [Ostreococcus tauri] (GB:CAL52412.1); contains InterPro domain Armadillo-like helical; (InterPro:IPR011989); contains InterPro domain Nucleolar complex-associated; (Inter…
264150_at	AT1G02090	56.09	122.86	2.19041	encodes a phosphoprotein that is a subunit of the COP9 signalosome. Mutants exhibit constitutive photomorphogenic phenotype.
264188_at	AT1G54690	168.925	436.205	2.58224	Identical to Probable histone H2AXb (HTA3) [Arabidopsis Thaliana] (GB:Q9S9K7); Identical to Probable histone H2AXa (HTA5) [Arabidopsis Thaliana] (GB:O04848;GB:Q8LAC0); similar to histone H2A, putative [Arabidopsis thaliana] (TAIR:AT1G08880.1); similar to Histone H2AX (GB:O65759); contains InterPro domain Histone-fold; (InterPro:IPR009072); contains InterPro domain Histone core; (InterPro:IPR00712…
264190_at	AT1G54830	71.38	236.04	3.30681	Identical to Nuclear transcription factor Y subunit C-3 (AtNF-YC-3) (NFYC3) [Arabidopsis Thaliana] (GB:Q9ZVL3); similar to HAP5C (HEME ACTIVATED PROTEIN 5C), DNA binding / transcription factor [Arabidopsis thaliana] (TAIR:AT1G08970.2); similar to At1g08970/F7G19_16 [Medicago truncatula] (GB:ABD32395.1); contains InterPro domain Histone-fold; (InterPro:IPR009072); contains InterPro domain Transcri…
264206_at	AT1G22730	47.16	102.665	2.17695	similar to MA3 domain-containing protein [Arabidopsis thaliana] (TAIR:AT5G63190.2); similar to Os03g0222100 [Oryza sativa (japonica cultivar-group)] (GB:NP_001049417.1); similar to Putative topoisomerase [Oryza sativa (japonica cultivar-group)] (GB:AAN05329.1); contains InterPro domain Initiation factor eIF-4 gamma, MA3; (InterPro:IPR003891)
264209_at	AT1G22740	24.885	87.64	3.5218	GTP-binding protein Rab7
264211_at	AT1G22770	57.61	905.42	15.7164	Together with CONSTANTS (CO) and FLOWERING LOCUS T (FT), GIGANTEA promotes flowering under long days in a circadian clock-controlled flowering pathway. GI acts earlier than CO and FT in the pathway by increasing CO and FT mRNA abundance. Located in the nucleus. Regulates several developmental processes, including photoperiod-mediated flowering, phytochrome B signaling, circadian clock, carbohydra…
264213_at	AT1G65390	60.645	150.915	2.4885	similar to transmembrane receptor [Arabidopsis thaliana] (TAIR:AT2G32140.1); similar to TIR; Disease resistance protein [Medicago truncatula] (GB:ABD28631.1); contains InterPro domain Toll-Interleukin receptor; (InterPro:IPR000157)
264246_at	AT1G60140	58.09	417.095	7.18015	Encodes an enzyme putatively involved in trehalose biosynthesis. The protein has a trehalose synthase (TPS)-like domain that may or may not be active as well as a trehalose phosphatase (TPP)-like domain.
264289_at	AT1G61890	109.135	500.45	4.5856	similar to MATE efflux family protein [Arabidopsis thaliana] (TAIR:AT4G21910.2); similar to MATE efflux family protein [Arabidopsis thaliana] (TAIR:AT1G11670.1); similar to MATE efflux family protein [Arabidopsis thaliana] (TAIR:AT3G21690.1); similar to Os03g0570800 [Oryza sativa (japonica cultivar-group)] (GB:NP_001050520.1); similar to Os03g0571900 [Oryza sativa (japonica cultivar-group)] (GB:N…
264314_at	AT1G70420	21.66	126.8	5.85411	similar to unknown protein [Arabidopsis thaliana] (TAIR:AT1G23710.1); similar to Protein of unknown function DUF1645 [Medicago truncatula] (GB:ABE93113.1); contains InterPro domain Protein of unknown function DUF1645; (InterPro:IPR012442)
264362_at	AT1G03290	68.46	137.985	2.01556	similar to unknown protein [Arabidopsis thaliana] (TAIR:AT4G02880.1); similar to conserved hypothetical protein [Medicago truncatula] (GB:ABE77463.1); contains InterPro domain UBA-like; (InterPro:IPR009060)
264389_at	AT1G11960	20.15	544.395	27.0171	similar to early-responsive to dehydration protein-related / ERD protein-related [Arabidopsis thaliana] (TAIR:AT1G62320.1); similar to Os05g0594700 [Oryza sativa (japonica cultivar-group)] (GB:NP_001056508.1); similar to Os01g0534900 [Oryza sativa (japonica cultivar-group)] (GB:NP_001043256.1); similar to hv711N16.16 [Hordeum vulgare] (GB:AAM74515.1); contains InterPro domain Protein of unknown f…
264398_at	AT1G61730	240.625	1027.92	4.27188	similar to transcription regulator [Arabidopsis thaliana] (TAIR:AT4G00390.1); similar to storekeeper protein [Solanum tuberosum] (GB:CAC39398.1); contains InterPro domain Protein of unknown function DUF573; (InterPro:IPR007592)
264424_at	AT1G61740	745.42	1629.11	2.18549	similar to unknown protein [Arabidopsis thaliana] (TAIR:AT1G11540.1); similar to membrane protein-like [Oryza sativa (japonica cultivar-group)] (GB:BAD53257.1); similar to Os01g0786800 [Oryza sativa (japonica cultivar-group)] (GB:NP_001044474.1); contains InterPro domain Protein of unknown function DUF81; (InterPro:IPR002781)
264452_at	AT1G10270	35.905	116.78	3.25247	similar to EMB1796 (EMBRYO DEFECTIVE 1796), binding [Arabidopsis thaliana] (TAIR:AT3G49240.1); similar to Tetratricopeptide-like helical [Medicago truncatula] (GB:ABE81249.1); similar to ACT11D09.4 [Cucumis melo] (GB:AAS80150.1); contains InterPro domain Tetratricopeptide region; (InterPro:IPR013026); contains InterPro domain Pentatricopeptide repeat; (InterPro:IPR002885); contains InterPro domai…
264458_at	AT1G10410	70.865	1253.28	17.6854	similar to CW14 [Arabidopsis thaliana] (TAIR:AT1G59650.1); similar to expressed protein [Oryza sativa (japonica cultivar-group)] (GB:ABF98316.1); contains InterPro domain Protein of unknown function DUF1336; (InterPro:IPR009769)
264486_at	AT1G77180	222.315	480.985	2.16353	similar to WD-40 repeat family protein [Arabidopsis thaliana] (TAIR:AT5G67320.1); similar to RNA recognition motif (RRM)-containing protein [Arabidopsis thaliana] (TAIR:AT2G16940.1); similar to Os02g0759800 [Oryza sativa (japonica cultivar-group)] (GB:NP_001048184.1); similar to GAMYB-binding protein [Hordeum vulgare subsp. vulgare] (GB:AAO25542.1); similar to GAMYB-binding protein [Glycine max] …
264515_at	AT1G10090	60.87	1162.9	19.1046	similar to RXW8 [Arabidopsis thaliana] (TAIR:AT1G58520.1); similar to Os12g0633600 [Oryza sativa (japonica cultivar-group)] (GB:NP_001067352.1); similar to Protein of unknown function DUF221 [Medicago truncatula] (GB:ABE86757.1); similar to Os03g0673800 [Oryza sativa (japonica cultivar-group)] (GB:NP_001050880.1); contains InterPro domain Protein of unknown function DUF221; (InterPro:IPR003864)
264516_at	AT1G10090	36.39	654.665	17.9902	similar to RXW8 [Arabidopsis thaliana] (TAIR:AT1G58520.1); similar to Os12g0633600 [Oryza sativa (japonica cultivar-group)] (GB:NP_001067352.1); similar to Protein of unknown function DUF221 [Medicago truncatula] (GB:ABE86757.1); similar to Os03g0673800 [Oryza sativa (japonica cultivar-group)] (GB:NP_001050880.1); contains InterPro domain Protein of unknown function DUF221; (InterPro:IPR003864)
264525_at	AT1G10060	49.33	115.445	2.34026	encodes a mitochondrial branched-chain amino acid aminotransferase. Complements the yeast leu/iso-leu/val auxotrophy mutant.
264529_at	AT1G30820	153.315	971.45	6.3363	similar to CTP synthase, putative / UTP--ammonia ligase, putative [Arabidopsis thaliana] (TAIR:AT2G34890.1); similar to EMB2742 (EMBRYO DEFECTIVE 2742), CTP synthase [Arabidopsis thaliana] (TAIR:AT3G12670.1); similar to unknown protein [Arabidopsis thaliana] (TAIR:AT4G20320.2); similar to putative CTP synthetase [Oryza sativa (japonica cultivar-group)] (GB:BAD61286.1); similar to CTP synthase, pu…
264535_at	AT1G55690	51.73	163.405	3.15881	similar to transporter [Arabidopsis thaliana] (TAIR:AT5G56160.1); similar to Os02g0721800 [Oryza sativa (japonica cultivar-group)] (GB:NP_001047963.1); similar to Os08g0341700 [Oryza sativa (japonica cultivar-group)] (GB:NP_001061591.1); similar to Cellular retinaldehyde-binding/triple function, N-terminal [Medicago truncatula] (GB:ABE79642.1); contains InterPro domain Phosphatidylinositol transf…
264539_at	AT1G55590	47.305	107.84	2.27967	similar to F-box family protein (FBL10) [Arabidopsis thaliana] (TAIR:AT2G17020.1); similar to hypothetical protein [Capsella rubella] (GB:CAC36388.1); contains InterPro domain Cyclin-like F-box; (InterPro:IPR001810); contains InterPro domain Leucine-rich repeat; (InterPro:IPR001611); contains InterPro domain Leucine-rich repeat, cysteine-containing; (InterPro:IPR007089)
264580_at	AT1G05340	35.27	194.405	5.51191	similar to unknown protein [Arabidopsis thaliana] (TAIR:AT2G32210.1); similar to conserved hypothetical protein [Medicago truncatula] (GB:ABD32591.1)
264583_at	AT1G05170	66.5	166.545	2.50444	similar to galactosyltransferase family protein [Arabidopsis thaliana] (TAIR:AT2G32430.1); similar to Os03g0577500 [Oryza sativa (japonica cultivar-group)] (GB:NP_001050543.1); similar to putative Avr9 elicitor response protein [Oryza sativa (japonica cultivar-group)] (GB:BAD25162.1); contains InterPro domain Pyruvate kinase, beta-barrel-like; (InterPro:IPR011037); contains InterPro domain Glycos…
264591_at	AT2G17670	71.55	175.655	2.455	similar to MEE40 (maternal effect embryo arrest 40), binding [Arabidopsis thaliana] (TAIR:AT3G53700.1); similar to Pentatricopeptide repeat [Medicago truncatula] (GB:ABE86977.1); contains InterPro domain Pentatricopeptide repeat; (InterPro:IPR002885)
264597_at	AT1G04620	60.955	135.515	2.2232	similar to OSJNBb0026L04.9 [Oryza sativa (japonica cultivar-group)] (GB:CAE01504.2); similar to OSJNBb0026L04.9 [Oryza sativa (ISS) [Ostreococcus tauri] (GB:CAL54311.1); similar to coenzyme F420 hydrogenase/dehydrogenase beta subunit-like [Trichodesmium erythraeum IMS101] (GB:YP_720646.1); contains InterPro domain Coenzyme F420 hydrogenase/dehydrogenase beta subunit, C-terminal; (InterPro:IPR0075…
264650_at	AT1G08970	134.635	339.465	2.52137	heme activated protein (HAP5c)
264651_at	AT1G08880	267.7	560.77	2.09477	Identical to Probable histone H2AXb (HTA3) [Arabidopsis Thaliana] (GB:Q9S9K7); Identical to Probable histone H2AXa (HTA5) [Arabidopsis Thaliana] (GB:O04848;GB:Q8LAC0); similar to histone H2A, putative [Arabidopsis thaliana] (TAIR:AT1G54690.1); similar to Histone H2AX (GB:O65759); contains InterPro domain Histone-fold; (InterPro:IPR009072); contains InterPro domain Histone core; (InterPro:IPR00712…
264652_at	AT1G08920	52.675	393.58	7.47186	Identical to Sugar transporter ERD6-like 3 (Sugar transporter-like protein 2) (SUGTL2) [Arabidopsis Thaliana] (GB:Q94KE0;GB:O04037;GB:Q9SCW9); similar to ERD6 (EARLY RESPONSE TO DEHYDRATION 6), carbohydrate transporter/ sugar porter [Arabidopsis thaliana] (TAIR:AT1G08930.2); similar to putative sugar transporter [Solanum lycopersicum] (GB:CAC00697.2); contains InterPro domain Sugar transporter; (…
264655_at	AT1G09070	710.745	2844.49	4.00213	SRC2 specifically binds the peptide PIEPPPHH, and moves from ER to a vacuole fraction where it gets internalized. Involved in Protein Storage Vacuole targeting.
264668_at	AT1G09780	414.055	1006.31	2.43037	Identical to 2,3-bisphosphoglycerate-independent phosphoglycerate mutase 1 (EC 5.4.2.1) (Phosphoglyceromutase 1) (BPG-independent PGAM 1) (PGAM-I 1) (PGM1) [Arabidopsis Thaliana] (GB:O04499;GB:Q8LD62); similar to 2,3-biphosphoglycerate-independent phosphoglycerate mutase, putative / phosphoglyceromutase, putative [Arabidopsis thaliana] (TAIR:AT3G08590.2); similar to 2,3-bisphosphoglycerate-indepe…
264767_at	AT1G61380	72.36	231.75	3.20274	similar to carbohydrate binding / kinase [Arabidopsis thaliana] (TAIR:AT1G11280.4); similar to S-locus protein kinase, putative [Arabidopsis thaliana] (TAIR:AT1G61390.1); similar to S-locus lectin protein kinase family protein [Arabidopsis thaliana] (TAIR:AT1G61360.1); similar to Protein kinase; S-locus glycoprotein; Curculin-like (mannose-binding) lectin; Apple-like [Medicago truncatula] (GB:ABE…
264787_at	AT2G17840	39.805	3842.26	96.5269	Identified as drought-inducible gene by differential hybridization. Upregulated by high light, drought, cold and salt stress determined by microarray analysis.
264799_at	AT1G08550	153.21	314.965	2.05577	Violaxanthin deepoxidase involved in xanthophyll cycle.Two major consequences of the npq1 mutation are the absence of zeaxanthin formation in strong light and the partial inhibition of the quenching of singlet excited chlorophylls in the photosystem II light-harvesting complex
264802_at	AT1G08560	100.42	205.945	2.05084	member of SYP11 Gene Family
264803_at	AT1G08580	86.05	311.745	3.62284	similar to Pm52 [Prunus mume] (GB:BAE48663.1)
264806_at	AT1G08610	41.13	85.45	2.07756	similar to pentatricopeptide (PPR) repeat-containing protein [Arabidopsis thaliana] (TAIR:AT1G09900.1); similar to Os10g0476900 [Oryza sativa (japonica cultivar-group)] (GB:NP_001064852.1); similar to putative pentatricopeptide (PPR) repeat-containing protein [Oryza sativa (japonica cultivar-group)] (GB:BAD15828.1); contains InterPro domain Pentatricopeptide repeat; (InterPro:IPR002885); contains…
264818_at	AT1G03530	46.2	211.135	4.57002	similar to unknown protein [Arabidopsis thaliana] (TAIR:AT5G66540.1); similar to unnamed protein product [Kluyveromyces lactis] (GB:XP_456157.1); similar to Os05g0502800 [Oryza sativa (japonica cultivar-group)] (GB:NP_001055976.1); contains InterPro domain NAF1; (InterPro:IPR008696)
264906_at	AT2G17270	35.59	82.23	2.31048	similar to mitochondrial phosphate transporter [Arabidopsis thaliana] (TAIR:AT5G14040.1); similar to Mitochondrial substrate carrier [Medicago truncatula] (GB:ABE78083.1); similar to Os09g0554000 [Oryza sativa (japonica cultivar-group)] (GB:NP_001063885.1); contains InterPro domain Mitochondrial substrate carrier; (InterPro:IPR001993)
264907_at	AT2G17280	21.105	234.095	11.0919	similar to unknown protein [Arabidopsis thaliana] (TAIR:AT5G64460.6); similar to phosphoglycerate mutase-like protein [Glycine max] (GB:AAG38144.1); contains InterPro domain Phosphoglycerate mutase; (InterPro:IPR013078)
264953_at	AT1G77120	42.085	4862.1	115.53	Catalyzes the reduction of acetaldehyde using NADH as reductant. Requires zinc for activity. Dimer. Anaerobic response polypeptide (ANP). Fermentation. The protein undergoes thiolation following treatment with the oxidant tert-butylhydroperoxide.
264957_at	AT1G77000	31.32	107.825	3.44269	AtSKP2;2 is a homolog of human SKP2, the human F-box protein that recruits E2F1. Contains an F-box motif at the N-terminal region and a C-terminal Leu-rich repeat domain. Forms part of an E3-ubiquitin-ligase SCF (Skp1, cullin, F-box) complex and recruits phosphorylated AtE2Fc, a transcriptional factor that might play a role in cell division and during the transition from skotomorphogenesis to pho…
264968_at	AT1G67360	110.22	1875.9	17.0196	Identical to REF/SRPP-like protein At1g67360 [Arabidopsis Thaliana] (GB:Q9FYF7); similar to rubber elongation factor (REF) protein-related [Arabidopsis thaliana] (TAIR:AT2G47780.1); similar to Stress-related protein (GB:Q9SW70); contains InterPro domain Rubber elongation factor; (InterPro:IPR008802)
264987_at	AT1G27030	61.405	136.895	2.22938	similar to unknown protein [Arabidopsis thaliana] (TAIR:AT1G27020.1); similar to unknown protein [Oryza sativa (japonica cultivar-group)] (GB:AAN05517.1); similar to Os10g0463800 [Oryza sativa (japonica cultivar-group)] (GB:NP_001064789.1); contains domain GatB/YqeY domain (SSF89095)
264992_at	AT1G67300	47.98	142.635	2.9728	Identical to Probable plastidic glucose transporter 2 [Arabidopsis Thaliana] (GB:Q9FYG3); similar to SGB1, carbohydrate transporter/ sugar porter [Arabidopsis thaliana] (TAIR:AT1G79820.2); similar to Sugar transporter [Medicago truncatula] (GB:ABE93220.1); similar to sugar transporter [Citrus unshiu] (GB:AAN86062.1); contains InterPro domain Sugar transporter; (InterPro:IPR003663); contains Inter…
264999_at	AT1G67310	53.31	188.015	3.52682	Identical to Calmodulin-binding transcription activator 4 (Signal-responsive protein 5) (Ethylene-induced calmodulin-binding protein d) (EICBP.d) (Ethylene-induced calmodulin-binding protein 4) (EICBP4) (AtFIN21) (CMTA4) [Arabidopsis Thaliana] (GB:Q9FYG2); similar to calmodulin binding [Arabidopsis thaliana] (TAIR:AT5G64220.2); similar to anther ethylene-upregulated protein ER1, putative, express…
265025_at	AT1G24575	50.86	195.765	3.8491	unknown protein
265034_at	AT1G61660	85.29	239.885	2.81258	similar to ethylene-responsive protein -related [Arabidopsis thaliana] (TAIR:AT3G20640.1); similar to 3063 (GB:AAD21412.1); contains InterPro domain Helix-loop-helix DNA-binding; (InterPro:IPR011598); contains InterPro domain Basic helix-loop-helix dimerisation region bHLH; (InterPro:IPR001092)
265035_at	AT1G61620	120.54	285.425	2.36789	similar to Os03g0279900 [Oryza sativa (japonica cultivar-group)] (GB:NP_001049735.1); similar to hypothetical protein DDBDRAFT_0216662 [Dictyostelium discoideum AX4] (GB:XP_646037.1); contains InterPro domain Zinc finger, RING-type; (InterPro:IPR001841)
265061_at	AT1G61640	28.055	57.695	2.0565	similar to ABC1 family protein [Arabidopsis thaliana] (TAIR:AT1G11390.1); similar to H0112G12.2 [Oryza sativa (indica cultivar-group)] (GB:CAH67057.1); similar to putative 62.8 kDa protein [Oryza sativa (japonica cultivar-group)] (GB:AAL87193.1); similar to Protein kinase-like [Medicago truncatula] (GB:ABD32343.1); contains InterPro domain Protein kinase-like; (InterPro:IPR011009); contains Inter…
265078_at	AT1G55500	51.37	120.915	2.35381	similar to ECT2 [Arabidopsis thaliana] (TAIR:AT3G13460.4); similar to YT521-B-like protein [Medicago truncatula] (GB:ABE87461.1); contains InterPro domain YT521-B-like protein; (InterPro:IPR007275)
265119_at	AT1G62570	43.605	2884.79	66.1573	similar to flavin-containing monooxygenase family protein / FMO family protein [Arabidopsis thaliana] (TAIR:AT1G62560.1); similar to flavin-containing monooxygenase family protein / FMO family protein [Arabidopsis thaliana] (TAIR:AT1G62540.1); similar to flavin-containing monooxygenase family protein / FMO family protein [Arabidopsis thaliana] (TAIR:AT1G65860.1); similar to FMO-like protein [Thel…
265147_at	AT1G51380	13.71	65.715	4.79322	Identical to DEAD-box ATP-dependent RNA helicase 34 (EC 3.6.1.-) (RH34) [Arabidopsis Thaliana] (GB:Q9C8J1;GB:Q9SYE0); similar to eukaryotic translation initiation factor 4A, putative / eIF-4A, putative / DEAD box RNA helicase, putative [Arabidopsis thaliana] (TAIR:AT3G19760.1); similar to Eukaryotic initiation factor 4A-3 (ATP-dependent RNA helicase eIF4A-3) (eIF-4A-3) (GB:P41380); similar to Os0…
265154_at	AT1G30960	13.75	58.2	4.23273	Identical to GTP-binding protein ERG (ERG) [Arabidopsis Thaliana] (GB:O82653); similar to GTP binding / RNA binding / nucleic acid binding [Arabidopsis thaliana] (TAIR:AT5G66470.1); similar to GTP-binding protein ERG (GB:O82626); contains InterPro domain GTP-binding protein, HSR1-related; (InterPro:IPR002917); contains InterPro domain Small GTP-binding protein domain; (InterPro:IPR005225); contai…
265244_at	AT2G43020	103.91	403.415	3.88235	similar to ATPAO3 (POLYAMINE OXIDASE 3), oxidoreductase [Arabidopsis thaliana] (TAIR:AT3G59050.1); similar to amine oxidase family protein [Musa acuminata] (GB:ABF69974.1); similar to H0215F08.3 [Oryza sativa (indica cultivar-group)] (GB:CAH66792.1); similar to Os04g0623300 [Oryza sativa (japonica cultivar-group)] (GB:NP_001053923.1); contains InterPro domain Flavin-containing amine oxidase; (Int…
265271_at	AT2G28360	15.86	52.675	3.32125	similar to SIT4 phosphatase-associated family protein [Arabidopsis thaliana] (TAIR:AT3G45190.1); similar to SIT4 phosphatase-associated family protein [Arabidopsis thaliana] (TAIR:AT1G30470.1); similar to SIT4 phosphatase-associated family protein [Arabidopsis thaliana] (TAIR:AT1G07990.1); similar to Os04g0620400 [Oryza sativa (japonica cultivar-group)] (GB:NP_001053906.1); similar to Os05g059250…
265276_at	AT2G28400	31.69	525.915	16.5956	similar to unknown protein [Arabidopsis thaliana] (TAIR:AT5G60680.1); similar to Protein of unknown function DUF584 [Medicago truncatula] (GB:ABE80969.1); contains InterPro domain Protein of unknown function DUF584; (InterPro:IPR007608)
265283_at	AT2G20370	40.5	236.81	5.84716	Encodes a xyloglucan galactosyltransferase located in the membrane of Golgi stacks that is involved in the biosynthesis of fucose. It is also involved in endomembrane organization. It is suggested that it is a dual-function protein that is responsible for actin organization and the synthesis of cell wall materials.
265325_at	AT2G18240	62.79	153.205	2.43996	similar to ATRER1B (Arabidopsis thaliana endoplasmatic reticulum retrieval protein 1B) [Arabidopsis thaliana] (TAIR:AT2G21600.1); similar to putative endoplasmatic reticulum retrieval protein Rer1B [Oryza sativa (japonica cultivar-group)] (GB:BAD53619.1); similar to Os06g0708300 [Oryza sativa (japonica cultivar-group)] (GB:NP_001058533.1); contains InterPro domain Retrieval of early ER protein Re…
265326_at	AT2G18220	41.39	89.795	2.16949	Identical to Nucleolar complex protein 2 homolog (Protein NOC2 homolog) [Arabidopsis Thaliana] (GB:Q9ZPV5); similar to unknown protein [Arabidopsis thaliana] (TAIR:AT3G55510.1); similar to Os10g0495500 [Oryza sativa (japonica cultivar-group)] (GB:NP_001064951.1); similar to Uncharacterised protein family containing protein, expressed [Oryza sativa (japonica cultivar-group)] (GB:AAP54429.2); simil…
265330_at	AT2G18440	160.045	377.77	2.3604	Encodes a noncoding RNA, a member of an emerging class of transcripts that lack significant open reading frames and encode RNA as their final product.
265333_at	AT2G18350	12.1	25.935	2.14339	similar to ATHB33 (ARABIDOPSIS THALIANA HOMEOBOX PROTEIN 33), DNA binding / transcription factor [Arabidopsis thaliana] (TAIR:AT1G75240.1); similar to ZF-HD homeobox protein [Flaveria bidentis] (GB:CAC34447.1); contains InterPro domain Homeobox domain, ZF-HD class; (InterPro:IPR006455); contains InterPro domain ZF-HD homeobox protein Cys/His-rich dimerisation region; (InterPro:IPR006456)
265352_at	AT2G16600	739.53	1795.78	2.42827	Encodes cytosolic cyclophilin ROC3.
265354_at	AT2G16700	52.35	1075.58	20.5459	Encodes actin depolymerizing factor 5 (ADF5).
265358_at	AT2G16710	78.495	307.9	3.92254	Identical to Iron-sulfur assembly protein IscA-like 1, mitochondrial precursor [Arabidopsis Thaliana] (GB:Q8LBM4;GB:Q9SLE6); similar to iron-sulfur cluster assembly complex protein, putative [Arabidopsis thaliana] (TAIR:AT2G36260.1); similar to Os12g0485500 [Oryza sativa (japonica cultivar-group)] (GB:NP_001066782.1); similar to IscA -like [Oryza sativa (japonica cultivar-group)] (GB:BAD44876.1);…
265373_at	AT2G06510	15.87	37.78	2.38059	similar to replication protein, putative [Arabidopsis thaliana] (TAIR:AT5G45400.1); similar to Os02g0776800 [Oryza sativa (japonica cultivar-group)] (GB:NP_001048287.1); similar to replication protein A 70kDa [Oryza sativa (japonica cultivar-group)] (GB:BAB40712.1); similar to RPA 70kDa subunit [Pisum sativum] (GB:AAQ23194.1); contains InterPro domain Replication factor-a protein 1 Rpa1; (InterPr…
265375_at	AT2G06530	186.895	535.28	2.86407	similar to SNF7 family protein [Arabidopsis thaliana] (TAIR:AT1G03950.1); similar to BRI1-KD interacting protein 109 [Oryza sativa (japonica cultivar-group)] (GB:BAD11337.1); similar to Os07g0236800 [Oryza sativa (japonica cultivar-group)] (GB:NP_001059248.1); similar to Os11g0703400 [Oryza sativa (japonica cultivar-group)] (GB:NP_001068537.1); contains InterPro domain Snf7; (InterPro:IPR005024)
265460_at	AT2G46600	604.995	1570.12	2.59526	similar to PBP1 (PINOID-BINDING PROTEIN 1), calcium ion binding [Arabidopsis thaliana] (TAIR:AT5G54490.1); similar to Os02g0122600 [Oryza sativa (japonica cultivar-group)] (GB:NP_001045728.1); similar to Os06g0683400 [Oryza sativa (japonica cultivar-group)] (GB:NP_001058389.1); similar to EF-hand Ca2+-binding protein CCD1 [Triticum aestivum] (GB:AAF86307.1); contains InterPro domain EF-Hand type;…
265478_at	AT2G15890	152.94	518.39	3.3895	similar to unknown protein [Oryza sativa (japonica cultivar-group)] (GB:AAP50944.1)
265480_at	AT2G15970	196.3	4741.15	24.1525	encodes an alpha form of a protein similar to the cold acclimation protein WCOR413 in wheat. Expression is induced by short-term cold-treatment, water deprivation, and abscisic acid treatment.
265510_at	AT2G05630	38.815	96.055	2.47469	in the Arabidopsis autophagy pathway
265519_at	AT2G06040	24.465	70.06	2.86368	similar to unknown protein [Arabidopsis thaliana] (TAIR:AT5G21900.1); similar to DNA dependent ATPase [Cryptococcus neoformans var. neoformans JEC21] (GB:XP_567979.1); similar to Os08g0459100 [Oryza sativa (japonica cultivar-group)] (GB:NP_001061972.1); contains InterPro domain Leucine-rich repeat, cysteine-containing subtype; (InterPro:IPR006553); contains InterPro domain Leucine-rich repeat, cy…
265626_at	AT2G27260	162.76	461.625	2.83623	similar to hydroxyproline-rich glycoprotein family protein [Arabidopsis thaliana] (TAIR:AT3G52460.1); similar to Harpin-induced 1 [Medicago truncatula] (GB:ABD32758.1); similar to Os11g0157300 [Oryza sativa (japonica cultivar-group)] (GB:NP_001065800.1); contains InterPro domain Harpin-induced 1; (InterPro:IPR010847)
265634_at	AT2G25530	46.44	122.575	2.63943	similar to ATPase [Arabidopsis thaliana] (TAIR:AT4G28070.2); similar to putative AFG1-like ATPase [Oryza sativa (japonica cultivar-group)] (GB:AAO20064.1); similar to Os03g0851900 [Oryza sativa (japonica cultivar-group)] (GB:NP_001051919.1); similar to AAA ATPase; AFG1-like ATPase [Medicago truncatula] (GB:ABE91569.1); contains InterPro domain AFG1-like ATPase; (InterPro:IPR005654)
265662_at	AT2G24500	192.595	846.735	4.39645	Encodes a C2H2 zinc finger protein FZF.
265740_at	AT2G01150	41.21	253.875	6.16052	Encodes a RING-H2 finger protein that is expressed in vascular tissue, root tips, embryos and pistils.
265759_at	AT2G13100	67.37	172.605	2.56205	similar to glycerol-3-phosphate transporter, putative / glycerol 3-phosphate permease, putative [Arabidopsis thaliana] (TAIR:AT3G47420.1); similar to putative Glycerol-3-phosphate transporter [Oryza sativa (japonica cultivar-group)] (GB:BAC99502.1); similar to Os04g0555300 [Oryza sativa (japonica cultivar-group)] (GB:NP_001053515.1); similar to Os06g0179900 [Oryza sativa (japonica cultivar-group)…
265763_at	AT2G48040	40.725	82.28	2.02038	similar to Os01g0388500 [Oryza sativa (japonica cultivar-group)] (GB:NP_001043105.1); similar to hypothetical protein [Oryza sativa (japonica cultivar-group)] (GB:BAD69280.1); contains domain UNCHARACTERIZED (PTHR13167); contains domain UNCHARACTERIZED (PTHR13167:SF2)
265824_at	AT2G35650	51.67	120.115	2.32466	a member of Glycosyltransferase- Family 2 and encodes a beta-mannan synthase based on in vitro enzyme assays from heterologously expressed protein. Mutants exhibit defects in pollen tube growth and embryo development. The defective embryonic development was associated with reduced proliferation and failed cellularization of the endosperm.
265865_at	AT2G01740	20.015	41.145	2.05571	similar to pentatricopeptide (PPR) repeat-containing protein [Arabidopsis thaliana] (TAIR:AT2G02150.1); similar to putative fertility restorer homologue [Oryza sativa (japonica cultivar-group)] (GB:BAD54485.1); contains InterPro domain Pentatricopeptide repeat; (InterPro:IPR002885); contains InterPro domain Protein prenyltransferase; (InterPro:IPR008940); contains InterPro domain Tetratricopeptid…
265874_at	AT2G01640	41.475	85.315	2.05702	similar to Os12g0244500 [Oryza sativa (japonica cultivar-group)] (GB:NP_001066489.1)
265886_at	AT2G25620	28.015	171.525	6.12261	similar to protein phosphatase 2C, putative / PP2C, putative [Arabidopsis thaliana] (TAIR:AT2G33700.1); similar to protein phosphatase 2C [Mesembryanthemum crystallinum] (GB:BAB88943.1); contains InterPro domain Protein phosphatase 2C; (InterPro:IPR000222); contains InterPro domain Protein phosphatase 2C-like; (InterPro:IPR001932)
265900_at	AT2G25730	55.88	215.755	3.86104	similar to conserved hypothetical protein [Medicago truncatula] (GB:ABE83627.1); similar to Os01g0593000 [Oryza sativa (japonica cultivar-group)] (GB:NP_001043457.1); similar to conserved hypothetical protein [Medicago truncatula] (GB:ABE83626.1); contains InterPro domain Protein prenyltransferase; (InterPro:IPR008940); contains InterPro domain Tetratricopeptide TPR_2; (InterPro:IPR013105); conta…
265913_at	AT2G25625	65.85	552.61	8.39195	similar to Os05g0575000 [Oryza sativa (japonica cultivar-group)] (GB:NP_001056395.1)
265935_at	AT2G19580	44.33	206.005	4.64708	Member of TETRASPANIN family
265999_at	AT2G24100	94.295	208.15	2.20743	similar to unknown protein [Arabidopsis thaliana] (TAIR:AT4G30780.1); similar to hypothetical protein MtrDRAFT_AC126784g9v2 [Medicago truncatula] (GB:ABE94678.1)
266049_at	AT2G40780	19.27	69.46	3.60457	similar to F-box protein-related [Arabidopsis thaliana] (TAIR:AT2G40910.1); similar to Os03g0114200 [Oryza sativa (japonica cultivar-group)] (GB:NP_001048742.1); similar to hypothetical protein LOC393440 [Danio rerio] (GB:NP_956762.1); contains InterPro domain Nucleic acid-binding, OB-fold, subgroup; (InterPro:IPR012340); contains InterPro domain Nucleic acid-binding, OB-fold; (InterPro:IPR008994…
266071_at	AT2G18680	38.81	89.83	2.31461	similar to unknown protein [Arabidopsis thaliana] (TAIR:AT2G18690.1); similar to Os08g0107100 [Oryza sativa (japonica cultivar-group)] (GB:NP_001060795.1); similar to conserved hypothetical protein [Medicago truncatula] (GB:ABE90086.1)
266090_at	AT2G38000	47.79	168.935	3.53494	similar to PREDICTED: similar to fls485 [Canis familiaris] (GB:XP_541787.2); similar to Os05g0316200 [Oryza sativa (japonica cultivar-group)] (GB:NP_001055174.1); contains domain Cysteine-rich domain of the chaperone protein DnaJ. (SSF57938); contains domain no description (G3D.2.10.230.10)
266093_at	AT2G37990	136.56	402.02	2.94391	Identical to Ribosome biogenesis regulatory protein homolog [Arabidopsis Thaliana] (GB:Q9SH88;GB:Q56WN3;GB:Q8LA50); similar to Os04g0685100 [Oryza sativa (japonica cultivar-group)] (GB:NP_001054315.1); similar to H0913C04.9 [Oryza sativa (indica cultivar-group)] (GB:CAJ86168.1); contains InterPro domain Ribosomal biogenesis regulatory protein; (InterPro:IPR007023)
266097_at	AT2G37970	375.865	1141.31	3.03649	similar to SOUL heme-binding family protein [Arabidopsis thaliana] (TAIR:AT3G10130.1); similar to SOUL heme-binding protein; Bacterial regulatory factor, effector [Medicago truncatula] (GB:ABE83861.1)
266116_at	AT2G02180	160.38	347.045	2.16389	Necessary for the efficient multiplication of tobamoviruses.
266118_at	AT2G02130	439.255	1039.96	2.36755	Identical to Probable low-molecular-weight cysteine-rich protein LCR68 precursor (LCR68) [Arabidopsis Thaliana] (GB:Q9ZUL7); similar to LCR69/PDF2.2 (Low-molecular-weight cysteine-rich 69), protease inhibitor [Arabidopsis thaliana] (TAIR:AT2G02100.1); similar to protease inhibitor II (GB:AAA91049.1); contains InterPro domain Gamma thionin; (InterPro:IPR008176); contains InterPro domain Gamma Puro…
266119_at	AT2G02100	218.415	6261.61	28.6684	Identical to Low-molecular-weight cysteine-rich protein LCR69 precursor (LCR69) [Arabidopsis Thaliana] (GB:Q39182;GB:Q42011); similar to LCR68/PDF2.3 (Low-molecular-weight cysteine-rich 68), protease inhibitor [Arabidopsis thaliana] (TAIR:AT2G02130.1); similar to protease inhibitor II (GB:AAA91049.1); contains InterPro domain Gamma thionin; (InterPro:IPR008176); contains InterPro domain Gamma Pur…
266143_at	AT2G38905	10.4	54.525	5.24279	similar to RCI2A (RARE-COLD-INDUCIBLE 2A) [Arabidopsis thaliana] (TAIR:AT3G05880.1); similar to Os05g0122700 [Oryza sativa (japonica cultivar-group)] (GB:NP_001054506.1); similar to Salt stress-induced hydrophobic peptide ESI3 (GB:P68178); contains InterPro domain Protein of unknown function UPF0057; (InterPro:IPR000612)
266155_at	AT1G64950	41.48	83.445	2.01169	member of CYP89A
266170_at	AT2G39050	34.42	92.46	2.68623	similar to PLDBETA1 (PHOSPHOLIPASE D BETA 1), phospholipase D [Arabidopsis thaliana] (TAIR:AT2G42010.1); similar to osr40g2 [Oryza sativa] (GB:CAA70174.1); similar to Os07g0683600 [Oryza sativa (japonica cultivar-group)] (GB:NP_001060666.1); similar to Os01g0104400 [Oryza sativa (japonica cultivar-group)] (GB:NP_001041764.1); contains InterPro domain Ricin B lectin; (InterPro:IPR000772); contains…
266172_at	AT2G39010	1281.62	4224.93	3.29657	Identical to Probable aquaporin PIP2.6 (Plasma membrane intrinsic protein 2e) (PIP2e) (PIP2.6) [Arabidopsis Thaliana] (GB:Q9ZV07); similar to PIP2,5/PIP2D (plasma membrane intrinsic protein 2,5), water channel [Arabidopsis thaliana] (TAIR:AT3G54820.1); similar to putative aquaporin [Vitis vinifera] (GB:ABH09326.1); similar to aquaporin [Vitis vinifera] (GB:AAV69744.1); contains InterPro domain Aq…
266223_at	AT2G28790	86.125	253.92	2.94827	similar to pathogenesis-related thaumatin family protein [Arabidopsis thaliana] (TAIR:AT1G75800.1); similar to thaumatin-like cytokinin-binding protein [Brassica oleracea] (GB:AAO12209.1); contains InterPro domain Thaumatin, pathogenesis-related; (InterPro:IPR001938)
266225_at	AT2G28900	143.245	6051.16	42.2435	Encodes AtOEP16, a 16-KDa plastid outer membrane protein involved in plastid import of protochlorophyllide oxidoreductase A. Predominantly expressed in leaves and is also inducible by cold treatment.
266229_at	AT2G28840	107.7	792.205	7.35566	similar to ankyrin repeat family protein [Arabidopsis thaliana] (TAIR:AT5G07270.1); similar to ring zinc finger protein [Artemisia desertorum] (GB:AAY17949.1); contains InterPro domain Ankyrin; (InterPro:IPR002110); contains InterPro domain Zinc finger, RING-type; (InterPro:IPR001841)
266237_at	AT2G29540	73.67	164.54	2.23347	RNA polymerase I(A) and III(C) 14 kDa subunit
266253_at	AT2G27840	159.21	443.225	2.7839	Belongs to the plant specific HD2 type proteins; similar to nucleolar Zea mays histone deacetylase; HD2-p39
266327_at	AT2G46680	67.57	544.7	8.06127	encodes a putative transcription factor that contains a homeodomain closely linked to a leucine zipper motif. Transcript is detected in all tissues examined. Is transcriptionally regulated in an ABA-dependent manner and may act in a signal transduction pathway which mediates a drought response.
266362_at	AT2G32430	27.47	62.36	2.27011	similar to galactosyltransferase family protein [Arabidopsis thaliana] (TAIR:AT1G05170.2); similar to Os03g0577500 [Oryza sativa (japonica cultivar-group)] (GB:NP_001050543.1); similar to putative Avr9 elicitor response protein [Oryza sativa (japonica cultivar-group)] (GB:BAD25162.1); contains InterPro domain Glycosyl transferase, family 31; (InterPro:IPR002659)
266399_at	AT2G38670	78.49	367.55	4.68276	Encodes a mitochondrial ethanolamine-phosphate cytidylyltransferase, involved in phosphatidylethanolamine (PE) biosynthesis.
266459_at	AT2G47970	112.68	308.3	2.73607	similar to NPL4 family protein [Arabidopsis thaliana] (TAIR:AT3G63000.1); similar to Os01g0377700 [Oryza sativa (japonica cultivar-group)] (GB:NP_001043084.1); similar to Nuclear pore complex, rNpl4 component (sc Npl4) (ISS) [Ostreococcus tauri] (GB:CAL51738.1); contains InterPro domain NPL4; (InterPro:IPR007717)
266463_at	AT2G47840	101.87	263.1	2.5827	similar to unknown protein [Arabidopsis thaliana] (TAIR:AT5G55710.1); similar to Os02g0726600 [Oryza sativa (japonica cultivar-group)] (GB:NP_001047992.1); similar to Profilin (ISS) [Ostreococcus tauri] (GB:CAL54954.1)
266505_at	AT2G47830	30.62	78.575	2.56613	Identical to Metal tolerance protein C1 (AtMTPc1) (MTPC1) [Arabidopsis Thaliana] (GB:Q8L725;GB:O82250); similar to cation efflux family protein [Arabidopsis thaliana] (TAIR:AT1G79520.1); similar to cation diffusion facilitator family transporter [Candidatus Ruthia magnifica str. Cm (Calyptogena magnifica)] (GB:YP_903918.1); similar to Os03g0346800 [Oryza sativa (japonica cultivar-group)] (GB:NP_0…
266510_at	AT2G47990	69.18	312.29	4.51417	Encodes a transducin family nucleolar protein with six WD40 repeats that is most likely involved in 18S rRNA biogenesis. The slow progression of the gametophytic division cycles in swa1 suggested that the SWA1 protein is required for the normal progression of mitotic division cycles through the regulation of cell metabolism. Ubiquitously expressed throughout the plant.
266516_at	AT2G47880	41.065	168.235	4.0968	Identical to Glutaredoxin-C13 (AtGrxC13) (GRXC13) [Arabidopsis Thaliana] (GB:O82255); similar to glutaredoxin family protein [Arabidopsis thaliana] (TAIR:AT3G62960.1); similar to glutaredoxin 1 [Plantago major] (GB:CAH59431.1); contains InterPro domain Thioredoxin-like fold; (InterPro:IPR012336); contains InterPro domain Glutaredoxin; (InterPro:IPR002109); contains InterPro domain Thioredoxin fol…
266545_at	AT2G35290	15.7	170.53	10.8618	similar to Os03g0170100 [Oryza sativa (japonica cultivar-group)] (GB:NP_001049105.1)
266553_at	AT2G46170	207.745	558.565	2.6887	similar to reticulon family protein (RTNLB6) [Arabidopsis thaliana] (TAIR:AT3G61560.1); similar to putative 24 kDa seed maturation protein-like protein [Solanum tuberosum] (GB:ABC01908.1); contains InterPro domain Reticulon; (InterPro:IPR003388)
266555_at	AT2G46270	31.07	345.895	11.1328	encodes a bZIP G-box binding protein whose expression is induced by ABA. It has been shown to bind to Adh that contains the G-box and is induced by cold and water deprivation. GBF3 has been shown to be expressed mostly in the root and dark-grown leaves. GBF3 can act as homodimers and as heterodimers with GFB1, GBF2 and GBF4. In addition, GBF3Â¡Â¯s DNA binding activity is enhanced by GIP1, GPRI1 a…
266567_at	AT2G24050	82.275	197.805	2.40419	similar to eukaryotic translation initiation factor 4F, putative / eIF-4F, putative [Arabidopsis thaliana] (TAIR:AT5G57870.2); similar to Initiation factor eIF-4 gamma, middle; Initiation factor eIF-4 gamma, MA3 [Medicago truncatula] (GB:ABE79486.1); similar to Eukaryotic initiation factor iso-4F subunit p82-34 (eIF-(iso)4F p82-34) (GB:Q03387); similar to initiation factor (iso)4f p82 subunit (GB…
266609_at	AT2G35510	93.52	200.565	2.14462	Encodes a WWE domain-containing protein with 76% similarity to RCD1. The protein also contains a PARP signature upstream of the C-terminal protein interaction domain. The PARP signature may bind NAD+ and attach the ADP-ribose-moiety from NAD+ to the target molecule. Its presence suggests a role for the protein in ADP ribosylation.
266646_at	AT2G29700	323.98	1293.51	3.99255	Encodes a protein containing one PH (pleckstrin homology) domain with a short N-terminal extension
266671_at	AT2G29690	58.065	145.435	2.50469	anthranilate synthase - alpha subunit
266673_at	AT2G29630	179.8	596.89	3.31974	similar to putative thiamin biosynthesis protein [Oryza sativa] (GB:AAK26130.1); similar to thiamine biosynthesis protein ThiC [Bacillus halodurans C-125] (GB:NP_242799.1); similar to putative thiamine biosythesis protein ThiC [Poa secunda] (GB:AAG49550.1); contains InterPro domain Thiamine biosynthesis protein ThiC; (InterPro:IPR002817)
266695_at	AT2G19810	137.995	649.93	4.70981	similar to zinc finger (CCCH-type) family protein [Arabidopsis thaliana] (TAIR:AT4G29190.1); similar to Zinc finger, CCCH-type [Medicago truncatula] (GB:ABE91976.1); contains InterPro domain Zinc finger, CCCH-type; (InterPro:IPR000571)
266702_at	AT2G19860	71	344.12	4.84676	Encodes a protein with hexokinase activity (AtHXK2) and acts as a sensor for plant sugar responses.
266719_at	AT2G46830	712.02	1727.36	2.42599	encodes a transcriptional repressor that performs overlapping functions with LHY in a regulatory feedback loop that is closely associated with the circadian oscillator of ARABIDOPSIS.
266797_at	AT2G22840	10.51	82.905	7.8882	Growth regulating factor encoding transcription activator. One of the nine members of a GRF gene family, containing nuclear targeting domain. Mutants result in smaller leaves indicating the role of the gene in leaf development. Expressed in root, shoot and flower
266799_at	AT2G22860	10.34	148.51	14.3627	Phytosulfokine 2 precursor, coding for a unique plant peptide growth factor.
266802_at	AT2G22900	44.675	132.56	2.96721	Identical to Putative glycosyltransferase 7 (EC 2.4.-.-) (AtGT7) (GT7) [Arabidopsis Thaliana] (GB:O81007); similar to galactosyl transferase GMA12/MNN10 family protein [Arabidopsis thaliana] (TAIR:AT4G37690.1); similar to galactomannan galactosyltransferase [Senna occidentalis] (GB:CAI79403.1); contains InterPro domain Galactosyl transferase; (InterPro:IPR008630)
266803_at	AT2G28930	174.13	370.06	2.12519	Identical to Protein kinase APK1B, chloroplast precursor (EC 2.7.11.1) (APK1B) [Arabidopsis Thaliana] (GB:P46573;GB:Q9SLH5); similar to APK1A (Arabidopsis protein kinase 1A), kinase [Arabidopsis thaliana] (TAIR:AT1G07570.1); similar to protein kinase [Brassica rapa] (GB:BAD12263.1); contains InterPro domain Serine/threonine protein kinase; (InterPro:IPR002290); contains InterPro domain Protein ki…
266820_at	AT2G44940	52.05	129.205	2.48232	encodes a member of the DREB subfamily A-4 of ERF/AP2 transcription factor family. The protein contains one AP2 domain. There are 17 members in this subfamily including TINY.
266839_at	AT2G25930	28.57	113.875	3.98582	Encodes a novel nuclear protein that is expressed rhythmically and interacts with phytochrome B to control plant development and flowering through a signal transduction pathway Elf3 controls rhythmic circadian outputs under constant light conditions.
266848_at	AT2G25950	59.175	143.1	2.41825	similar to unknown protein [Arabidopsis thaliana] (TAIR:AT3G04780.1); similar to Os01g0559000 [Oryza sativa (japonica cultivar-group)] (GB:NP_001043339.1); similar to hypothetical protein DDBDRAFT_0204321 [Dictyostelium discoideum AX4] (GB:XP_642028.1); contains InterPro domain Protein of unknown function DUF1000; (InterPro:IPR010400); contains InterPro domain Galactose-binding like; (InterPro:IP…
266852_at	AT2G26810	34.055	109.335	3.21054	similar to unknown protein [Arabidopsis thaliana] (TAIR:AT2G26200.1); similar to Os07g0641600 [Oryza sativa (japonica cultivar-group)] (GB:NP_001060430.1); similar to hypothetical protein DDBDRAFT_0218681 [Dictyostelium discoideum AX4] (GB:XP_638353.1); contains InterPro domain SAM (and some other nucleotide) binding motif; (InterPro:IPR000051)
266855_at	AT2G26920	72.07	152.245	2.11246	similar to ubiquitin-associated (UBA)/TS-N domain-containing protein [Arabidopsis thaliana] (TAIR:AT5G12120.1); similar to Calcium-binding EF-hand; UBA-like [Medicago truncatula] (GB:ABE81075.1); similar to Os05g0409000 [Oryza sativa (japonica cultivar-group)] (GB:NP_001055525.1); contains InterPro domain UBA-like; (InterPro:IPR009060); contains InterPro domain Ubiquitin-associated; (InterPro:IPR…
266861_at	AT2G26830	87.65	437.195	4.98796	similar to choline kinase, putative [Arabidopsis thaliana] (TAIR:AT4G09760.1); similar to putative ethanolamine kinase 1 [Oryza sativa (japonica cultivar-group)] (GB:BAD36072.1); contains InterPro domain Protein kinase-like; (InterPro:IPR011009); contains InterPro domain Choline/ethanolamine kinase; (InterPro:IPR002573)
266865_at	AT2G29980	418.535	890.615	2.12793	Endoplasmic reticulum enzyme responsible for the synthesis of 18:3 fatty acids from phospholipids. Uses cytochrome b5 as electron donor.
266897_at	AT2G45820	601.06	3445.48	5.73233	similar to DNA-binding family protein / remorin family protein [Arabidopsis thaliana] (TAIR:AT3G61260.1); similar to DNA-binding protein (GB:AAA57124.1); contains InterPro domain Remorin, N-terminal region; (InterPro:IPR005518); contains InterPro domain Remorin, C-terminal region; (InterPro:IPR005516)
266906_at	AT2G34585	239.52	762.37	3.18291	similar to Os07g0154300 [Oryza sativa (japonica cultivar-group)] (GB:NP_001058914.1)
266923_at	AT2G45980	185.88	586.575	3.15566	similar to unknown protein [Arabidopsis thaliana] (TAIR:AT4G00355.2); similar to conserved hypothetical protein [Medicago truncatula] (GB:ABE80179.1)
266924_at	AT2G45730	94.455	227.27	2.40612	similar to tRNA(1-methyladenosine) methyltransferase, subunit GCD10 (ISS) [Ostreococcus tauri] (GB:CAL54124.1); similar to OSIGBa0127D24.9 [Oryza sativa (indica cultivar-group)] (GB:CAH65746.1); similar to Os04g0112300 [Oryza sativa (japonica cultivar-group)] (GB:NP_001052037.1); contains InterPro domain Eukaryotic initiation factor 3, gamma subunit; (InterPro:IPR007316)
266934_at	AT2G18900	36.07	172.315	4.77724	similar to transducin family protein / WD-40 repeat family protein [Arabidopsis thaliana] (TAIR:AT3G26480.1); similar to Quinonprotein alcohol dehydrogenase-like [Medicago truncatula] (GB:ABE84009.1); similar to Os12g0609800 [Oryza sativa (japonica cultivar-group)] (GB:NP_001067245.1); contains InterPro domain WD-40 repeat; (InterPro:IPR001680); contains InterPro domain WD40-like; (InterPro:IPR01…
266977_at	AT2G39420	32.065	65.615	2.04631	similar to hydrolase, alpha/beta fold family protein [Arabidopsis thaliana] (TAIR:AT2G39410.2); similar to Os12g0262700 [Oryza sativa (japonica cultivar-group)] (GB:NP_001066522.1); similar to Os05g0363100 [Oryza sativa (japonica cultivar-group)] (GB:NP_001055317.1); similar to Alpha/beta hydrolase [Medicago truncatula] (GB:ABE84979.1); contains InterPro domain Esterase/lipase/thioesterase; (Inte…
267010_at	AT2G39250	16.18	80.49	4.97466	Encodes a AP2 domain transcription factor that can repress flowering. SNZ and its paralogous gene, SCHLAFMUTZE (SMZ), share a signature with partial complementarity to the miR172 microRNA, whose precursor is induced upon flowering.
267019_at	AT2G39130	53.685	246.995	4.60082	similar to amino acid transporter family protein [Arabidopsis thaliana] (TAIR:AT3G54830.1); similar to Os02g0101000 [Oryza sativa (japonica cultivar-group)] (GB:NP_001045585.1); similar to Amino acid/polyamine transporter II [Medicago truncatula] (GB:ABE87832.1); contains InterPro domain Amino acid/polyamine transporter II; (InterPro:IPR002422); contains InterPro domain Amino acid transporter, tr…
267079_at	AT2G41200	40.745	100.595	2.46889	similar to conserved hypothetical protein [Medicago truncatula] (GB:ABD28332.1); contains domain EF-hand (SSF47473)
267080_at	AT2G41190	31.095	1128.17	36.2814	similar to amino acid transporter family protein [Arabidopsis thaliana] (TAIR:AT2G39130.1); similar to Amino acid/polyamine transporter II [Medicago truncatula] (GB:ABE77592.1); contains InterPro domain Amino acid/polyamine transporter II; (InterPro:IPR002422); contains InterPro domain Amino acid transporter, transmembrane; (InterPro:IPR013057)
267084_at	AT2G41180	110.09	241.805	2.19643	similar to SIB1 (SIGMA FACTOR BINDING PROTEIN 1), binding [Arabidopsis thaliana] (TAIR:AT3G56710.1); similar to VQ [Medicago truncatula] (GB:ABE93011.1); contains InterPro domain VQ; (InterPro:IPR008889)
267161_at	Multitple Genes	39.75	80.54	2.02616	Detects for AT2G37678-TAIR-G/AT2G37680-TAIR-G
267163_at	AT2G37520	43.35	247.4	5.70704	similar to PHD finger transcription factor, putative [Arabidopsis thaliana] (TAIR:AT3G53680.1); similar to predicted protein [Populus alba x Populus tremula] (GB:AAR14274.1); contains InterPro domain Zinc finger, FYVE/PHD-type; (InterPro:IPR011011); contains InterPro domain Zinc finger, PHD-type; (InterPro:IPR001965)
267201_at	AT2G31010	32.85	81.4	2.47793	similar to protein kinase family protein [Arabidopsis thaliana] (TAIR:AT3G58640.2); similar to flag-tagged protein kinase domain of putative mitogen-activated protein kinase kinase kinase [synthetic construct] (GB:ABG54352.1); similar to Os02g0241600 [Oryza sativa (japonica cultivar-group)] (GB:NP_001046406.1); similar to Os01g0674100 [Oryza sativa (japonica cultivar-group)] (GB:NP_001043838.1); …
267261_at	AT2G23120	475.96	5769.61	12.1221	similar to unknown protein [Arabidopsis thaliana] (TAIR:AT2G23110.1); similar to PvLEA-18 [Phaseolus vulgaris] (GB:AAC49859.1); similar to hypothetical protein MtrDRAFT_AC144765g23v1 [Medicago truncatula] (GB:ABE87033.1); similar to LEA-18 [Phaseolus vulgaris] (GB:AAF81194.1)
267268_at	AT2G02570	111.515	230.2	2.0643	similar to Os08g0109900 [Oryza sativa (japonica cultivar-group)] (GB:NP_001060814.1); similar to hypothetical protein DDBDRAFT_0192063 [Dictyostelium discoideum AX4] (GB:XP_629067.1); contains InterPro domain Tudor; (InterPro:IPR002999)
267278_at	AT2G19350	36.74	81.15	2.20876	similar to unknown protein [Arabidopsis thaliana] (TAIR:AT4G29850.1); similar to unknown [Gymnadenia conopsea] (GB:ABD66514.1); contains InterPro domain Protein of unknown function DUF872, eukaryotic; (InterPro:IPR008590)
267280_at	AT2G19450	33.92	740.585	21.8333	Encodes Acyl-CoA:diacylglycerol acyltransferase (DGAT) catalyzes the final step of the triacylglycerol synthesis pathway. An insertion mutation in the TAG1 gene results in altered lipid phenotype. Role in senescence and seed development.
267298_at	AT2G23760	83.955	306.765	3.65392	BEL1-like homeobox 4 (BLH4)
267315_at	AT2G34720	97.06	513.995	5.29564	Identical to Nuclear transcription factor Y subunit A-4 (AtNF-YA-4) (NFYA4) [Arabidopsis Thaliana] (GB:Q8VY64;GB:O64585); similar to CCAAT-binding transcription factor (CBF-B/NF-YA) family protein [Arabidopsis thaliana] (TAIR:AT1G30500.2); similar to CCAAT-box transcription factor complex WHAP5, putative, expressed [Oryza sativa (japonica cultivar-group)] (GB:ABA99388.2); similar to Os12g0613000 …
267326_at	AT2G19380	12.945	37.56	2.90151	similar to RNA recognition motif (RRM)-containing protein [Arabidopsis thaliana] (TAIR:AT2G22100.1); similar to RNA-binding protein [Gymnadenia conopsea] (GB:ABD66518.1); contains InterPro domain Nucleotide-binding, alpha-beta plait; (InterPro:IPR012677); contains InterPro domain Zinc finger, U1-type; (InterPro:IPR003604); contains InterPro domain Zinc finger, C2H2-type; (InterPro:IPR007087); con…
267341_at	AT2G44200	47.23	150.02	3.17637	similar to unknown protein [Arabidopsis thaliana] (TAIR:AT2G44195.1); similar to hypothetical protein DDBDRAFT_0218547 [Dictyostelium discoideum AX4] (GB:XP_638919.1); similar to Os08g0500200 [Oryza sativa (japonica cultivar-group)] (GB:NP_001062154.1); contains domain gb def: Expressed protein (At2g44200/F6E13.34) (PTHR16196:SF2); contains domain UNCHARACTERIZED (PTHR16196)
267355_at	AT2G39900	37.21	175.92	4.72776	similar to zinc ion binding [Arabidopsis thaliana] (TAIR:AT3G55770.5); similar to LIM domain protein WLIM2a [Populus tremula x Populus alba] (GB:ABK58469.1); contains InterPro domain LIM, zinc-binding; (InterPro:IPR001781); contains InterPro domain Bacterial enterotoxin; (InterPro:IPR008992)
267366_at	AT2G44310	409	1378.49	3.37039	similar to calcium-binding EF hand family protein [Arabidopsis thaliana] (TAIR:AT1G54530.1); similar to expressed protein [Oryza sativa (japonica cultivar-group)] (GB:AAO37499.1); similar to Os03g0411300 [Oryza sativa (japonica cultivar-group)] (GB:NP_001050348.1); contains InterPro domain EF-Hand type; (InterPro:IPR011992); contains InterPro domain Calcium-binding EF-hand; (InterPro:IPR002048)
267374_at	AT2G26230	63.46	175.64	2.76773	Identical to Uricase (EC 1.7.3.3) (Urate oxidase) (Nodulin 35 homolog) [Arabidopsis Thaliana] (GB:O04420;GB:O64848); similar to uricase [Lotus japonicus] (GB:BAB18538.1); contains InterPro domain Uricase; (InterPro:IPR002042)
267376_at	AT2G26330	109.185	224.935	2.06013	Homologous to receptor protein kinases. Involved in specification of organs originating from the shoot apical meristem. Contains a cytoplasmic protein kinase catalytic domain, a transmembrane region, and an extracellular leucine-rich repeat. ER has been identified as a quantitative trait locus for transpiration efficiency by influencing epidermal and mesophyll development, stomatal density and po…
267378_at	AT2G26200	44.44	144.3	3.24707	similar to unknown protein [Arabidopsis thaliana] (TAIR:AT1G54650.1); similar to SAM (and some other nucleotide) binding motif [Medicago truncatula] (GB:ABE86246.1); contains InterPro domain Methyltransferase type 12; (InterPro:IPR013217); contains InterPro domain SAM (and some other nucleotide) binding motif; (InterPro:IPR000051); contains InterPro domain Generic methyltransferase; (InterPro:IPR…
267392_at	AT2G44490	642.54	1480.06	2.30345	Encodes a glycosyl hydrolase that localizes to peroxisomes and acts as a component of an inducible preinvasion resistance mechanism. Required for mlo resistance.
267411_at	AT2G34930	28.32	390.67	13.7948	similar to disease resistance family protein [Arabidopsis thaliana] (TAIR:AT1G47890.1); similar to Leucine-rich repeat; Leucine-rich repeat, cysteine-containing type [Medicago truncatula] (GB:ABE79507.1); contains InterPro domain Leucine-rich repeat; (InterPro:IPR001611); contains InterPro domain Leucine-rich repeat, plant specific; (InterPro:IPR007090); contains InterPro domain Leucine rich repe…
267454_at	AT2G33730	117.44	405.545	3.45321	Identical to DEAD-box ATP-dependent RNA helicase 21 (EC 3.6.1.-) (RH21) [Arabidopsis Thaliana] (GB:P93008); similar to DEAD box RNA helicase, putative [Arabidopsis thaliana] (TAIR:AT1G20920.1); similar to Putative DEAD-box ATP-dependent RNA helicase 44 (GB:Q9FZ92); similar to Hypothetical protein CBG09074 [Caenorhabditis briggsae] (GB:CAE64386.1); similar to Helicase, C-terminal [Medicago truncat…
267461_at	AT2G33830	83.24	3066.08	36.8342	similar to DRM1 (DORMANCY-ASSOCIATED PROTEIN 1) [Arabidopsis thaliana] (TAIR:AT1G28330.1); similar to auxin-repressed protein [Brassica oleracea] (GB:AAL67436.1); contains InterPro domain Dormancyauxin associated; (InterPro:IPR008406)
267503_at	AT2G45600	27.485	135.01	4.91213	similar to unknown protein [Arabidopsis thaliana] (TAIR:AT2G45610.1); similar to CXE carboxylesterase [Malus pumila] (GB:ABB89004.1); contains InterPro domain Esterase/lipase/thioesterase; (InterPro:IPR000379); contains InterPro domain Alpha/beta hydrolase fold-3; (InterPro:IPR013094)
267507_at	AT2G45710	218.51	444.995	2.0365	Identical to 40S ribosomal protein S27-1 (RPS27A) [Arabidopsis Thaliana] (GB:O64650); similar to ARS27A (ARABIDOPSIS RIBOSOMAL PROTEIN S27), structural constituent of ribosome [Arabidopsis thaliana] (TAIR:AT3G61110.1); similar to ribosomal protein S27-like protein [Solanum tuberosum] (GB:ABA40465.1); contains InterPro domain Ribosomal protein S27E; (InterPro:IPR000592)
267509_at	AT2G45660	52.27	431.14	8.24833	Controls flowering and is required for CO to promote flowering. It acts downstream of FT. Overexpression of (SOC1) AGL20 suppresses not only the late flowering of plants that have functional FRI and FLC alleles but also the delayed phase transitions during the vegetative stages of
267534_at	AT2G41900	73.58	365.4	4.96602	similar to zinc finger (CCCH-type) family protein [Arabidopsis thaliana] (TAIR:AT5G12850.1); similar to Os03g0698800 [Oryza sativa (japonica cultivar-group)] (GB:NP_001050982.1); similar to Zinc finger, CCCH-type [Medicago truncatula] (GB:ABE84364.1); similar to unknown protein [Oryza sativa (japonica cultivar-group)] (GB:AAO38462.1); contains InterPro domain Ankyrin; (InterPro:IPR002110); contai…
267538_at	AT2G41870	38.18	128.03	3.35333	similar to remorin family protein [Arabidopsis thaliana] (TAIR:AT3G57540.1); similar to remorin-related [Musa acuminata] (GB:ABF70164.1); contains InterPro domain Remorin, C-terminal region; (InterPro:IPR005516)
267550_at	AT2G32800	91.325	209.285	2.29165	similar to lectin protein kinase, putative [Arabidopsis thaliana] (TAIR:AT3G53810.1); similar to putative receptor kinase Lecrk [Oryza sativa (japonica cultivar-group)] (GB:BAD10609.1); similar to putative receptor-type protein kinase LRK1 [Oryza sativa (japonica cultivar-group)] (GB:BAD08845.1); contains InterPro domain Serine/threonine protein kinase; (InterPro:IPR002290); contains InterPro dom…
267568_at	AT2G30780	21.3	47.69	2.23897	similar to pentatricopeptide (PPR) repeat-containing protein [Arabidopsis thaliana] (TAIR:AT2G48000.1); similar to Pentatricopeptide repeat [Medicago truncatula] (GB:ABD33237.1); contains InterPro domain Pentatricopeptide repeat; (InterPro:IPR002885); contains InterPro domain Protein prenyltransferase; (InterPro:IPR008940)
267627_at	AT2G42270	57.605	281.325	4.88369	similar to EMB1507 (EMBRYO DEFECTIVE 1507), ATP-dependent helicase [Arabidopsis thaliana] (TAIR:AT1G20960.1); similar to DEAD box RNA helicase, putative [Arabidopsis thaliana] (TAIR:AT5G61140.1); similar to PREDICTED: similar to activating signal cointegrator 1 complex subunit 3-like 1 isoform 8 [Bos taurus] (GB:XP_880052.1); similar to PREDICTED: similar to activating signal cointegrator 1 compl…
267639_at	AT2G42200	23.485	94.79	4.03619	Identical to Squamosa promoter-binding-like protein 9 (SPL9) [Arabidopsis Thaliana] (GB:Q700W2;GB:O48527;GB:Q94AJ2;GB:Q9SMX7); similar to squamosa promoter-binding protein, putative [Arabidopsis thaliana] (TAIR:AT3G57920.1); similar to squamosa promoter binding protein-homologue 5 [Antirrhinum majus] (GB:CAB56570.1); contains InterPro domain SBP; (InterPro:IPR004333)

## Sheet: Table S2b
Table S2(b). Expression Levels and fold induction in all cold downregulated genes selected from wild-type samples
Wt-0: Col-0 wild type at 0 hpi with cold Stress FC: Fold change
Wt-24: Col-0 wild type at 24 hpi with cold Stress
probe name	gene name	Wt-0	Wt-24	FC	description
244904_at	ATMG00670	28.115	11.44	0.4069	hypothetical protein
244965_at	ATCG00590	1257.66	610.04	0.48506	hypothetical protein
244983_at	ATCG00790	3087.48	1442.74	0.467286	chloroplast gene encoding a ribosomal protein L16, which is a constituent of 50S large ribosomal subunit
244995_at	ATCG00150	417.295	114.5	0.274386	Encodes a subunit of ATPase complex CF0, which is a proton channel that supplies the proton motive force to drive ATP synthesis by CF1 portion of the complex.
245024_at	ATCG00120	2238.41	1052.99	0.470419	Encodes the ATPase alpha subunit, which is a subunit of ATP synthase and part of the CF1 portion which catalyzes the conversion of ADP to ATP using the proton motive force. This complex is located in the thylakoid membrane of the chloroplast.
245026_at	ATCG00140	2186.13	979.735	0.44816	ATPase III subunit
245032_at	AT2G26630	11.08	4.85	0.437726	transposase IS4 family protein, contains Pfam profile: PF01609 transposase DDE domain
245035_at	AT2G26400	40.03	16.245	0.405821	Encodes a protein predicted to belong to the acireductone dioxygenase (ARD/ARDÂ)family.
245041_at	AT2G26530	91.095	29.68	0.325814	unknown function
245051_at	AT2G23320	156.09	53.625	0.343552	Encodes WRKY DNA-binding protein 15 (WRKY15).
245084_at	AT2G23290	81.16	18.1	0.223016	Member of the R2R3 factor gene family.
[truncated: 1,737 more rows]

## Sheet: Table S2c
Table S2(c). Expression Levels and fold induction in all drought upregulated genes selected from wild-type samples
[truncated: 255 more rows]

## Sheet: Table S2d
Table S2(d). Expression Levels and fold induction in all drought downregulated genes selected from wild-type samples
[truncated: 306 more rows]

[truncated: 2 more sheets: Table S2e, Table S2f]
