# Supplementary material for: Transcriptome Analysis Reveals Genes Commonly Induced by Botrytis cinerea Infection, Cold, Drought and Oxidative Stresses in Arabidopsis
Source: PLoS One. 2014 Nov 25;9(11):e113718. doi: 10.1371/journal.pone.0113718 (PMC4244146; doi:10.1371/journal.pone.0113718)
Supplement: Table S3 — List of probe sets/array elements and locus identifiers corresponding to genes induced by B. cinerea inoculation and (a) cold, (b) drought, or (c) oxidative stress; or to genes repressed by B. cinerea inoculation and (d) cold, (e) drought, or (f) oxidative stress. (XLSX) [file pone.0113718.s005.xlsx]

## Sheet: Table S3a
Table S3(a). List of probe sets/array elements and locus identifiers corresponding to genes that are upregulated both to B. cinerea inocluation and cold stress
Array Element	Locus Identifier	Annotation
263472_at	AT2G31955	CNX2 (COFACTOR OF NITRATE REDUCTASE AND XANTHINE DEHYDROGENASE 2); catalytic
260924_at	AT1G21590	protein kinase family protein
259137_at	AT3G10300	calcium-binding EF hand family protein
253114_at	AT4G35860	ATGB2/ATRAB2C/ATRABB1B (GTP-BINDING 2); GTP binding
247707_at	AT5G59450	scarecrow-like transcription factor 11 (SCL11)
261125_at	AT1G04990	zinc finger (CCCH-type) family protein
252374_at	AT3G48100	ARR5 (ARABIDOPSIS RESPONSE REGULATOR 5); transcription regulator/ two-component response regulator
267280_at	AT2G19450	TAG1 (TRIACYLGLYCEROL BIOSYNTHESIS DEFECT 1); diacylglycerol O-acyltransferase
261749_at	AT1G76180	ERD14 (EARLY RESPONSE TO DEHYDRATION 14)
257191_at	AT3G13175	similar to unnamed protein product [Vitis vinifera] (GB:CAO45116.1)
252927_at	AT4G39090	RD19 (RESPONSIVE TO DEHYDRATION 19); cysteine-type peptidase
256156_at	AT3G08510	ATPLC2 (PHOSPHOLIPASE C 2); phospholipase C
266797_at	AT2G22840	AtGRF1 (GROWTH-REGULATING FACTOR 1)
249581_at	AT5G37600	ATGSR1 (Arabidopsis thaliana glutamine synthase clone R1); glutamate-ammonia ligase
259516_at	AT1G20450	ERD10/LTI45 (EARLY RESPONSIVE TO DEHYDRATION 10)
251659_at	AT3G57090	BIGYIN; binding
245711_at	AT5G04340	C2H2 (ZINC FINGER OF ARABIDOPSIS THALIANA 6); nucleic acid binding / transcription factor/ zinc ion binding
263513_at	AT2G12400	similar to unknown protein [Arabidopsis thaliana] (TAIR:AT2G25270.1); similar to hypothetical protein OsJ_008445 [Oryza sativa (japonica cultivar-group)] (GB:EAZ24962.1)
263912_at	AT2G36390	SBE2.1 (STARCH BRANCHING ENZYME 2.1); 1,4-alpha-glucan branching enzyme
254268_at	AT4G23040	UBX domain-containing protein
247450_at	AT5G62350	invertase/pectin methylesterase inhibitor family protein / DC 1.2 homolog (FL5-2I22)
264096_at	AT1G78995	similar to unnamed protein product [Vitis vinifera] (GB:CAO41778.1)
261315_at	AT1G53170	ATERF-8/ATERF8 (ETHYLENE RESPONSE ELEMENT BINDING FACTOR 4); DNA binding / transcription factor/ transcription repressor
265119_at	AT1G62570	flavin-containing monooxygenase family protein / FMO family protein
250956_at	AT5G03210	unknown protein
264209_at	AT1G22740	RAB7 (Ras-related protein 7); GTP binding
263497_at	AT2G42540	COR15A (COLD-REGULATED 15A)
246189_at	AT5G20910	zinc finger (C3HC4-type RING finger) family protein
264211_at	AT1G22770	GI (GIGANTEA); binding
250445_at	AT5G10760	aspartyl protease family protein
257985_at	AT3G20810	transcription factor jumonji (jmjC) domain-containing protein
251789_at	AT3G55450	protein kinase, putative
262629_at	AT1G06460	ACD32.1 (ALPHA-CRYSTALLIN DOMAIN 31.2)
247177_at	AT5G65300	unknown protein
251346_at	AT3G60980	pentatricopeptide (PPR) repeat-containing protein
250380_at	AT5G11600	similar to unknown protein [Arabidopsis thaliana] (TAIR:AT1G19990.1); similar to unnamed protein product [Vitis vinifera] (GB:CAO44023.1)
248581_at	AT5G49900	catalytic
266977_at	AT2G39420	esterase/lipase/thioesterase family protein
250694_at	AT5G06710	HAT14 (homeobox-leucine zipper protein 14); DNA binding / transcription factor
265244_at	AT2G43018;AT2G43020	[AT2G43018, CPuORF17 (Conserved peptide upstream open reading frame 17)];[AT2G43020, ATPAO2 (POLYAMINE OXIDASE 2); amine oxidase]
258189_at	AT3G17860	JAI3/JAZ3/TIFY6B (JASMONATE-ZIM-DOMAIN PROTEIN 3)
247541_at	AT5G61660	glycine-rich protein
256060_at	AT1G07050	CONSTANS-like protein-related
250191_at	AT5G14270	ATBET9 (ARABIDOPSIS THALIANA BROMODOMAIN AND EXTRATERMINAL DOMAIN PROTEIN 9); DNA binding
246305_at	AT3G51890	protein binding / protein transporter/ structural molecule
254890_at	AT4G11600	ATGPX6 (GLUTATHIONE PEROXIDASE 6); glutathione peroxidase
261318_at	AT1G53035	similar to unknown protein [Arabidopsis thaliana] (TAIR:AT3G15358.1); similar to unnamed protein product [Vitis vinifera] (GB:CAO69750.1)
256092_at	AT1G20696	HMGB3 (HIGH MOBILITY GROUP B 3); transcription factor
255980_at	AT1G33970	avirulence-responsive protein, putative / avirulence induced gene protein, putative / AIG protein, putative
251916_at	AT3G53960	proton-dependent oligopeptide transport (POT) family protein
249091_at	AT5G43860	ATCLH2 (Chlorophyll-chlorophyllido hydrolase 2)
262248_at	AT1G48370	YSL8 (YELLOW STRIPE LIKE 8); oligopeptide transporter
266071_at	AT2G18680;AT2G18670	[AT2G18680, similar to unknown protein [Arabidopsis thaliana] (TAIR:AT2G18690.1); similar to hypothetical protein OsI_029427 [Oryza sativa (indica cultivar-group)] (GB:EAZ08195.1)];[AT2G18670, zinc finger (C3HC4-type RING finger) family protein]
257053_at	AT3G15210	ATERF-4/ATERF4/ERF4/RAP2.5 (ETHYLENE RESPONSIVE ELEMENT BINDING FACTOR 4); DNA binding / protein binding / transcription factor/ transcription repressor
264652_at	AT1G08920	sugar transporter, putative
261057_at	AT1G01230	ORMDL family protein
248833_at	AT5G47120	ATBI-1 (ARABIDOPSIS BAX INHIBITOR 1)
245998_at	AT5G20830	SUS1 (SUCROSE SYNTHASE 1); UDP-glycosyltransferase/ sucrose synthase
265333_at	AT2G18350	ATHB24 (ARABIDOPSIS THALIANA HOMEOBOX PROTEIN 24); DNA binding / transcription factor
258742_at	AT3G05800	transcription factor
258158_at	AT3G17790	ATACP5 (acid phosphatase 5); acid phosphatase/ protein serine/threonine phosphatase
267080_at	AT2G41190	amino acid transporter family protein
246791_at	AT5G27280	zinc finger (DNL type) family protein
262050_at	AT1G80130	binding
265913_at	AT2G25625	similar to unnamed protein product [Vitis vinifera] (GB:CAO44157.1)
259878_at	AT1G76790	O-methyltransferase family 2 protein
263250_at	AT2G31390	pfkB-type carbohydrate kinase family protein
256061_at	AT1G07040	similar to unknown protein [Arabidopsis thaliana] (TAIR:AT1G27030.1); similar to unnamed protein product [Vitis vinifera] (GB:CAO41035.1)
267084_at	AT2G41180	sigA-binding protein-related
261192_at	AT1G32870	ANAC013 (Arabidopsis NAC domain containing protein 13); transcription factor
247403_at	AT5G62740	band 7 family protein
260005_at	AT1G67920	similar to unknown protein [Arabidopsis thaliana] (TAIR:AT1G24600.1)
255479_at	AT4G02380	SAG21 (SENESCENCE-ASSOCIATED GENE 21)
262309_at	AT1G70820	phosphoglucomutase, putative / glucose phosphomutase, putative
263379_at	AT2G40140	CZF1/ZFAR1; transcription factor
258996_at	AT3G01800	ribosome recycling factor family protein / ribosome releasing factor family protein
252175_at	AT3G50700	ATIDD2 (ARABIDOPSIS THALIANA INDETERMINATE(ID)-DOMAIN 2); nucleic acid binding / transcription factor/ zinc ion binding
253722_at	AT4G29190	zinc finger (CCCH-type) family protein
261285_at	AT1G35720	ANNAT1 (ANNEXIN ARABIDOPSIS 1); calcium ion binding / calcium-dependent phospholipid binding
259977_at	AT1G76590	zinc-binding family protein
256129_at	AT1G18210	calcium-binding protein, putative
249582_at	AT5G37780	CAM1 (CALMODULIN 1); calcium ion binding
258735_at	AT3G05880	RCI2A (RARE-COLD-INDUCIBLE 2A)
265480_at	AT2G15970	COR413-PM1 (cold regulated 413 plasma membrane 1)
255259_at	AT4G05020	NDB2 (NAD(P)H DEHYDROGENASE B2); disulfide oxidoreductase
264123_at	AT1G02270	endonuclease/exonuclease/phosphatase family protein / calcium-binding EF hand family protein
261109_at	AT1G75450	CKX5 (CYTOKININ OXIDASE 5); cytokinin dehydrogenase
264048_at	AT2G22400	NOL1/NOP2/sun family protein
252118_at	AT3G51400	similar to unknown protein [Arabidopsis thaliana] (TAIR:AT4G35720.1); similar to unnamed protein product [Vitis vinifera] (GB:CAO23715.1); contains InterPro domain Protein of unknown function DUF241, plant (InterPro:IPR004320)
252391_at	AT3G47860	apolipoprotein D-related
248243_at	AT5G53590;AT5G53588	[AT5G53590, auxin-responsive family protein];[AT5G53588, CPuORF50 (Conserved peptide upstream open reading frame 50)]
265354_at	AT2G16700	ADF5 (ACTIN DEPOLYMERIZING FACTOR 5); actin binding
264580_at	AT1G05340	similar to unknown protein [Arabidopsis thaliana] (TAIR:AT2G32210.1)
258901_at	AT3G05640	protein phosphatase 2C, putative / PP2C, putative
246018_at	AT5G10695	similar to unknown protein [Arabidopsis thaliana] (TAIR:AT5G57123.1); similar to unknown [Picea sitchensis] (GB:ABK22689.1)
249128_at	AT5G43440	2-oxoglutarate-dependent dioxygenase, putative
249422_at	AT5G39760	ATHB23 (ARABIDOPSIS THALIANA HOMEOBOX PROTEIN 23); DNA binding / transcription factor
249746_at	AT5G24590	ANAC091/TIP (TCV-INTERACTING PROTEIN); transcription coactivator/ transcription factor
258970_at	AT3G10410	SCPL49 (serine carboxypeptidase-like 49); serine carboxypeptidase
258207_at	AT3G14050	RSH2 (RELA-SPOT HOMOLOG); catalytic
252591_at	AT3G45600	TET3 (TETRASPANIN3)
263221_at	AT1G30620	HSR8/MUR4/UXE1 (MURUS 4); UDP-arabinose 4-epimerase/ catalytic
253063_at	AT4G37640	ACA2 (CALCIUM ATPASE 2); calmodulin binding
262722_at	AT1G43620	UDP-glucose:sterol glucosyltransferase, putative
245365_at	AT4G17720	RNA recognition motif (RRM)-containing protein
247545_at	AT5G61530	small G protein family protein / RhoGAP family protein
245699_at	AT5G04250	OTU-like cysteine protease family protein
245428_at	AT4G17570	zinc finger (GATA type) family protein
252956_at	AT4G38580	ATFP6 (FARNESYLATED PROTEIN 6); metal ion binding
251221_at	AT3G62550	universal stress protein (USP) family protein
253277_at	AT4G34230	CAD5 (CINNAMYL ALCOHOL DEHYDROGENASE 5); cinnamyl-alcohol dehydrogenase
265510_at	AT2G05630	ATG8D (autophagy gene 8-related); microtubule binding
245230_at	AT4G25610	zinc finger (C2H2 type) family protein
253053_at	AT4G37470	hydrolase, alpha/beta fold family protein
256091_at	AT1G20693	HMGB2 (HIGH MOBILITY GROUP B 2); transcription factor
248001_at	AT5G55990	CBL2 (calcineurin B-like protein 2); calcium ion binding
250412_at	AT5G11150	ATVAMP713 (Arabidopsis thaliana vesicle-associated membrane protein 713)
253872_at	AT4G27410	RD26 (RESPONSIVE TO DESSICATION 26); transcription factor
258092_at	AT3G14595	similar to unknown protein [Arabidopsis thaliana] (TAIR:AT1G17080.1); similar to unknown [Populus trichocarpa] (GB:ABK95219.1); contains domain PTHR10052 (PTHR10052); contains domain PTHR10052:SF2 (PTHR10052:SF2)
266553_at	AT2G46170	reticulon family protein (RTNLB5)
253981_at	AT4G26670	mitochondrial import inner membrane translocase subunit Tim17/Tim22/Tim23 family protein
248744_at	AT5G48250	zinc finger (B-box type) family protein
261661_at	AT1G18360	hydrolase, alpha/beta fold family protein
253218_at	AT4G34980	SLP2 (subtilisin-like serine protease 2); subtilase
265478_at	AT2G15890	MEE14 (maternal effect embryo arrest 14)
255477_at	AT4G02370	similar to unknown protein [Arabidopsis thaliana] (TAIR:AT1G02816.1); similar to unnamed protein product [Vitis vinifera] (GB:CAO40037.1); similar to hypothetical protein [Vitis vinifera] (GB:CAN69598.1); contains InterPro domain Protein of unknown function DUF538 (InterPro:IPR007493)
255331_at	AT4G04330	similar to unnamed protein product [Vitis vinifera] (GB:CAO69665.1)
264000_at	AT2G22500	mitochondrial substrate carrier family protein
245038_at	AT2G26560	PLP2 (PHOSPHOLIPASE A 2A); nutrient reservoir
265283_at	AT2G20370	KAM1/MUR3 (MURUS 3); catalytic/ transferase, transferring glycosyl groups
248236_at	AT5G53870	plastocyanin-like domain-containing protein
262644_at	AT1G62710	BETA-VPE (vacuolar processing enzyme beta); cysteine-type endopeptidase
264019_at	AT2G21130	peptidyl-prolyl cis-trans isomerase / cyclophilin (CYP2) / rotamase
253167_at	AT4G35310	CPK5 (CALMODULIN-DOMAIN PROTEIN KINASE 5); calmodulin-dependent protein kinase/ kinase
256017_at	AT1G19180	JAZ1/TIFY10A (JASMONATE-ZIM-DOMAIN PROTEIN 1); protein binding
263330_at	AT2G15320	leucine-rich repeat family protein
264987_at	AT1G27030	similar to unknown protein [Arabidopsis thaliana] (TAIR:AT1G27020.1); similar to unknown protein [Oryza sativa (japonica cultivar-group)] (GB:AAN05517.1); similar to Os10g0463800 [Oryza sativa (japonica cultivar-group)] (GB:NP_001064789.1)
254659_at	AT4G18240	ATSS4/SSIV (STARCH SYNTHASE 4); transferase, transferring glycosyl groups
267374_at	AT2G26230	uricase / urate oxidase / nodulin 35, putative
255070_at	AT4G09020	ATISA3/ISA3 (ISOAMYLASE 3); alpha-amylase
254106_at	AT4G24990	ATGP4 (Arabidopsis thaliana geranylgeranylated protein)
260986_at	AT1G53580	ETHE1/GLX2-3/GLY3 (GLYOXALASE 2-3); hydroxyacylglutathione hydrolase
245434_at	AT4G17140	pleckstrin homology (PH) domain-containing protein
247653_at	AT5G59950	RNA and export factor-binding protein, putative
261254_at	AT1G05805	basic helix-loop-helix (bHLH) family protein
247498_at	AT5G61810	mitochondrial substrate carrier family protein
250649_at	AT5G06690	(THIOREDOXIN-LIKE 5); thiol-disulfide exchange intermediate
263901_at	AT2G36320	zinc finger (AN1-like) family protein
260636_at	AT1G62430	ATCDS1 (CDP-diacylglycerol synthase 1); phosphatidate cytidylyltransferase
253871_at	AT4G27440	PORB (PROTOCHLOROPHYLLIDE OXIDOREDUCTASE B); oxidoreductase/ protochlorophyllide reductase
249719_at	AT5G35735	auxin-responsive family protein
245352_at	AT4G15490	UGT84A3; UDP-glycosyltransferase/ sinapate 1-glucosyltransferase/ transferase, transferring glycosyl groups
259253_at	AT3G07640	similar to unnamed protein product [Vitis vinifera] (GB:CAO41126.1)
267010_at	AT2G39250	SNZ (SCHNARCHZAPFEN); DNA binding / transcription factor
263931_at	AT2G36220	similar to unknown protein [Arabidopsis thaliana] (TAIR:AT3G52710.1); similar to unnamed protein product [Vitis vinifera] (GB:CAO15901.1)
245188_at	AT1G67660	DNA binding / magnesium ion binding / nuclease
247989_at	AT5G56350	pyruvate kinase, putative
260547_at	AT2G43550	trypsin inhibitor, putative
250781_at	AT5G05410	DREB2A (DRE-BINDING PROTEIN 2A); DNA binding / transcription activator/ transcription factor
248466_at	AT5G50720	ATHVA22E (Arabidopsis thaliana HVA22 homologue E)
263249_at	AT2G31360	ADS2 (16:0DELTA9 ARABIDOPSIS DESATURASE 2); oxidoreductase
247302_at	AT5G63880	VPS20.1
258894_at	AT3G05650	disease resistance family protein
256150_at	AT1G55120	ATFRUCT5 (BETA-FRUCTOFURANOSIDASE 5); hydrolase, hydrolyzing O-glycosyl compounds / levanase
253581_at	AT4G30660	hydrophobic protein, putative / low temperature and salt responsive protein, putative
253282_at	AT4G34120	LEJ1 (LOSS OF THE TIMING OF ET AND JA BIOSYNTHESIS 1)
251494_at	AT3G59350	serine/threonine protein kinase, putative
259925_at	AT1G75040	PR5 (PATHOGENESIS-RELATED GENE 5)
259517_at	AT1G20630	CAT1 (CATALASE 1); catalase
255232_at	AT4G05330	AGD13 (ARF-GAP DOMAIN 13); ARF GTPase activator/ zinc ion binding
247407_at	AT5G62900	similar to unknown protein [Arabidopsis thaliana] (TAIR:AT5G50090.1); similar to Os09g0381600 [Oryza sativa (japonica cultivar-group)] (GB:NP_001063061.1); similar to unnamed protein product [Vitis vinifera] (GB:CAO40951.1)
260412_at	AT1G69830	AMY3/ATAMY3 (ALPHA-AMYLASE-LIKE 3); alpha-amylase
258683_at	AT3G08760	ATSIK; kinase
252527_at	AT3G46440	UXS5 (UDP-Xyl synthase 5); catalytic
260051_at	AT1G78210	hydrolase, alpha/beta fold family protein
266839_at	AT2G25930	ELF3 (EARLY FLOWERING 3)
262188_at	AT1G77810	galactosyltransferase family protein
257224_at	AT3G27870	haloacid dehalogenase-like hydrolase family protein
267392_at	AT2G44490	PEN2 (PENETRATION 2); hydrolase, hydrolyzing O-glycosyl compounds
261428_at	AT1G18870	ICS2; isochorismate synthase
261076_at	AT1G07420	SMO2-2 (sterol 4-alpha-methyl-oxidase 2); C-4 methylsterol oxidase
246343_at	AT3G56720	similar to unnamed protein product [Vitis vinifera] (GB:CAO63033.1)
262784_at	AT1G10760	SEX1 (STARCH EXCESS 1)
262296_at	AT1G27630	CYCT1;3; cyclin-dependent protein kinase
262609_at	AT1G13930	similar to nodulin-related [Arabidopsis thaliana] (TAIR:AT2G03440.1); similar to hypothetical protein [Vitis vinifera] (GB:CAN63832.1)
252102_at	AT3G50970	LTI30 (LOW TEMPERATURE-INDUCED 30)
259018_at	AT3G07390	AIR12 (Auxin-Induced in Root cultures 12); extracellular matrix structural constituent
248381_at	AT5G51830	pfkB-type carbohydrate kinase family protein
252885_at	AT4G39260	ATGRP8/GR-RBP8 (COLD, CIRCADIAN RHYTHM, AND RNA BINDING 1, GLYCINE-RICH PROTEIN 8); RNA binding
258507_at	AT3G06500	beta-fructofuranosidase, putative / invertase, putative / saccharase, putative / beta-fructosidase, putative
254778_at	AT4G12750	sequence-specific DNA binding / transcription factor
257444_at	AT2G12550	ubiquitin-associated (UBA)/TS-N domain-containing protein
267278_at	AT2G19350	similar to unknown protein [Arabidopsis thaliana] (TAIR:AT4G29850.1); similar to hypothetical protein [Vitis vinifera] (GB:CAN75495.1); contains InterPro domain Protein of unknown function DUF872, eukaryotic (InterPro:IPR008590)
256221_at	AT1G56300	DNAJ heat shock N-terminal domain-containing protein
245433_at	AT4G17140	pleckstrin homology (PH) domain-containing protein
252940_at	AT4G39270	leucine-rich repeat transmembrane protein kinase, putative
259971_at	AT1G76580	transcription factor
254232_at	AT4G23600	CORI3 (CORONATINE INDUCED 1, JASMONIC ACID RESPONSIVE 2); transaminase
256676_at	AT3G52180	ATPTPKIS1/DSP4/SEX4 (STARCH-EXCESS 4); polysaccharide binding / protein tyrosine/serine/threonine phosphatase
245641_at	AT1G25370	similar to unknown protein [Arabidopsis thaliana] (TAIR:AT1G68340.1); similar to unnamed protein product [Vitis vinifera] (GB:CAO68084.1); contains InterPro domain Protein of unknown function DUF1639 (InterPro:IPR012438)
250062_at	AT5G17760	AAA-type ATPase family protein
259445_at	AT1G02400	ATGA2OX6/DTA1 (GIBBERELLIN 2-OXIDASE 6); gibberellin 2-beta-dioxygenase
247723_at	AT5G59220	protein phosphatase 2C, putative / PP2C, putative
250401_at	AT5G10780	similar to unknown [Populus trichocarpa] (GB:ABK95804.1); contains InterPro domain Uncharacterised conserved protein UCP017207, transmembrane-p85 (InterPro:IPR016687); contains InterPro domain Protein of unknown function DUF1077 (InterPro:IPR009445)
247794_at	AT5G58670	ATPLC1 (PHOSPHOLIPASE C 1); phospholipase C
266923_at	AT2G45980	similar to unknown protein [Arabidopsis thaliana] (TAIR:AT4G00355.2); similar to unknown protein [Arabidopsis thaliana] (TAIR:AT4G00355.3); similar to unknown protein [Arabidopsis thaliana] (TAIR:AT4G00355.1); similar to unknown [Populus trichocarpa] (GB:ABK94390.1)
265025_at	AT1G24575	unknown protein
256981_at	AT3G13380	BRL3 (BRI1-LIKE 3); protein binding / protein kinase
263669_at	AT1G04400	CRY2 (CRYPTOCHROME 2)
253245_at	AT4G34590;AT4G34588	[AT4G34590, GBF6 (ARABIDOPSIS THALIANA BASIC LEUCINE-ZIPPER 11); DNA binding / protein heterodimerization/ transcription factor];[AT4G34588, CPuORF2 (Conserved peptide upstream open reading frame 2)]
246831_at	AT5G26340	MSS1 (SUGAR TRANSPORT PROTEIN 13); carbohydrate transmembrane transporter/ hexose:hydrogen symporter/ high-affinity hydrogen:glucose symporter/ sugar:hydrogen ion symporter
264799_at	AT1G08550	NPQ1 (NON-PHOTOCHEMICAL QUENCHING 1)
262440_at	AT1G47710	(ATSERPIN1); cysteine protease inhibitor/ serine-type endopeptidase inhibitor
264314_at	AT1G70420	similar to unknown protein [Arabidopsis thaliana] (TAIR:AT1G23710.1); similar to unnamed protein product [Vitis vinifera] (GB:CAO66069.1); contains InterPro domain Protein of unknown function DUF1645 (InterPro:IPR012442)
263412_at	AT2G28720	histone H2B, putative
257154_at	AT3G27210	Identical to Uncharacterized protein At3g27210 (Y-2) [Arabidopsis Thaliana] (GB:Q9LK32); similar to unknown protein [Arabidopsis thaliana] (TAIR:AT5G40860.1); similar to unnamed protein product [Vitis vinifera] (GB:CAO14583.1)
251084_at	AT5G01520	zinc finger (C3HC4-type RING finger) family protein
255525_at	AT4G02340	epoxide hydrolase, putative
263065_at	AT2G18170	ATMPK7 (MAP KINASE 7); MAP kinase/ kinase
245319_at	AT4G16146	similar to unknown protein [Arabidopsis thaliana] (TAIR:AT1G69510.2); similar to unknown protein [Arabidopsis thaliana] (TAIR:AT1G69510.1); similar to unknown protein [Arabidopsis thaliana] (TAIR:AT1G69510.3); similar to unnamed protein product [Vitis vinifera] (GB:CAO44882.1); contains InterPro domain Lg106-like (InterPro:IPR012482)
258719_at	AT3G09540	pectate lyase family protein
266673_at	AT2G29630	thiamine biosynthesis family protein / thiC family protein
264516_at	AT1G10090	similar to RXW8 [Arabidopsis thaliana] (TAIR:AT1G58520.1); similar to hypothetical protein OsI_012954 [Oryza sativa (indica cultivar-group)] (GB:EAY91721.1); similar to hypothetical protein OsJ_011922 [Oryza sativa (japonica cultivar-group)] (GB:EAZ28439.1); similar to unnamed protein product [Vitis vinifera] (GB:CAO61522.1); contains InterPro domain Protein of unknown function DUF221; (InterPro:…
260549_at	AT2G43535	trypsin inhibitor, putative
253120_at	AT4G35790	ATPLDDELTA (Arabidopsis thaliana phospholipase D delta); phospholipase D
259570_at	AT1G20440	COR47 (cold regulated 47)
254563_at	AT4G19120	ERD3 (EARLY-RESPONSIVE TO DEHYDRATION 3)
249204_at	AT5G42570	similar to unknown protein [Arabidopsis thaliana] (TAIR:AT1G11905.1); similar to unnamed protein product [Vitis vinifera] (GB:CAO24012.1); contains InterPro domain B-cell receptor-associated 31-like; (InterPro:IPR008417)
260728_at	AT1G48210	serine/threonine protein kinase, putative
252468_at	AT3G46970	ATPHS2/PHS2 (ALPHA-GLUCAN PHOSPHORYLASE 2); phosphorylase/ transferase, transferring glycosyl groups
253994_at	AT4G26080	ABI1 (ABA INSENSITIVE 1); calcium ion binding / protein serine/threonine phosphatase
260590_at	AT1G53310	ATPPC1 (PHOSPHOENOLPYRUVATE CARBOXYLASE 1); phosphoenolpyruvate carboxylase
264968_at	AT1G67360	rubber elongation factor (REF) family protein
249220_at	AT5G42420	transporter-related
247655_at	AT5G59820	RHL41 (RESPONSIVE TO HIGH LIGHT 41); nucleic acid binding / transcription factor/ zinc ion binding
256576_at	AT3G28210	PMZ; zinc ion binding
259081_at	AT3G05030	NHX2 (sodium proton exchanger 2); sodium:hydrogen antiporter
247047_at	AT5G66650	similar to unknown protein [Arabidopsis thaliana] (TAIR:AT2G23790.1); similar to unnamed protein product [Vitis vinifera] (GB:CAO22909.1); contains InterPro domain Protein of unknown function DUF607 (InterPro:IPR006769)
251927_at	AT3G53990	universal stress protein (USP) family protein
258332_at	AT3G16180	proton-dependent oligopeptide transport (POT) family protein
259626_at	AT1G42990	ATBZIP60 (BASIC REGION/LEUCINE ZIPPER MOTIF 60); DNA binding / transcription factor
261937_at	AT1G22570	proton-dependent oligopeptide transport (POT) family protein
259768_at	AT1G29390	COR314-TM2 (cold regulated 314 thylakoid membrane 2)
260450_at	AT1G72390	similar to unnamed protein product [Vitis vinifera] (GB:CAO45587.1)
245734_at	AT1G73480	hydrolase, alpha/beta fold family protein
255221_at	AT4G05150	octicosapeptide/Phox/Bem1p (PB1) domain-containing protein
259354_at	AT3G05220	heavy-metal-associated domain-containing protein
255795_at	AT2G33380	RD20 (RESPONSIVE TO DESSICATION 20); calcium ion binding
259426_at	AT1G01470	LEA14 (LATE EMBRYOGENESIS ABUNDANT 14)
259043_at	AT3G03440	armadillo/beta-catenin repeat family protein
267355_at	AT2G39900	LIM domain-containing protein
264515_at	AT1G10090	similar to RXW8 [Arabidopsis thaliana] (TAIR:AT1G58520.1); similar to hypothetical protein OsI_012954 [Oryza sativa (indica cultivar-group)] (GB:EAY91721.1); similar to hypothetical protein OsJ_011922 [Oryza sativa (japonica cultivar-group)] (GB:EAZ28439.1); similar to unnamed protein product [Vitis vinifera] (GB:CAO61522.1); contains InterPro domain Protein of unknown function DUF221; (InterPro:…
258452_at	AT3G22370	AOX1A (alternative oxidase 1A); alternative oxidase
248745_at	no_match	no_match
260627_at	AT1G62310	transcription factor jumonji (jmjC) domain-containing protein
245600_at	AT4G14230	CBS domain-containing protein-related
245602_at	AT4G14270	Protein containing PAM2 motif which mediates interaction with the PABC domain of polyadenyl binding proteins.
246288_at	AT1G31850	dehydration-responsive protein, putative
263493_at	AT2G42520	DEAD box RNA helicase, putative
249806_at	AT5G23850	similar to unknown protein [Arabidopsis thaliana] (TAIR:AT3G48980.1); similar to unnamed protein product [Vitis vinifera] (GB:CAO17250.1); contains InterPro domain Protein of unknown function DUF821, CAP10-like (InterPro:IPR008539); contains InterPro domain Lipopolysaccharide-modifying protein (InterPro:IPR006598)
254073_at	AT4G25500	ATRSP35 (Arabidopsis thaliana arginine/serine-rich splicing factor 35); RNA binding
258777_at	AT3G11850	similar to unknown protein [Arabidopsis thaliana] (TAIR:AT5G06560.1); similar to unnamed protein product [Vitis vinifera] (GB:CAO39886.1); contains InterPro domain Protein of unknown function DUF593 (InterPro:IPR007656)
245432_at	AT4G17100	serine protease protein -related, expressed pseudogene, blastp match of 64% identity and 1.9e-114 P-value to GP|29367523|gb|AAO72617.1||AY224498 putative serine protease-like protein {Oryza sativa (japonica cultivar-group)}
250096_at	AT5G17190	similar to unknown protein [Arabidopsis thaliana] (TAIR:AT3G03160.1); similar to unnamed protein product [Vitis vinifera] (GB:CAO42347.1)
258665_at	AT3G08710	ATH9 (thioredoxin H-type 9); thiol-disulfide exchange intermediate
249237_at	AT5G42050	similar to unknown protein [Arabidopsis thaliana] (TAIR:AT3G27090.1); similar to unknown [Populus trichocarpa] (GB:ABK95892.1); contains InterPro domain Kelch related (InterPro:IPR013089); contains InterPro domain Development and cell death (InterPro:IPR013989)
247525_at	AT5G61380	TOC1 (TIMING OF CAB EXPRESSION 1); transcription regulator
260489_at	AT1G51610	cation efflux family protein / metal tolerance protein, putative (MTPc4)
254670_at	AT4G18390	TCP family transcription factor, putative
266516_at	AT2G47880	glutaredoxin family protein
249266_at	AT5G41670	6-phosphogluconate dehydrogenase family protein
251644_at	AT3G57540	remorin family protein
260345_at	AT1G69270	RPK1 (RECEPTOR-LIKE PROTEIN KINASE 1); kinase
261676_at	AT1G18480	calcineurin-like phosphoesterase family protein
255664_at	AT4G00440	similar to unknown protein [Arabidopsis thaliana] (TAIR:AT2G45900.1); similar to unnamed protein product [Vitis vinifera] (GB:CAO39618.1); contains domain PTHR21726:SF4 (PTHR21726:SF4); contains domain PTHR21726 (PTHR21726)
247287_at	AT5G64230	similar to unknown protein [Arabidopsis thaliana] (TAIR:AT3G19920.1); similar to hypothetical protein [Trifolium pratense] (GB:BAE71289.1)
255953_at	AT1G22070	TGA3 (TGA1a-related gene 3); DNA binding / calmodulin binding / transcription factor
246881_at	AT5G26040	HDA2 (histone deacetylase 2); histone deacetylase
258692_at	AT3G08640	alphavirus core protein family
264006_at	AT2G22430	ATHB6 (ARABIDOPSIS THALIANA HOMEOBOX PROTEIN 6); transcription factor
264957_at	AT1G77000	ATSKP2;2/SKP2B (ARABIDOPSIS HOMOLOG OF HOMOLOG OF HUMAN SKP2 2); ubiquitin-protein ligase
248592_at	AT5G49280	hydroxyproline-rich glycoprotein family protein
263870_at	AT2G22010	zinc finger (C3HC4-type RING finger) family protein
259118_at	AT3G01310	acid phosphatase/ oxidoreductase/ transition metal ion binding
262892_at	AT1G79440	ALDH5F1 (SUCCINIC SEMIALDEHYDE DEHYDROGENASE); 3-chloroallyl aldehyde dehydrogenase/ succinate-semialdehyde dehydrogenase
251200_at	AT3G63010	ATGID1B/GID1B (GA INSENSITIVE DWARF1B); hydrolase
246756_at	AT5G27930	protein phosphatase 2C, putative / PP2C, putative
263548_at	AT2G21660	ATGRP7 (COLD, CIRCADIAN RHYTHM, AND RNA BINDING 2); RNA binding / double-stranded DNA binding / single-stranded DNA binding
257925_at	AT3G23170	similar to unknown protein [Arabidopsis thaliana] (TAIR:AT4G14450.1)
265900_at	AT2G25730	binding / heme binding
266229_at	AT2G28840	ankyrin repeat family protein
245904_at	AT5G11110	ATSPS2F/SPS1 (SUCROSE PHOSPHATE SYNTHASE 1); sucrose-phosphate synthase
267411_at	AT2G34930	disease resistance family protein
247937_at	AT5G57110	ACA8 (AUTOINHIBITED CA2+ -ATPASE, ISOFORM 8); calcium-transporting ATPase/ calmodulin binding
265271_at	AT2G28360	SIT4 phosphatase-associated family protein
245694_at	AT5G04170	calcium-binding EF hand family protein
262313_at	AT1G70900	similar to unknown protein [Arabidopsis thaliana] (TAIR:AT1G23110.3); similar to unknown protein [Arabidopsis thaliana] (TAIR:AT1G23110.1); similar to unknown protein [Arabidopsis thaliana] (TAIR:AT1G23110.2); similar to hypothetical protein [Vitis vinifera] (GB:CAN77015.1)
255585_at	AT4G01550	ANAC069 (Arabidopsis NAC domain containing protein 69); transcription factor
258664_at	AT3G08700	UBC12 (ubiquitin-conjugating enzyme 12); ubiquitin-protein ligase
252076_at	AT3G51660	macrophage migration inhibitory factor family protein / MIF family protein
246309_at	AT3G51790	ATG1 (G1p-related protein)
245671_at	AT1G28230	PUP1 (PURINE PERMEASE 1); purine transmembrane transporter
252066_at	AT3G51550	FER (FERONIA); kinase/ protein kinase
259887_at	AT1G76360	protein kinase, putative
261187_at	AT1G32860	glycosyl hydrolase family 17 protein
251132_at	AT5G01200	myb family transcription factor
250127_at	AT5G16380	similar to unknown protein [Arabidopsis thaliana] (TAIR:AT3G07470.1); similar to unnamed protein product [Vitis vinifera] (GB:CAO22944.1); contains InterPro domain Protein of unknown function DUF538 (InterPro:IPR007493)
258435_at	AT3G16740	F-box family protein
257892_at	AT3G17020	universal stress protein (USP) family protein
267461_at	AT2G33830	dormancy/auxin associated family protein
267161_at	no_match	no_match
266848_at	AT2G25950	similar to unknown protein [Arabidopsis thaliana] (TAIR:AT3G04780.1); similar to unknown [Populus trichocarpa] (GB:ABK95895.1); contains InterPro domain Protein of unknown function DUF1000 (InterPro:IPR010400)
257144_at	AT3G27300	G6PD5 (GLUCOSE-6-PHOSPHATE DEHYDROGENASE 5); glucose-6-phosphate dehydrogenase
247641_at	AT5G60540	ATPDX2/EMB2407/PDX2 (PYRIDOXINE BIOSYNTHESIS 2); glutaminase/ glutaminyl-tRNA synthase (glutamine-hydrolyzing)/ protein heterodimerization
251225_at	AT3G62660	GATL7 (Galacturonosyltransferase-like 7); polygalacturonate 4-alpha-galacturonosyltransferase/ transferase, transferring glycosyl groups / transferase, transferring hexosyl groups
255931_at	AT1G12710	ATPP2-A12 (PHLOEM PROTEIN 2-A12); carbohydrate binding
263159_at	AT1G54130	RSH3 (RELA/SPOT HOMOLOG 3); catalytic
247487_at	AT5G62150	peptidoglycan-binding LysM domain-containing protein
247786_at	AT5G58600	PMR5 (POWDERY MILDEW RESISTANT 5)
257226_at	AT3G27880	similar to unknown protein [Arabidopsis thaliana] (TAIR:AT1G23710.1); similar to hypothetical protein [Vitis vinifera] (GB:CAN61665.1); similar to unnamed protein product [Vitis vinifera] (GB:CAO14763.1); contains InterPro domain Protein of unknown function DUF1645 (InterPro:IPR012442)
262503_at	AT1G21670	similar to unknown protein [Arabidopsis thaliana] (TAIR:AT1G21680.1); similar to hypothetical protein [Vitis vinifera] (GB:CAN73514.1); similar to unnamed protein product [Vitis vinifera] (GB:CAO61906.1); contains InterPro domain WD40-like Beta Propeller (InterPro:IPR011659); contains InterPro domain Six-bladed beta-propeller, TolB-like (InterPro:IPR011042)
267538_at	AT2G41870	remorin family protein
266170_at	AT2G39050	hydroxyproline-rich glycoprotein family protein
256763_at	AT3G16860	COBL8 (COBRA-LIKE PROTEIN 8 PRECURSOR)
254998_at	AT4G09760	choline kinase, putative
266225_at	AT2G28900	OEP16 (OUTER ENVELOPE PROTEIN 16); P-P-bond-hydrolysis-driven protein transmembrane transporter
252661_at	AT3G44450	similar to unknown protein [Arabidopsis thaliana] (TAIR:AT3G52740.1); similar to unnamed protein product [Vitis vinifera] (GB:CAO70571.1)
259080_at	AT3G04910	WNK1 (WITH NO LYSINE (K) 1); kinase
265358_at	AT2G16710	hesB-like domain-containing protein
249252_at	AT5G42010	WD-40 repeat family protein
256235_at	AT3G12490	cysteine protease inhibitor, putative / cystatin, putative
253421_at	AT4G32340	binding
247348_at	AT5G63810	BGAL10 (beta-galactosidase 10); beta-galactosidase
256626_at	AT3G20015	pepsin A
258252_at	AT3G15720	glycoside hydrolase family 28 protein / polygalacturonase (pectinase) family protein
254520_at	AT4G19960	potassium ion transmembrane transporter
263517_at	AT2G21620	RD2 (RESPONSIVE TO DESSICATION 2)
246829_at	AT5G26570	PWD (PHOSPHOGLUCAN WATER DIKINASE); catalytic
257926_at	AT3G23280	zinc finger (C3HC4-type RING finger) family protein / ankyrin repeat family protein
261453_at	AT1G21130	O-methyltransferase, putative
245702_at	AT5G04220	ATSYTC/NTMC2T1.3/NTMC2TYPE1.3/SYTC
260410_at	AT1G69870	proton-dependent oligopeptide transport (POT) family protein
259705_at	AT1G77450	ANAC032 (Arabidopsis NAC domain containing protein 32); transcription factor
266799_at	AT2G22860	ATPSK2 (PHYTOSULFOKINE 2 PRECURSOR); growth factor
247983_at	AT5G56630	phosphofructokinase family protein
257654_at	AT3G13310	DNAJ heat shock N-terminal domain-containing protein
248793_at	AT5G47240	ATNUDT8 (Arabidopsis thaliana Nudix hydrolase homolog 8); hydrolase
255923_at	AT1G22180	SEC14 cytosolic factor family protein / phosphoglyceride transfer family protein
254684_at	AT4G13850	ATGRP2 (GLYCINE-RICH RNA-BINDING PROTEIN 2); RNA binding / double-stranded DNA binding / single-stranded DNA binding
259418_at	AT1G02390	ATGPAT2/GPAT2 (GLYCEROL-3-PHOSPHATE ACYLTRANSFERASE 2); acyltransferase
265352_at	AT2G16600	ROC3 (rotamase CyP 3); peptidyl-prolyl cis-trans isomerase
252422_at	AT3G47550	zinc finger (C3HC4-type RING finger) family protein
253215_at	AT4G34950	nodulin family protein
266399_at	AT2G38670	PECT1 (PHOSPHORYLETHANOLAMINE CYTIDYLYLTRANSFERASE 1); ethanolamine-phosphate cytidylyltransferase
263495_at	AT2G42530	COR15B
251529_at	AT3G58570	DEAD box RNA helicase, putative
251336_at	AT3G61190	BAP1 (BON ASSOCIATION PROTEIN 1)
254580_at	AT4G19390	similar to unknown protein [Arabidopsis thaliana] (TAIR:AT5G13720.1); similar to unnamed protein product [Vitis vinifera] (GB:CAO63752.1); contains InterPro domain Uncharacterised conserved protein UCP022348 (InterPro:IPR016804); contains InterPro domain Protein of unknown function UPF0114 (InterPro:IPR005134)
262561_at	AT1G34340	esterase/lipase/thioesterase family protein
261203_at	AT1G12845	similar to hypothetical protein MtrDRAFT_AC149131g9v2 [Medicago truncatula] (GB:ABD32556.1)
262641_at	AT1G62730	similar to hypothetical protein [Vitis vinifera] (GB:CAN63693.1); contains InterPro domain Terpenoid synthase (InterPro:IPR008949)
265276_at	AT2G28400	similar to unknown protein [Arabidopsis thaliana] (TAIR:AT5G60680.1); similar to unnamed protein product [Vitis vinifera] (GB:CAO21845.1); contains InterPro domain Protein of unknown function DUF584 (InterPro:IPR007608)
246566_at	AT5G14940	proton-dependent oligopeptide transport (POT) family protein
253900_at	AT4G27130	eukaryotic translation initiation factor SUI1, putative
252278_at	AT3G49530	ANAC062 (Arabidopsis NAC domain containing protein 62); transcription factor
264787_at	AT2G17840	ERD7 (EARLY-RESPONSIVE TO DEHYDRATION 7)
256785_at	AT3G13720	prenylated rab acceptor (PRA1) family protein
259992_at	AT1G67970	AT-HSFA8 (Arabidopsis thaliana heat shock transcription factor A8); DNA binding / transcription factor
260314_at	AT1G63830	proline-rich family protein
266327_at	AT2G46680	ATHB-7 (ARABIDOPSIS THALIANA HOMEOBOX 7); transcription factor
254858_at	AT4G12070	protein binding
265759_at	AT2G13100	glycerol-3-phosphate transporter, putative / glycerol 3-phosphate permease, putative
251910_at	AT3G53810	lectin protein kinase, putative

## Sheet: Table S3b
Table S3(b). List of probe sets/array elements and locus identifiers corresponding to genes that are upregulated both to B. cinerea inocluation and drought stress
Array Element	Locus Identifier	Annotation
253534_at	AT4G31500	CYP83B1 (CYTOCHROME P450 MONOOXYGENASE 83B1); oxygen binding
252951_at	AT4G38700	disease resistance-responsive family protein
259839_at	AT1G52190	proton-dependent oligopeptide transport (POT) family protein
267545_at	AT2G32690	pseudogene, glycine-rich protein
265698_at	AT2G32160	similar to unknown protein [Arabidopsis thaliana] (TAIR:AT2G32170.1); similar to unnamed protein product [Vitis vinifera] (GB:CAO64660.1); contains InterPro domain N2227-like (InterPro:IPR012901)
260924_at	AT1G21590	protein kinase family protein
261428_at	AT1G18870	ICS2; isochorismate synthase
264006_at	AT2G22430	ATHB6 (ARABIDOPSIS THALIANA HOMEOBOX PROTEIN 6); transcription factor
248619_at	AT5G49630	AAP6 (AMINO ACID PERMEASE 6); amino acid transmembrane transporter
263829_at	AT2G40435	transcription regulator
261223_at	AT1G19950	HVA22H (HVA22-LIKE PROTEIN H (ATHVA22H))
255621_at	AT4G01390	meprin and TRAF homology domain-containing protein / MATH domain-containing protein
257191_at	AT3G13175	similar to unnamed protein product [Vitis vinifera] (GB:CAO45116.1)
250942_at	AT5G03350	legume lectin family protein
256489_at	AT1G31550	GDSL-motif lipase, putative
246756_at	AT5G27930	protein phosphatase 2C, putative / PP2C, putative
256508_at	AT1G75140	Identical to Uncharacterized membrane protein At1g75140 [Arabidopsis Thaliana] (GB:Q9FRK5;GB:Q8GY41;GB:Q9C9Q7); similar to unknown protein [Arabidopsis thaliana] (TAIR:AT1G19370.1); similar to unnamed protein product [Vitis vinifera] (GB:CAO61180.1); contains InterPro domain WD40 repeat-like (InterPro:IPR011046)
254232_at	AT4G23600	CORI3 (CORONATINE INDUCED 1, JASMONIC ACID RESPONSIVE 2); transaminase
266797_at	AT2G22840	AtGRF1 (GROWTH-REGULATING FACTOR 1)
267460_at	AT2G33810	SPL3 (SQUAMOSA PROMOTER BINDING PROTEIN-LIKE 3); transcription factor
267265_at	AT2G22980	SCPL13; serine carboxypeptidase
261026_at	AT1G01240	similar to unknown protein [Arabidopsis thaliana] (TAIR:AT2G46550.1); similar to unnamed protein product [Vitis vinifera] (GB:CAO48635.1)
247794_at	AT5G58670	ATPLC1 (PHOSPHOLIPASE C 1); phospholipase C
251221_at	AT3G62550	universal stress protein (USP) family protein
256766_at	AT3G22231	PCC1 (PATHOGEN AND CIRCADIAN CONTROLLED 1)
250810_at	AT5G05090	myb family transcription factor
254564_at	AT4G19170	NCED4 (NINE-CIS-EPOXYCAROTENOID DIOXYGENASE 4)
260141_at	AT1G66350	RGL1 (RGA-LIKE 1); transcription factor
266572_at	AT2G23840	HNH endonuclease domain-containing protein
250669_at	AT5G06870	PGIP2 (POLYGALACTURONASE INHIBITING PROTEIN 2); protein binding
263497_at	AT2G42540	COR15A (COLD-REGULATED 15A)
262313_at	AT1G70900	similar to unknown protein [Arabidopsis thaliana] (TAIR:AT1G23110.3); similar to unknown protein [Arabidopsis thaliana] (TAIR:AT1G23110.1); similar to unknown protein [Arabidopsis thaliana] (TAIR:AT1G23110.2); similar to hypothetical protein [Vitis vinifera] (GB:CAN77015.1)
263412_at	AT2G28720	histone H2B, putative
252114_at	AT3G51450	strictosidine synthase family protein
245671_at	AT1G28230	PUP1 (PURINE PERMEASE 1); purine transmembrane transporter
260360_at	AT1G69370	CM3 (CHORISMATE MUTASE 3); chorismate mutase
261661_at	AT1G18360	hydrolase, alpha/beta fold family protein
253218_at	AT4G34980	SLP2 (subtilisin-like serine protease 2); subtilase
266977_at	AT2G39420	esterase/lipase/thioesterase family protein
256997_at	AT3G14067	subtilase family protein
259609_at	AT1G52410	TSA1 (TSK-ASSOCIATING PROTEIN 1); calcium ion binding / protein binding
258189_at	AT3G17860	JAI3/JAZ3/TIFY6B (JASMONATE-ZIM-DOMAIN PROTEIN 3)
255331_at	AT4G04330	similar to unnamed protein product [Vitis vinifera] (GB:CAO69665.1)
260012_at	AT1G67865	unknown protein
258501_at	AT3G06780	glycine-rich protein
252618_at	AT3G45140	LOX2 (LIPOXYGENASE 2)
261318_at	AT1G53035	similar to unknown protein [Arabidopsis thaliana] (TAIR:AT3G15358.1); similar to unnamed protein product [Vitis vinifera] (GB:CAO69750.1)
247356_at	AT5G63800	BGAL6/MUM2 (MUCILAGE-MODIFIED 2); beta-galactosidase
267425_at	AT2G34810	FAD-binding domain-containing protein
259766_at	AT1G64360	unknown protein
267538_at	AT2G41870	remorin family protein
266170_at	AT2G39050	hydroxyproline-rich glycoprotein family protein
262232_at	AT1G68600	similar to unknown protein [Arabidopsis thaliana] (TAIR:AT1G25480.1); similar to unknown protein [Arabidopsis thaliana] (TAIR:AT2G17470.1); similar to unnamed protein product [Vitis vinifera] (GB:CAO42118.1); contains InterPro domain Protein of unknown function UPF0005 (InterPro:IPR006214)
260415_at	AT1G69790	protein kinase, putative
261221_at	AT1G19960	similar to transmembrane receptor [Arabidopsis thaliana] (TAIR:AT2G32140.1)
249208_at	AT5G42650	AOS (ALLENE OXIDE SYNTHASE); hydro-lyase/ oxygen binding
259081_at	AT3G05030	NHX2 (sodium proton exchanger 2); sodium:hydrogen antiporter
262888_at	AT1G14790	RDR1 (RNA-DEPENDENT RNA POLYMERASE 1); RNA-directed RNA polymerase/ nucleic acid binding
247498_at	AT5G61810	mitochondrial substrate carrier family protein
259802_at	AT1G72260	THI2.1 (THIONIN 2.1); toxin receptor binding
260450_at	AT1G72390	similar to unnamed protein product [Vitis vinifera] (GB:CAO45587.1)
245734_at	AT1G73480	hydrolase, alpha/beta fold family protein
253871_at	AT4G27440	PORB (PROTOCHLOROPHYLLIDE OXIDOREDUCTASE B); oxidoreductase/ protochlorophyllide reductase
255795_at	AT2G33380	RD20 (RESPONSIVE TO DESSICATION 20); calcium ion binding
255822_at	AT2G40610	ATEXPA8 (ARABIDOPSIS THALIANA EXPANSIN A8)
258983_at	AT3G08860	alanine--glyoxylate aminotransferase, putative / beta-alanine-pyruvate aminotransferase, putative / AGT, putative
250948_at	AT5G03490	UDP-glucoronosyl/UDP-glucosyl transferase family protein
249922_at	AT5G19140	auxin/aluminum-responsive protein, putative
245776_at	AT1G30260	AGL79 (AGAMOUS-LIKE 79)
267010_at	AT2G39250	SNZ (SCHNARCHZAPFEN); DNA binding / transcription factor
248540_at	AT5G50160	ATFRO8/FRO8 (FERRIC REDUCTION OXIDASE 8); ferric-chelate reductase/ oxidoreductase
259640_at	AT1G52400	BGL1 (BETA-GLUCOSIDASE HOMOLOG 1); hydrolase, hydrolyzing O-glycosyl compounds
259544_at	AT1G20620	CAT3 (CATALASE 3); catalase
260547_at	AT2G43550	trypsin inhibitor, putative
254683_at	AT4G13800	permease-related
256617_at	AT3G22240	unknown protein
257832_at	AT3G26740	CCL (CCR-LIKE)
263495_at	AT2G42530	COR15B
255786_at	AT1G19670	ATCLH1 (CORONATINE-INDUCED PROTEIN 1)
262561_at	AT1G34340	esterase/lipase/thioesterase family protein
266142_at	AT2G39030	GCN5-related N-acetyltransferase (GNAT) family protein
264052_at	AT2G22330	CYP79B3 (cytochrome P450, family 79, subfamily B, polypeptide 3); oxygen binding
253581_at	AT4G30660	hydrophobic protein, putative / low temperature and salt responsive protein, putative
263406_at	AT2G04160	AIR3 (Auxin-Induced in Root cultures 3); subtilase
262309_at	AT1G70820	phosphoglucomutase, putative / glucose phosphomutase, putative
253697_at	AT4G29700	type I phosphodiesterase/nucleotide pyrophosphatase family protein
250828_at	AT5G05250	similar to unknown protein [Arabidopsis thaliana] (TAIR:AT3G56360.1); similar to unnamed protein product [Vitis vinifera] (GB:CAO41488.1)
260541_at	AT2G43530	trypsin inhibitor, putative
260048_at	AT1G73750	similar to unknown protein [Arabidopsis thaliana] (TAIR:AT1G15060.1); similar to unnamed protein product [Vitis vinifera] (GB:CAO42199.1); contains InterPro domain Uncharacterised conserved protein UCP031088, alpha/beta hydrolase, At1g15070 (InterPro:IPR016969)
265480_at	AT2G15970	COR413-PM1 (cold regulated 413 plasma membrane 1)
261109_at	AT1G75450	CKX5 (CYTOKININ OXIDASE 5); cytokinin dehydrogenase
260007_at	AT1G67870	glycine-rich protein

## Sheet: Table S3c
Table S3(c). List of probe sets/array elements and locus identifiers corresponding to genes that are upregulated both to B. cinerea inocluation and oxidative stress
Array Element	Locus Identifier	Annotation
253534_at	AT4G31500	CYP83B1 (CYTOCHROME P450 MONOOXYGENASE 83B1); oxygen binding
266292_at	AT2G29350	SAG13 (Senescence-associated gene 13); oxidoreductase
264657_at	AT1G09100	RPT5B (26S PROTEASOME AAA-ATPASE SUBUNIT RPT5B); ATPase/ calmodulin binding
262381_at	AT1G72900	disease resistance protein (TIR-NBS class), putative
265698_at	AT2G32160	similar to unknown protein [Arabidopsis thaliana] (TAIR:AT2G32170.1); similar to unnamed protein product [Vitis vinifera] (GB:CAO64660.1); contains InterPro domain N2227-like (InterPro:IPR012901)
259137_at	AT3G10300	calcium-binding EF hand family protein
258100_at	AT3G23550	MATE efflux family protein
246870_at	AT5G26030	FC1 (FERROCHELATASE 1); ferrochelatase
260804_at	AT1G78410	VQ motif-containing protein
250793_at	AT5G05600	oxidoreductase, 2OG-Fe(II) oxygenase family protein
245249_at	AT4G16760	ACX1 (ACYL-COA OXIDASE 1)
263829_at	AT2G40435	transcription regulator
266368_at	AT2G41380	embryo-abundant protein-related
261713_at	AT1G32640	ATMYC2 (JASMONATE INSENSITIVE 1); DNA binding / transcription factor
248381_at	AT5G51830	pfkB-type carbohydrate kinase family protein
258507_at	AT3G06500	beta-fructofuranosidase, putative / invertase, putative / saccharase, putative / beta-fructosidase, putative
254652_at	AT4G18170	WRKY28 (WRKY DNA-binding protein 28); transcription factor
267280_at	AT2G19450	TAG1 (TRIACYLGLYCEROL BIOSYNTHESIS DEFECT 1); diacylglycerol O-acyltransferase
266294_at	AT2G29500	17.6 kDa class I small heat shock protein (HSP17.6B-CI)
266590_at	AT2G46240	BAG6 (ARABIDOPSIS THALIANA BCL-2-ASSOCIATED ATHANOGENE 6); calmodulin binding / protein binding
254232_at	AT4G23600	CORI3 (CORONATINE INDUCED 1, JASMONIC ACID RESPONSIVE 2); transaminase
251428_at	AT3G60140	DIN2 (DARK INDUCIBLE 2); hydrolase, hydrolyzing O-glycosyl compounds
245711_at	AT5G04340	C2H2 (ZINC FINGER OF ARABIDOPSIS THALIANA 6); nucleic acid binding / transcription factor/ zinc ion binding
259445_at	AT1G02400	ATGA2OX6/DTA1 (GIBBERELLIN 2-OXIDASE 6); gibberellin 2-beta-dioxygenase
258201_at	AT3G13910	similar to unknown protein [Arabidopsis thaliana] (TAIR:AT2G19460.1); similar to unknown [Populus trichocarpa] (GB:ABK95751.1)
245076_at	AT2G23170	GH3.3; indole-3-acetic acid amido synthetase
263402_at	AT2G04050	MATE efflux family protein
254564_at	AT4G19170	NCED4 (NINE-CIS-EPOXYCAROTENOID DIOXYGENASE 4)
246831_at	AT5G26340	MSS1 (SUGAR TRANSPORT PROTEIN 13); carbohydrate transmembrane transporter/ hexose:hydrogen symporter/ high-affinity hydrogen:glucose symporter/ sugar:hydrogen ion symporter
260141_at	AT1G66350	RGL1 (RGA-LIKE 1); transcription factor
245393_at	AT4G16260	glycosyl hydrolase family 17 protein
249481_at	AT5G38900	DSBA oxidoreductase family protein
246189_at	AT5G20910	zinc finger (C3HC4-type RING finger) family protein
252114_at	AT3G51450	strictosidine synthase family protein
251400_at	AT3G60420	similar to unknown protein [Arabidopsis thaliana] (TAIR:AT3G60450.1); similar to unnamed protein product [Vitis vinifera] (GB:CAO70569.1); contains InterPro domain Phosphoglycerate mutase (InterPro:IPR013078); contains InterPro domain PRIB5 (InterPro:IPR012398)
254189_at	AT4G24000	ATCSLG2 (Cellulose synthase-like G2); transferase/ transferase, transferring glycosyl groups
265530_at	AT2G06050	OPR3 (OPDA-REDUCTASE 3); 12-oxophytodienoate reductase
258277_at	AT3G26830	PAD3 (PHYTOALEXIN DEFICIENT 3); oxygen binding
247177_at	AT5G65300	unknown protein
258682_at	AT3G08720	ATPK19 (ARABIDOPSIS THALIANA PROTEIN KINASE 19); kinase
261150_at	AT1G19640	JMT (JASMONIC ACID CARBOXYL METHYLTRANSFERASE); jasmonate O-methyltransferase
252984_at	AT4G37990	ELI3-2 (ELICITOR-ACTIVATED GENE 3)
266977_at	AT2G39420	esterase/lipase/thioesterase family protein
266267_at	AT2G29460	ATGSTU4 (GLUTATHIONE S-TRANSFERASE 22); glutathione transferase
263210_at	AT1G10585	transcription factor
266536_at	AT2G16900	similar to unknown protein [Arabidopsis thaliana] (TAIR:AT4G35110.2); similar to unknown protein [Arabidopsis thaliana] (TAIR:AT4G35110.3); similar to unknown protein [Arabidopsis thaliana] (TAIR:AT4G35110.4); similar to hypothetical protein [Vitis vinifera] (GB:CAN73143.1); contains InterPro domain Phospholipase-like, arabidopsis (InterPro:IPR007942)
264250_at	AT1G78680	ATGGH2 (GAMMA-GLUTAMYL HYDROLASE 2); gamma-glutamyl hydrolase
254890_at	AT4G11600	ATGPX6 (GLUTATHIONE PEROXIDASE 6); glutathione peroxidase
252618_at	AT3G45140	LOX2 (LIPOXYGENASE 2)
267425_at	AT2G34810	FAD-binding domain-containing protein
257536_at	AT3G02800	phosphoprotein phosphatase
259766_at	AT1G64360	unknown protein
247655_at	AT5G59820	RHL41 (RESPONSIVE TO HIGH LIGHT 41); nucleic acid binding / transcription factor/ zinc ion binding
266071_at	AT2G18680;AT2G18670	[AT2G18680, similar to unknown protein [Arabidopsis thaliana] (TAIR:AT2G18690.1); similar to hypothetical protein OsI_029427 [Oryza sativa (indica cultivar-group)] (GB:EAZ08195.1)];[AT2G18670, zinc finger (C3HC4-type RING finger) family protein]
256576_at	AT3G28210	PMZ; zinc ion binding
260415_at	AT1G69790	protein kinase, putative
246858_at	AT5G25930	leucine-rich repeat family protein / protein kinase family protein
259081_at	AT3G05030	NHX2 (sodium proton exchanger 2); sodium:hydrogen antiporter
249208_at	AT5G42650	AOS (ALLENE OXIDE SYNTHASE); hydro-lyase/ oxygen binding
259410_at	AT1G13340	similar to unknown protein [Arabidopsis thaliana] (TAIR:AT1G34220.2); similar to unknown [Carica papaya] (GB:ABS01355.1); contains InterPro domain Protein of unknown function DUF292, eukaryotic (InterPro:IPR005061)
262482_at	AT1G17020	SRG1 (SENESCENCE-RELATED GENE 1); oxidoreductase, acting on paired donors, with incorporation or reduction of molecular oxygen, 2-oxoglutarate as one donor, and incorporation of one atom each of oxygen into both donors
259033_at	AT3G09410	pectinacetylesterase family protein
245998_at	AT5G20830	SUS1 (SUCROSE SYNTHASE 1); UDP-glycosyltransferase/ sucrose synthase
260450_at	AT1G72390	similar to unnamed protein product [Vitis vinifera] (GB:CAO45587.1)
254289_at	AT4G22980	similar to catalytic/ pyridoxal phosphate binding [Arabidopsis thaliana] (TAIR:AT5G51920.1); similar to unnamed protein product [Vitis vinifera] (GB:CAO63651.1); contains domain PTHR14237 (PTHR14237)
245734_at	AT1G73480	hydrolase, alpha/beta fold family protein
255795_at	AT2G33380	RD20 (RESPONSIVE TO DESSICATION 20); calcium ion binding
254158_at	AT4G24380	hydrolase, acting on ester bonds
258983_at	AT3G08860	alanine--glyoxylate aminotransferase, putative / beta-alanine-pyruvate aminotransferase, putative / AGT, putative
264746_at	AT1G62300	WRKY6 (WRKY DNA-binding protein 6); transcription factor
258395_at	AT3G15500	ATNAC3 (ARABIDOPSIS NAC DOMAIN CONTAINING PROTEIN 55); transcription factor
258452_at	AT3G22370	AOX1A (alternative oxidase 1A); alternative oxidase
259428_at	AT1G01560	ATMPK11 (Arabidopsis thaliana MAP kinase 11); MAP kinase/ kinase
245854_at	AT5G13490	AAC2 (ADP/ATP CARRIER 2); ATP:ADP antiporter/ binding
261192_at	AT1G32870	ANAC013 (Arabidopsis NAC domain containing protein 13); transcription factor
260005_at	AT1G67920	similar to unknown protein [Arabidopsis thaliana] (TAIR:AT1G24600.1)
255479_at	AT4G02380	SAG21 (SENESCENCE-ASSOCIATED GENE 21)
266290_at	AT2G29490	ATGSTU1 (GLUTATHIONE S-TRANSFERASE 19); glutathione transferase
263515_at	AT2G21640	similar to unknown protein [Arabidopsis thaliana] (TAIR:AT3G05570.1); similar to unknown protein [Arabidopsis thaliana] (TAIR:AT4G39235.1); similar to hypothetical protein OsI_027197 [Oryza sativa (indica cultivar-group)] (GB:EAZ05965.1)
261934_at	AT1G22400	ATUGT85A1/UGT85A1 (UDP-GLUCOSYL TRANSFERASE 85A1); UDP-glycosyltransferase/ glucuronosyltransferase/ transferase, transferring glycosyl groups / transferase, transferring hexosyl groups
250722_at	AT5G06190	unknown protein
254432_at	AT4G20830	FAD-binding domain-containing protein
267496_at	AT2G30550	lipase class 3 family protein
258996_at	AT3G01800	ribosome recycling factor family protein / ribosome releasing factor family protein
261836_at	AT1G16090	WAKL7 (WALL ASSOCIATED KINASE-LIKE 7)
265499_at	AT2G15480	UGT73B5 (UDP-GLUCOSYL TRANSFERASE 73B5); UDP-glycosyltransferase/ transferase, transferring glycosyl groups
251176_at	AT3G63380	calcium-transporting ATPase, plasma membrane-type, putative / Ca(2+)-ATPase, putative (ACA12)
256024_at	AT1G58340	ZF14; transporter
255259_at	AT4G05020	NDB2 (NAD(P)H DEHYDROGENASE B2); disulfide oxidoreductase
262517_at	AT1G17180	ATGSTU25 (Arabidopsis thaliana Glutathione S-transferase (class tau) 25); glutathione transferase
261443_at	AT1G28480	GRX480; thiol-disulfide exchange intermediate
250351_at	AT5G12030	AT-HSP17.6A (Arabidopsis thaliana heat shock protein 17.6A)
260007_at	AT1G67870	glycine-rich protein
251644_at	AT3G57540	remorin family protein
264929_at	AT1G60730	aldo/keto reductase family protein
263231_at	AT1G05680	UDP-glucoronosyl/UDP-glucosyl transferase family protein
255664_at	AT4G00440	similar to unknown protein [Arabidopsis thaliana] (TAIR:AT2G45900.1); similar to unnamed protein product [Vitis vinifera] (GB:CAO39618.1); contains domain PTHR21726:SF4 (PTHR21726:SF4); contains domain PTHR21726 (PTHR21726)
266752_at	AT2G47000	MDR4/PGP4 (P-GLYCOPROTEIN4); ATPase, coupled to transmembrane movement of substances / xenobiotic-transporting ATPase
247287_at	AT5G64230	similar to unknown protein [Arabidopsis thaliana] (TAIR:AT3G19920.1); similar to hypothetical protein [Trifolium pratense] (GB:BAE71289.1)
252265_at	AT3G49620	DIN11 (DARK INDUCIBLE 11); oxidoreductase
255430_at	AT4G03320	TIC20-IV (TRANSLOCON AT THE INNER ENVELOPE MEMBRANE OF CHLOROPLASTS 20-IV); P-P-bond-hydrolysis-driven protein transmembrane transporter
267545_at	AT2G32690	pseudogene, glycine-rich protein
265620_at	AT2G27310	F-box family protein
248487_at	AT5G51070	ERD1 (EARLY RESPONSIVE TO DEHYDRATION 1); ATP binding / ATPase
261021_at	AT1G26380	FAD-binding domain-containing protein
261033_at	AT1G17380	JAZ5/TIFY11A (JASMONATE-ZIM-DOMAIN PROTEIN 5)
266017_at	AT2G18690	similar to unknown protein [Arabidopsis thaliana] (TAIR:AT2G18680.1); similar to hypothetical protein OsI_029427 [Oryza sativa (indica cultivar-group)] (GB:EAZ08195.1)
264580_at	AT1G05340	similar to unknown protein [Arabidopsis thaliana] (TAIR:AT2G32210.1)
248619_at	AT5G49630	AAP6 (AMINO ACID PERMEASE 6); amino acid transmembrane transporter
249860_at	AT5G22860	serine carboxypeptidase S28 family protein
256050_at	AT1G07000	ATEXO70B2 (exocyst subunit EXO70 family protein B2); protein binding
262518_at	AT1G17170	ATGSTU24 (ARABIDOPSIS THALIANA GLUTATHIONE S-TRANSFERASE (CLASS TAU) 24); glutathione transferase
246018_at	AT5G10695	similar to unknown protein [Arabidopsis thaliana] (TAIR:AT5G57123.1); similar to unknown [Picea sitchensis] (GB:ABK22689.1)
255621_at	AT4G01390	meprin and TRAF homology domain-containing protein / MATH domain-containing protein
263073_at	AT2G17500	auxin efflux carrier family protein
261240_at	AT1G32940	ATSBT3.5; subtilase
263182_at	AT1G05575	unknown protein
260411_at	AT1G69890	similar to unknown protein [Arabidopsis thaliana] (TAIR:AT1G27100.1); similar to unknown [Populus trichocarpa] (GB:ABK94560.1); contains InterPro domain Protein of unknown function DUF569 (InterPro:IPR007679); contains InterPro domain Actin-crosslinking proteins (InterPro:IPR008999)
266995_at	AT2G34500	CYP710A1 (cytochrome P450, family 710, subfamily A, polypeptide 1); C-22 sterol desaturase/ oxygen binding
254318_at	AT4G22530	embryo-abundant protein-related
260881_at	AT1G21550	calcium-binding protein, putative
259403_at	AT1G17745	PGDH (3-PHOSPHOGLYCERATE DEHYDROGENASE); phosphoglycerate dehydrogenase
251884_at	AT3G54150	embryo-abundant protein-related
260239_at	AT1G74360	leucine-rich repeat transmembrane protein kinase, putative
253046_at	AT4G37370	CYP81D8 (cytochrome P450, family 81, subfamily D, polypeptide 8); oxygen binding
252076_at	AT3G51660	macrophage migration inhibitory factor family protein / MIF family protein
253218_at	AT4G34980	SLP2 (subtilisin-like serine protease 2); subtilase
260405_at	AT1G69930	ATGSTU11 (Arabidopsis thaliana Glutathione S-transferase (class tau) 11); glutathione transferase
259559_at	AT1G21240	WAK3 (WALL ASSOCIATED KINASE 3); kinase/ protein serine/threonine kinase
246777_at	AT5G27420	zinc finger (C3HC4-type RING finger) family protein
245038_at	AT2G26560	PLP2 (PHOSPHOLIPASE A 2A); nutrient reservoir
258501_at	AT3G06780	glycine-rich protein
247949_at	AT5G57220	CYP81F2 (cytochrome P450, family 81, subfamily F, polypeptide 2); oxygen binding
257919_at	AT3G23250	AtMYB15/AtY19/MYB15 (myb domain protein 15); DNA binding / transcription factor
265501_at	AT2G15490	UGT73B4; UDP-glycosyltransferase/ transferase, transferring glycosyl groups
250916_at	AT5G03630	ATMDAR2; monodehydroascorbate reductase (NADH)
246744_at	AT5G27760	hypoxia-responsive family protein
267538_at	AT2G41870	remorin family protein
249377_at	AT5G40690	similar to unknown protein [Arabidopsis thaliana] (TAIR:AT2G41730.1); similar to unnamed protein product [Vitis vinifera] (GB:CAO14635.1)
267645_at	AT2G32860	glycosyl hydrolase family 1 protein
252515_at	AT3G46230	ATHSP17.4 (Arabidopsis thaliana heat shock protein 17.4)
261221_at	AT1G19960	similar to transmembrane receptor [Arabidopsis thaliana] (TAIR:AT2G32140.1)
262085_at	AT1G56060	similar to unknown protein [Arabidopsis thaliana] (TAIR:AT2G32190.1); similar to unnamed protein product [Vitis vinifera] (GB:CAO68639.1); contains domain PD188784 (PD188784)
258203_at	AT3G13950	similar to unknown protein [Arabidopsis thaliana] (TAIR:AT4G13266.1); similar to Ankyrin [Medicago truncatula] (GB:ABN08906.1)
249252_at	AT5G42010	WD-40 repeat family protein
249928_at	AT5G22250	CCR4-NOT transcription complex protein, putative
254408_at	AT4G21390	B120; protein kinase/ sugar binding
263517_at	AT2G21620	RD2 (RESPONSIVE TO DESSICATION 2)
247573_at	AT5G61160	AACT1 (ANTHOCYANIN 5-AROMATIC ACYLTRANSFERASE 1); transferase
249719_at	AT5G35735	auxin-responsive family protein
264645_at	AT1G08940	phosphoglycerate/bisphosphoglycerate mutase family protein
259705_at	AT1G77450	ANAC032 (Arabidopsis NAC domain containing protein 32); transcription factor
265424_at	AT2G20780	mannitol transporter, putative
266799_at	AT2G22860	ATPSK2 (PHYTOSULFOKINE 2 PRECURSOR); growth factor
246293_at	AT3G56710	SIB1 (SIGMA FACTOR BINDING PROTEIN 1); binding
250948_at	AT5G03490	UDP-glucoronosyl/UDP-glucosyl transferase family protein
255923_at	AT1G22180	SEC14 cytosolic factor family protein / phosphoglyceride transfer family protein
267010_at	AT2G39250	SNZ (SCHNARCHZAPFEN); DNA binding / transcription factor
249494_at	AT5G39050	transferase family protein
259640_at	AT1G52400	BGL1 (BETA-GLUCOSIDASE HOMOLOG 1); hydrolase, hydrolyzing O-glycosyl compounds
247835_at	AT5G57910	similar to unknown protein [Arabidopsis thaliana] (TAIR:AT4G30630.1); similar to unnamed protein product [Vitis vinifera] (GB:CAO66657.1)
247989_at	AT5G56350	pyruvate kinase, putative
250781_at	AT5G05410	DREB2A (DRE-BINDING PROTEIN 2A); DNA binding / transcription activator/ transcription factor
254683_at	AT4G13800	permease-related
255786_at	AT1G19670	ATCLH1 (CORONATINE-INDUCED PROTEIN 1)
266142_at	AT2G39030	GCN5-related N-acetyltransferase (GNAT) family protein
264052_at	AT2G22330	CYP79B3 (cytochrome P450, family 79, subfamily B, polypeptide 3); oxygen binding
261892_at	AT1G80840	WRKY40 (WRKY DNA-binding protein 40); transcription factor
265725_at	AT2G32030	GCN5-related N-acetyltransferase (GNAT) family protein
263406_at	AT2G04160	AIR3 (Auxin-Induced in Root cultures 3); subtilase
259479_at	AT1G19020	similar to unknown protein [Arabidopsis thaliana] (TAIR:AT3G48180.1); similar to unnamed protein product [Vitis vinifera] (GB:CAO40966.1)
267567_at	AT2G30770	CYP71A13 (CYTOCHROME P450, FAMILY 71, SUBFAMILY A, POLYPEPTIDE 13); indoleacetaldoxime dehydratase/ oxygen binding
264787_at	AT2G17840	ERD7 (EARLY-RESPONSIVE TO DEHYDRATION 7)
252131_at	AT3G50930	AAA-type ATPase family protein
261763_at	AT1G15520	ATPDR12/PDR12 (PLEIOTROPIC DRUG RESISTANCE 12); ATPase, coupled to transmembrane movement of substances
257951_at	AT3G21700	GTP binding

## Sheet: Table S3d
Table S3(d). List of probe sets/array elements and locus identifiers corresponding to genes that are downregulated both to B. cinerea inocluation and cold stress
Array Element	Locus Identifier	Annotation
255732_at	AT1G25450	very-long-chain fatty acid condensing enzyme, putative
253814_at	AT4G28290	unknown protein
266988_at	AT2G39310	jacalin lectin family protein
261081_at	AT1G07350	transformer serine/arginine-rich ribonucleoprotein, putative
253109_at	AT4G35920	MCA1 (MID1-COMPLEMENTING ACTIVITY 1)
252367_at	AT3G48360	BT2 (BTB AND TAZ DOMAIN PROTEIN 2); protein binding / transcription factor/ transcription regulator
260557_at	AT2G43610	glycoside hydrolase family 19 protein
246847_at	AT5G26820	ferroportin-related
267174_at	AT2G37600	60S ribosomal protein L36 (RPL36A)
246330_at	AT3G43600	AAO2 (ALDEHYDE OXIDASE 2)
260769_at	AT1G49010	myb family transcription factor
259476_at	AT1G19000	myb family transcription factor
256337_at	AT1G72060	serine-type endopeptidase inhibitor
254020_at	AT4G25700	BETA-OHASE 1 (BETA-HYDROXYLASE 1); beta-carotene hydroxylase
260427_at	AT1G72430	auxin-responsive protein-related
254727_at	AT4G13670	PTAC5 (PLASTID TRANSCRIPTIONALLY ACTIVE5); heat shock protein binding / unfolded protein binding
263845_at	AT2G37040	PAL1 (PHE AMMONIA LYASE 1); phenylalanine ammonia-lyase
252975_s_at	AT4G38430	ATROPGEF1/ROPGEF1 (KINASE PARTNER PROTEIN-LIKE); Rho guanyl-nucleotide exchange factor/ protein binding
247657_at	AT5G59845	gibberellin-regulated family protein
264343_at	AT1G11850	unknown protein
262538_at	AT1G17140	tropomyosin-related
257759_at	AT3G23070	similar to unknown protein [Arabidopsis thaliana] (TAIR:AT4G14510.1); similar to hypothetical protein [Vitis vinifera] (GB:CAN79523.1); similar to unnamed protein product [Vitis vinifera] (GB:CAO71295.1); similar to CRM family member 3 [Zea mays] (GB:NP_001106061.1); contains InterPro domain CRS1/YhbY (InterPro:IPR001890)
254608_at	AT4G18910	NIP1;2/NLM2 (NOD26-like intrinsic protein 1;2); water channel
252045_at	AT3G52450	U-box domain-containing protein
264978_at	AT1G27120	galactosyltransferase family protein
252319_at	AT3G48710	GTP binding / RNA binding
264963_at	AT1G60600	ABC4 (ABERRANT CHLOROPLAST DEVELOPMENT 4); 1,4-dihydroxy-2-naphthoate octaprenyltransferase/ prenyltransferase
258723_at	AT3G09600	myb family transcription factor
249337_at	AT5G41080	glycerophosphoryl diester phosphodiesterase family protein
267516_at	AT2G30520	RPT2 (ROOT PHOTOTROPISM 2); protein binding
262826_at	AT1G13080	CYP71B2 (CYTOCHROME P450 71B2); oxygen binding
265990_at	AT2G24280	serine carboxypeptidase S28 family protein
267517_at	AT2G30520	RPT2 (ROOT PHOTOTROPISM 2); protein binding
250261_at	AT5G13400	proton-dependent oligopeptide transport (POT) family protein
254328_at	AT4G22570	APT3 (ADENINE PHOSPHORIBOSYL TRANSFERASE 3); adenine phosphoribosyltransferase
254363_at	AT4G22010	SKS4 (SKU5 Similar 4); copper ion binding / oxidoreductase
265066_at	AT1G03870	FLA9
248606_at	AT5G49450	ATBZIP1 (ARABIDOPSIS THALIANA BASIC LEUCINE-ZIPPER 1); DNA binding / protein heterodimerization/ transcription factor
248606_at	AT5G49448	CPuORF4 (Conserved peptide upstream open reading frame 4)
249459_at	AT5G39580	peroxidase, putative
261832_at	AT1G10650	protein binding / zinc ion binding
260601_at	AT1G55910	ZIP11 (ZINC TRANSPORTER 11 PRECURSOR); cation transmembrane transporter/ metal ion transmembrane transporter
266247_at	AT2G27660	DC1 domain-containing protein
256940_at	AT3G30720	unknown protein
257938_at	AT3G19820	DWF1 (DIMINUTO 1); catalytic
256275_at	AT3G12110	ACT11 (ACTIN-11); structural constituent of cytoskeleton
259579_at	AT1G28010	PGP14 (P-GLYCOPROTEIN 14); ATPase, coupled to transmembrane movement of substances
258023_at	AT3G19450	CAD4 (CINNAMYL ALCOHOL DEHYDROGENASE 4); cinnamyl-alcohol dehydrogenase
263034_at	AT1G24020	MLP423 (MLP-LIKE PROTEIN 423)
257880_at	AT3G16910	AAE7/ACN1 (ACYL-ACTIVATING ENZYME 7); AMP binding / acetate-CoA ligase
260856_at	AT1G21910	AP2 domain-containing transcription factor family protein
249398_at	AT5G40250	zinc finger (C3HC4-type RING finger) family protein
249811_at	AT5G23760	heavy-metal-associated domain-containing protein
246095_at	AT5G19310	homeotic gene regulator, putative
246427_at	AT5G17400	ADP, ATP carrier protein, mitochondrial, putative / ADP/ATP translocase, putative / adenine nucleotide translocator, putative
259308_at	AT3G05180	GDSL-motif lipase/hydrolase family protein
257801_at	AT3G18750	WNK6 (Arabidopsis WNK kinase 6); kinase
258495_at	AT3G02690	integral membrane family protein
259486_at	AT1G15710	prephenate dehydrogenase family protein
253496_at	AT4G31870	ATGPX7 (GLUTATHIONE PEROXIDASE 7); glutathione peroxidase
253916_at	AT4G27240	zinc finger (C2H2 type) family protein
251918_at	AT3G54040	photoassimilate-responsive protein-related
250428_at	AT5G10480	PAS2 (PASTICCINO 2)
248080_at	AT5G55380	membrane bound O-acyl transferase (MBOAT) family protein / wax synthase-related
261981_at	AT1G33811	GDSL-motif lipase/hydrolase family protein
255694_at	AT4G00050	UNE10 (unfertilized embryo sac 10); DNA binding / transcription factor
255088_at	AT4G09350	DNAJ heat shock N-terminal domain-containing protein
247925_at	AT5G57560	TCH4 (TOUCH 4); hydrolase, acting on glycosyl bonds / xyloglucan:xyloglucosyl transferase
262669_at	AT1G62850	translation release factor
266996_at	AT2G34490	CYP710A2 (cytochrome P450, family 710, subfamily A, polypeptide 2); C-22 sterol desaturase/ oxygen binding
254384_at	AT4G21870	26.5 kDa class P-related heat shock protein (HSP26.5-P)
265387_at	AT2G20670	similar to unknown protein [Arabidopsis thaliana] (TAIR:AT4G32480.1); similar to unnamed protein product [Vitis vinifera] (GB:CAO69754.1); contains InterPro domain Protein of unknown function DUF506, plant (InterPro:IPR006502)
256603_at	AT3G28270	Identical to UPF0496 protein At3g28270 [Arabidopsis Thaliana] (GB:Q9LHD9;GB:Q8H7D0;GB:Q8H7E9;GB:Q944H3); similar to AT14A [Arabidopsis thaliana] (TAIR:AT3G28290.1); similar to AT14A [Arabidopsis thaliana] (TAIR:AT3G28300.1); similar to unnamed protein product [Vitis vinifera] (GB:CAO22906.1); contains InterPro domain Protein of unknown function DUF677 (InterPro:IPR007749)
261139_at	AT1G19700	BEL10/BLH10A (BEL1-LIKE HOMEODOMAIN 10); DNA binding / transcription factor
253437_at	AT4G32460	similar to unknown protein [Arabidopsis thaliana] (TAIR:AT5G11420.1); similar to unnamed protein product [Vitis vinifera] (GB:CAO44183.1); contains InterPro domain Protein of unknown function DUF642 (InterPro:IPR006946); contains InterPro domain Galactose-binding like (InterPro:IPR008979)
250079_at	AT5G16650	DNAJ heat shock N-terminal domain-containing protein
255596_at	AT4G01720	WRKY47 (WRKY DNA-binding protein 47); transcription factor
251759_at	AT3G55630	ATDFD (A. THALIANA DHFS-FPGS HOMOLOG D); tetrahydrofolylpolyglutamate synthase
247162_at	AT5G65730	xyloglucan:xyloglucosyl transferase, putative / xyloglucan endotransglycosylase, putative / endo-xyloglucan transferase, putative
255604_at	AT4G01080	similar to unknown protein [Arabidopsis thaliana] (TAIR:AT1G01430.1); similar to unknown protein Cr17 [Brassica napus] (GB:AAX51387.1); contains InterPro domain Protein of unknown function DUF231, plant (InterPro:IPR004253)
262883_at	AT1G64780	ATAMT1;2 (AMMONIUM TRANSPORTER 1;2); ammonium transmembrane transporter
257202_at	AT3G23750	leucine-rich repeat family protein / protein kinase family protein
247486_at	AT5G62140	similar to unknown [Populus trichocarpa] (GB:ABK94834.1)
255568_at	AT4G01250	WRKY22 (WRKY DNA-binding protein 22); transcription factor
261570_at	AT1G01120	KCS1 (3-KETOACYL-COA SYNTHASE 1); acyltransferase
263726_at	AT2G13610	ABC transporter family protein
261602_at	AT1G49630	ATPREP2; metalloendopeptidase
264788_at	AT2G17880	DNAJ heat shock protein, putative
255411_at	AT4G03110	RNA-binding protein, putative
246966_at	AT5G24850	CRY3 (CRYPTOCHROME 3); DNA binding / DNA photolyase/ FMN binding
250503_at	AT5G09820	plastid-lipid associated protein PAP / fibrillin family protein
266316_at	AT2G27080	harpin-induced protein-related / HIN1-related / harpin-responsive protein-related
254693_at	AT4G17880	basic helix-loop-helix (bHLH) family protein
266892_at	AT2G26080	ATGLDP2 (ARABIDOPSIS THALIANA GLYCINE DECARBOXYLASE P-PROTEIN 2); glycine dehydrogenase (decarboxylating)
255524_at	AT4G02330	ATPMEPCRB; pectinesterase
266717_at	AT2G46735	unknown protein
257311_at	AT3G26570	PHT2;1 (phosphate transporter 2;1)
244995_at	ATCG00150	Encodes a subunit of ATPase complex CF0, which is a proton channel that supplies the proton motive force to drive ATP synthesis by CF1 portion of the complex.
248046_at	AT5G56040	leucine-rich repeat protein kinase, putative
267130_at	AT2G23390	similar to hypothetical protein OsI_015489 [Oryza sativa (indica cultivar-group)] (GB:EAY94256.1); similar to Os04g0442200 [Oryza sativa (japonica cultivar-group)] (GB:NP_001052881.1); contains InterPro domain Acyl-CoA N-acyltransferase (InterPro:IPR016181); contains InterPro domain Protein of unknown function DUF482 (InterPro:IPR007434)
258456_at	AT3G22420	WNK2 (WITH NO K 2); kinase
257798_at	AT3G15950	(TSA1-LIKE); protein binding
249810_at	AT5G23920	similar to unknown protein [Arabidopsis thaliana] (TAIR:AT5G52420.1); similar to unnamed protein product [Vitis vinifera] (GB:CAO49441.1)
267357_at	AT2G40000	similar to unknown protein [Arabidopsis thaliana] (TAIR:AT3G55840.1); similar to unnamed protein product [Vitis vinifera] (GB:CAO41329.1); contains InterPro domain Hs1pro-1, C-terminal (InterPro:IPR009743); contains InterPro domain Hs1pro-1, N-terminal (InterPro:IPR009869)
259513_at	AT1G12430	PAK (PHOSPHATIDIC ACID KINASE); microtubule motor
254794_at	AT4G12970	similar to unnamed protein product [Vitis vinifera] (GB:CAO17947.1)
251771_at	AT3G56000	ATCSLA14 (Cellulose synthase-like A14); transferase, transferring glycosyl groups
256402_at	AT3G06130	heavy-metal-associated domain-containing protein
254839_at	AT4G12400	stress-inducible protein, putative
245228_at	AT3G29810	COBL2 (COBRA-LIKE PROTEIN 2 PRECURSOR)
260603_at	AT1G55960	similar to unknown protein [Arabidopsis thaliana] (TAIR:AT3G13062.2); similar to unknown protein [Arabidopsis thaliana] (TAIR:AT3G13062.1); similar to unnamed protein product [Vitis vinifera] (GB:CAO41766.1); contains InterPro domain Lipid-binding START (InterPro:IPR002913)
263467_at	AT2G31730	ethylene-responsive protein, putative
258472_at	AT3G06080	similar to unknown protein [Arabidopsis thaliana] (TAIR:AT5G19160.1); similar to unnamed protein product [Vitis vinifera] (GB:CAO71110.1); contains InterPro domain Protein of unknown function DUF231, plant (InterPro:IPR004253)
259373_at	AT1G69160	unknown protein
245980_at	AT5G13140	similar to unknown protein [Arabidopsis thaliana] (TAIR:AT3G26960.1); similar to unknown [Euphorbia pulcherrima] (GB:ABO43960.1); contains InterPro domain Pollen Ole e 1 allergen and extensin (InterPro:IPR006041)
265312_at	AT2G20240	similar to unknown protein [Arabidopsis thaliana] (TAIR:AT4G28760.2); similar to unknown protein [Arabidopsis thaliana] (TAIR:AT4G28760.1); similar to unnamed protein product [Vitis vinifera] (GB:CAO40507.1); contains domain PTHR21726:SF7 (PTHR21726:SF7); contains domain PTHR21726 (PTHR21726)
251982_at	AT3G53190	pectate lyase family protein
265203_at	AT2G36630	similar to unknown protein [Arabidopsis thaliana] (TAIR:AT2G25737.1); similar to unnamed protein product [Vitis vinifera] (GB:CAO16008.1); contains InterPro domain Protein of unknown function DUF81; (InterPro:IPR002781)
256181_at	AT1G51820	leucine-rich repeat protein kinase, putative
258338_at	AT3G16150	L-asparaginase, putative / L-asparagine amidohydrolase, putative
257547_at	AT3G13000	transcription factor
261108_at	AT1G62960	ACS10 (ACC SYNTHASE 10); 1-aminocyclopropane-1-carboxylate synthase
251436_at	AT3G59900	(ARGOS); unknown protein
247151_at	AT5G65640	BHLH093 (BETA HLH PROTEIN 93); DNA binding / transcription factor
267082_at	AT2G41140	CRK1 (CDPK-RELATED KINASE 1); calcium ion binding / calcium-dependent protein serine/threonine phosphatase/ kinase
254893_at	AT4G11830	PLDGAMMA2; phospholipase D
257745_at	AT3G29240	similar to unknown protein [Arabidopsis thaliana] (TAIR:AT1G33780.1); similar to hypothetical protein OsI_032014 [Oryza sativa (indica cultivar-group)] (GB:EAY78055.1); similar to Os10g0330400 [Oryza sativa (japonica cultivar-group)] (GB:NP_001064365.1); contains InterPro domain Protein of unknown function DUF179 (InterPro:IPR003774)
249817_at	AT5G23820	MD-2-related lipid recognition domain-containing protein / ML domain-containing protein
247069_at	AT5G66920	SKS17 (SKU5 Similar 17); copper ion binding / oxidoreductase
251031_at	AT5G02120	OHP (ONE HELIX PROTEIN)
262376_at	AT1G72970	HTH (HOTHEAD); aldehyde-lyase
253849_at	AT4G28080	binding
264229_at	AT1G67480	kelch repeat-containing F-box family protein
247884_at	AT5G57800	CER3/FLP1/WAX2/YRE (ECERIFERUM 3); catalytic
260969_at	AT1G12240	ATBETAFRUCT4/VAC-INV (VACUOLAR INVERTASE); beta-fructofuranosidase/ hydrolase, hydrolyzing O-glycosyl compounds
258782_at	AT3G11750	dihydroneopterin aldolase, putative
254145_at	AT4G24700	unknown protein
267380_at	AT2G26170	CYP711A1 (MORE AXILLARY BRANCHES 1); oxygen binding
252011_at	AT3G52720	carbonic anhydrase family protein
258764_at	AT3G10720	pectinesterase, putative
265511_at	AT2G05540	glycine-rich protein
267614_at	AT2G26710	BAS1/CYP734A1 (PHYB ACTIVATION TAGGED SUPPRESSOR 1); oxygen binding / steroid hydroxylase
261488_at	AT1G14345	oxidoreductase
256894_at	AT3G21870	CYCP2;1 (cyclin p2;1); cyclin-dependent protein kinase
248336_at	AT5G52420	similar to unknown protein [Arabidopsis thaliana] (TAIR:AT5G23920.1); similar to unnamed protein product [Vitis vinifera] (GB:CAO49441.1)
266718_at	AT2G46800	ATMTP1/MTP1/ZAT1 (ZINC TRANSPORTER OF ARABIDOPSIS THALIANA); zinc ion transmembrane transporter
256792_at	AT3G22150	pentatricopeptide (PPR) repeat-containing protein
257830_at	AT3G26690	ATNUDT13 (ARABIDOPSIS THALIANA NUDIX HYDROLASE HOMOLOG 13); hydrolase
265111_at	AT1G62510	protease inhibitor/seed storage/lipid transfer protein (LTP) family protein
257746_at	AT3G29200	CM1 (chorismate mutase 1); chorismate mutase
250985_at	AT5G02830	pentatricopeptide (PPR) repeat-containing protein
267319_at	AT2G34660	ATMRP2 (MULTIDRUG RESISTANCE-ASSOCIATED PROTEIN 2); ATPase, coupled to transmembrane movement of substances
247218_at	AT5G65010	ASN2 (ASPARAGINE SYNTHETASE 2); asparagine synthase (glutamine-hydrolyzing)
246901_at	AT5G25630	pentatricopeptide (PPR) repeat-containing protein
245130_at	AT2G45340	leucine-rich repeat transmembrane protein kinase, putative
249583_at	AT5G37770	TCH2 (TOUCH 2); calcium ion binding
264694_at	AT1G70250	receptor serine/threonine kinase, putative
261768_at	AT1G15550	GA4 (GA REQUIRING 4); gibberellin 3-beta-dioxygenase
262215_at	AT1G74790	catalytic
267063_at	AT2G41120	similar to unnamed protein product [Vitis vinifera] (GB:CAO18305.1); contains InterPro domain Protein of unknown function DUF309 (InterPro:IPR005500)
248099_at	AT5G55300	TOP1BETA (DNA TOPOISOMERASE 1 BETA); DNA topoisomerase type I
258724_at	AT3G09600	myb family transcription factor
253042_at	AT4G37550	formamidase, putative / formamide amidohydrolase, putative
259823_at	AT1G66250	glycosyl hydrolase family 17 protein
258857_at	AT3G02110	SCPL25 (serine carboxypeptidase-like 25); serine carboxypeptidase
256025_at	AT1G58370	RXF12; hydrolase, hydrolyzing O-glycosyl compounds
254110_at	AT4G25260	invertase/pectin methylesterase inhibitor family protein
262830_at	AT1G14700	ATPAP3/PAP3 (purple acid phosphatase 3); acid phosphatase/ protein serine/threonine phosphatase
260481_at	AT1G10960	ATFD1 (FERREDOXIN 1); 2 iron, 2 sulfur cluster binding / electron carrier/ iron-sulfur cluster binding
259664_at	AT1G55330	AGP21 (ARABINOGALACTAN PROTEIN 21)
248646_at	AT5G49100	similar to unknown protein [Arabidopsis thaliana] (TAIR:AT3G06868.1); similar to unnamed protein product [Vitis vinifera] (GB:CAO44794.1)
247563_at	AT5G61130	glycosyl hydrolase family protein 17
263918_at	AT2G36590	ProT3 (PROLINE TRANSPORTER 3); amino acid transmembrane transporter
250257_at	AT5G13770	pentatricopeptide (PPR) repeat-containing protein
259072_at	AT3G11700	FLA18 (FASCICLIN-LIKE ARABINOGALACTAN PROTEIN 18 PRECURSOR)
252411_at	AT3G47430	PEX11B
252353_at	AT3G48200	similar to hypothetical protein OsI_020499 [Oryza sativa (indica cultivar-group)] (GB:EAY99266.1); similar to hypothetical protein OsJ_018975 [Oryza sativa (japonica cultivar-group)] (GB:EAZ35492.1); similar to unnamed protein product [Vitis vinifera] (GB:CAO64300.1)
261801_at	AT1G30520	AAE14 (ACYL-ACTIVATING ENZYME 14); AMP binding
254041_at	AT4G25830	integral membrane family protein
253736_at	AT4G28780	GDSL-motif lipase/hydrolase family protein
249774_at	AT5G24150	SQP1 (Squalene monooxygenase 1)
251869_at	AT3G54500	similar to dentin sialophosphoprotein-related [Arabidopsis thaliana] (TAIR:AT5G64170.1); similar to dentin sialophosphoprotein-related [Arabidopsis thaliana] (TAIR:AT5G64170.2); similar to conserved hypothetical protein [Medicago truncatula] (GB:ABD28297.1)
251017_at	AT5G02760	protein phosphatase 2C family protein / PP2C family protein
264340_at	AT1G70280	NHL repeat-containing protein
247946_at	AT5G57180	CIA2 (CHLOROPLAST IMPORT APPARATUS 2)
260070_at	AT1G73830	BEE3 (BR ENHANCED EXPRESSION 3); DNA binding / transcription factor
260395_at	AT1G69780	ATHB13; DNA binding / transcription factor
262569_at	AT1G15180	MATE efflux family protein
256169_at	AT1G51800	leucine-rich repeat protein kinase, putative
255016_at	AT4G10120	ATSPS4F; sucrose-phosphate synthase/ transferase, transferring glycosyl groups
258621_at	AT3G02830	ZFN1 (ZINC FINGER PROTEIN 1); nucleic acid binding
254815_at	AT4G12420	SKU5 (skewed 5); copper ion binding
251870_at	AT3G54510	early-responsive to dehydration protein-related / ERD protein-related
260380_at	AT1G73870	zinc finger (B-box type) family protein
256927_at	AT3G22550	senescence-associated protein-related
265208_at	AT2G36690	oxidoreductase, 2OG-Fe(II) oxygenase family protein
265467_at	AT2G37050	kinase
258250_at	AT3G15850	FAD5 (FATTY ACID DESATURASE 5); oxidoreductase
248190_at	AT5G54130	calcium-binding EF hand family protein
261191_at	AT1G32900	starch synthase, putative
249037_at	AT5G44130	FLA13 (FASCICLIN-LIKE ARABINOGALACTAN PROTEIN 13 PRECURSOR)
256049_at	AT1G07010	calcineurin-like phosphoesterase family protein
248303_at	AT5G53170	FTSH11 (FtsH protease 11); ATP-dependent peptidase/ ATPase/ metallopeptidase
266361_at	AT2G32450	calcium-binding EF hand family protein
267135_at	AT2G23430	ICK1 (KIP-RELATED PROTEIN 1)
262619_at	AT1G06550	enoyl-CoA hydratase/isomerase family protein
255064_at	AT4G08950	phosphate-responsive protein, putative (EXO)
266992_at	AT2G39200	MLO12 (MILDEW RESISTANCE LOCUS O 12); calmodulin binding
249775_at	AT5G24160	squalene monooxygenase 1,2 / squalene epoxidase 1,2 (SQP1,2)
251461_at	no_match	no_match
253922_at	AT4G26850	VTC2 (VITAMIN C DEFECTIVE 2)
256880_at	AT3G26450	major latex protein-related / MLP-related
245479_at	AT4G16140	proline-rich family protein
247219_at	AT5G64920	CIP8 (COP1-INTERACTING PROTEIN 8); protein binding / zinc ion binding
264266_at	AT1G09160	protein phosphatase 2C-related / PP2C-related
261016_at	AT1G26560	glycosyl hydrolase family 1 protein
253589_at	AT4G30825	pentatricopeptide (PPR) repeat-containing protein
257178_at	AT3G13070	CBS domain-containing protein / transporter associated domain-containing protein
259009_at	AT3G09260	PYK10 (phosphate starvation-response 3.1); hydrolase, hydrolyzing O-glycosyl compounds
258101_at	AT3G23590	RFR1 (REF4-RELATED 1)
259783_at	AT1G29510	SAUR68 (SMALL AUXIN UPREGULATED 68)
248238_at	AT5G53900	similar to unknown protein [Arabidopsis thaliana] (TAIR:AT3G15240.2); similar to unnamed protein product [Vitis vinifera] (GB:CAO39314.1); contains domain PTHR13902:SF3 (PTHR13902:SF3); contains domain PTHR13902 (PTHR13902)
251992_at	AT3G53350	myosin heavy chain-related
253048_at	AT4G37560	formamidase, putative / formamide amidohydrolase, putative
253806_at	AT4G28270	zinc finger (C3HC4-type RING finger) family protein
248085_at	AT5G55480	glycerophosphoryl diester phosphodiesterase family protein
259015_at	AT3G07350	similar to unknown protein [Arabidopsis thaliana] (TAIR:AT3G25240.1); similar to unnamed protein product [Vitis vinifera] (GB:CAO38687.1); contains InterPro domain Protein of unknown function DUF506, plant (InterPro:IPR006502)
255793_at	AT2G33250	similar to unnamed protein product [Vitis vinifera] (GB:CAO71510.1)
258033_at	AT3G21250	ATMRP6 (Arabidopsis thaliana multidrug resistance-associated protein 6)
252648_at	AT3G44630	disease resistance protein RPP1-WsB-like (TIR-NBS-LRR class), putative
258350_at	AT3G17510	CIPK1 (CBL-INTERACTING PROTEIN KINASE 1); kinase
266313_at	AT2G26980	CIPK3 (CBL-INTERACTING PROTEIN KINASE 3); kinase/ protein kinase
253270_at	AT4G34160	CYCD3/CYCD3;1/D3 (CYCLIN D3;1); cyclin-dependent protein kinase regulator/ protein binding
252954_at	AT4G38660	thaumatin, putative
262577_at	AT1G15290	binding
254545_at	AT4G19830	immunophilin / FKBP-type peptidyl-prolyl cis-trans isomerase family protein
253394_at	AT4G32770	VTE1 (VITAMIN E DEFICIENT 1)
267377_at	AT2G26250	FDH (FIDDLEHEAD); acyltransferase
258859_at	AT3G02120	hydroxyproline-rich glycoprotein family protein
259083_at	AT3G04810	ATNEK2; kinase
264014_at	AT2G21210	auxin-responsive protein, putative
250189_at	AT5G14410	unknown protein
250333_at	AT5G11690	ATTIM17-3 (Arabidopsis thaliana translocase inner membrane subunit 17-3); P-P-bond-hydrolysis-driven protein transmembrane transporter
250549_at	AT5G07860	transferase family protein
256681_at	AT3G52340	SPP2; sucrose-phosphatase
247977_at	AT5G56850	similar to unknown [Populus trichocarpa x Populus deltoides] (GB:ABK96358.1)
265028_at	AT1G24530	transducin family protein / WD-40 repeat family protein
259327_at	AT3G16460	jacalin lectin family protein
261049_at	AT1G01430	similar to unknown protein [Arabidopsis thaliana] (TAIR:AT4G01080.1); similar to unknown protein Cr17 [Brassica napus] (GB:AAX51387.1); contains InterPro domain Protein of unknown function DUF231, plant (InterPro:IPR004253)
266372_at	AT2G41310	ATRR3 (RESPONSE REGULATOR 3); transcription regulator
250753_at	AT5G05860	UGT76C2 (UDP-glucosyl transferase 76C2); UDP-glycosyltransferase/ transferase, transferring glycosyl groups
262488_at	AT1G21830	similar to unnamed protein product [Vitis vinifera] (GB:CAO61865.1)
246949_at	AT5G25140	CYP71B13 (cytochrome P450, family 71, subfamily B, polypeptide 13); oxygen binding
266483_at	AT2G47910	CRR6 (CHLORORESPIRATORY REDUCTION 6)
262729_at	AT1G75840	ATGP3/ATROP4 (RHO-LIKE GTP BINDING PROTEIN 4); GTP binding / GTPase
258421_at	AT3G16690	nodulin MtN3 family protein
264210_at	AT1G22640	MYB3 (myb domain protein 3); DNA binding / transcription factor
261177_at	AT1G04770	male sterility MS5 family protein
258029_at	AT3G27580	ATPK7 (Arabidopsis thaliana serine/threonine-protein kinase 7); kinase
245242_at	AT1G44446	CH1 (CHLOROPHYLL B BIOSYNTHESIS); chlorophyllide a oxygenase
256542_at	AT1G42550	PMI1 (PLASTID MOVEMENT IMPAIRED1)
260506_at	AT1G47210	CYCA3;2; cyclin-dependent protein kinase
264352_at	AT1G03270	similar to unknown protein [Arabidopsis thaliana] (TAIR:AT4G14240.1); similar to unnamed protein product [Vitis vinifera] (GB:CAO22502.1); contains InterPro domain Cystathionine beta-synthase, core (InterPro:IPR000644); contains InterPro domain Protein of unknown function DUF21 (InterPro:IPR002550)
256525_at	AT1G66180	aspartyl protease family protein
264920_at	AT1G60550	naphthoate synthase, putative / dihydroxynaphthoic acid synthetase, putative / DHNA synthetase, putative
257297_at	AT3G28040	leucine-rich repeat transmembrane protein kinase, putative
263677_at	AT1G04520	33 kDa secretory protein-related
252343_at	AT3G48610	phosphoesterase family protein
259812_at	AT1G49840	similar to unknown protein [Arabidopsis thaliana] (TAIR:AT3G19540.1); similar to unnamed protein product [Vitis vinifera] (GB:CAO70870.1); similar to hypothetical protein [Vitis vinifera] (GB:CAN68554.1); contains InterPro domain Protein of unknown function DUF620 (InterPro:IPR006873)
247266_at	AT5G64570	XYL4 (beta-xylosidase 4); hydrolase, hydrolyzing O-glycosyl compounds
254125_at	AT4G24670	alliinase family protein
247803_at	no_match	no_match
253858_at	AT4G27600	pfkB-type carbohydrate kinase family protein
248683_at	AT5G48490	protease inhibitor/seed storage/lipid transfer protein (LTP) family protein
259775_at	AT1G29530	similar to unknown protein [Arabidopsis thaliana] (TAIR:AT2G34310.1); similar to unknown protein [Arabidopsis thaliana] (TAIR:AT2G34310.2); similar to unknown protein [Arabidopsis thaliana] (TAIR:AT2G34310.3)
253332_at	AT4G33420	peroxidase, putative
256848_at	AT3G27960	kinesin light chain-related
246476_at	AT5G16730	similar to unknown protein [Arabidopsis thaliana] (TAIR:AT3G02930.1); similar to unnamed protein product [Vitis vinifera] (GB:CAO62148.1); contains InterPro domain Spectrin repeat (InterPro:IPR002017)
256578_at	AT3G28200	peroxidase, putative
245984_at	AT5G13090	similar to unknown protein [Arabidopsis thaliana] (TAIR:AT1G24270.1); similar to unnamed protein product [Vitis vinifera] (GB:CAO68319.1); similar to hypothetical protein [Vitis vinifera] (GB:CAN73358.1)
263477_at	AT2G31790	UDP-glucoronosyl/UDP-glucosyl transferase family protein
252167_at	AT3G50560	short-chain dehydrogenase/reductase (SDR) family protein
248344_at	AT5G52280	protein transport protein-related
266279_at	AT2G29290	tropinone reductase, putative / tropine dehydrogenase, putative
257625_at	AT3G26230	CYP71B24 (cytochrome P450, family 71, subfamily B, polypeptide 24); oxygen binding
266648_at	AT2G25840	OVA4 (OVULE ABORTION 4); ATP binding / aminoacyl-tRNA ligase
266391_at	AT2G41290	strictosidine synthase family protein
254665_at	AT4G18340	glycosyl hydrolase family 17 protein
246630_at	AT1G50730	similar to unnamed protein product [Vitis vinifera] (GB:CAO38919.1); contains domain PTHR13673 (PTHR13673)
252911_at	AT4G39510	CYP96A12 (cytochrome P450, family 96, subfamily A, polypeptide 12); oxygen binding
249765_at	AT5G24030	SLAH3 (SLAC1 HOMOLOGUE 3); transporter
254027_at	AT4G25835	AAA-type ATPase family protein
253973_at	AT4G26555	immunophilin / FKBP-type peptidyl-prolyl cis-trans isomerase family protein
259460_at	AT1G44000	similar to unknown protein [Arabidopsis thaliana] (TAIR:AT4G11911.1); similar to hypothetical protein [Vitis vinifera] (GB:CAN81476.1)
259958_at	AT1G53730	SRF6 (STRUBBELIG-RECEPTOR FAMILY 6); ATP binding / protein serine/threonine kinase
255304_at	AT4G04850	KEA3 (K+ efflux antiporter 3); potassium:hydrogen antiporter
253571_at	AT4G31000	calmodulin-binding protein
261031_at	AT1G17360	COP1-interacting protein-related
262783_at	AT1G10850	ATP binding / protein serine/threonine kinase
263192_at	AT1G36160	ACC1 (ACETYL-COENZYME A CARBOXYLASE 1); acetyl-CoA carboxylase
265079_at	AT1G55460	Kin17 DNA-binding protein-related
252511_at	AT3G46280	protein kinase-related
253397_at	AT4G32710	kinase
256386_at	AT1G66540	cytochrome P450, putative
247362_at	AT5G63140	ATPAP29/PAP29 (purple acid phosphatase 29); acid phosphatase/ protein serine/threonine phosphatase
258159_at	AT3G17840	RLK902 (receptor-like kinase 902); ATP binding / kinase/ protein serine/threonine kinase
267481_at	AT2G02780	leucine-rich repeat transmembrane protein kinase, putative
249923_at	AT5G19120	aspartic-type endopeptidase/ pepsin A
266087_at	AT2G37790	aldo/keto reductase family protein
247848_at	AT5G58120	disease resistance protein (TIR-NBS-LRR class), putative
256514_at	AT1G66130	oxidoreductase N-terminal domain-containing protein
246231_at	AT4G37080	similar to unknown protein [Arabidopsis thaliana] (TAIR:AT5G42690.2); similar to hypothetical protein [Populus tremula] (GB:CAM84232.1); contains InterPro domain Protein of unknown function DUF547 (InterPro:IPR006869)
262737_at	AT1G28560	SRD2 (SHOOT REDIFFERENTIATION DEFECTIVE 2); DNA binding
253061_at	AT4G37610	BT5 (BTB and TAZ domain protein 5); protein binding / transcription regulator
250704_at	AT5G06265	hyaluronan mediated motility receptor-related
246783_at	AT5G27360	SFP2; carbohydrate transmembrane transporter/ sugar:hydrogen ion symporter
248657_at	AT5G48570	peptidyl-prolyl cis-trans isomerase, putative / FK506-binding protein, putative
257203_at	AT3G23730	xyloglucan:xyloglucosyl transferase, putative / xyloglucan endotransglycosylase, putative / endo-xyloglucan transferase, putative
246524_at	AT5G15860	ATPCME (PRENYLCYSTEINE METHYLESTERASE); prenylcysteine methylesterase
267299_at	AT2G30150	UDP-glucoronosyl/UDP-glucosyl transferase family protein
261931_at	AT1G22430	alcohol dehydrogenase, putative
250007_at	AT5G18670	BMY3 (BETA-AMYLASE 9); beta-amylase
254810_at	AT4G12390	PME1; pectinesterase inhibitor
254805_at	AT4G12480	pEARLI 1; lipid binding
258736_at	AT3G05900	neurofilament protein-related
253131_at	AT4G35550	HB-4/WOX13 (WUSCHEL-RELATED HOMEOBOX 13); DNA binding / transcription factor
263668_at	AT1G04350	2-oxoglutarate-dependent dioxygenase, putative
244983_at	ATCG00790	chloroplast gene encoding a ribosomal protein L16, which is a constituent of 50S large ribosomal subunit
259856_at	AT1G68440	similar to unknown protein [Arabidopsis thaliana] (TAIR:AT1G25400.1); similar to unnamed protein product [Vitis vinifera] (GB:CAO42150.1)
245101_at	AT2G40890	CYP98A3 (CYTOCHROME P450, FAMILY 98, SUBFAMILY A, POLYPEPTIDE 3); monooxygenase/ p-coumarate 3-hydroxylase
263875_at	AT2G21970	SEP2 (STRESS ENHANCED PROTEIN 2)
252852_at	AT4G39900	similar to unnamed protein product [Vitis vinifera] (GB:CAO67041.1)
266489_at	AT2G35190	NPSN11 (NOVEL PLANT SNARE 11); protein transporter
259773_at	AT1G29500	auxin-responsive protein, putative
248420_at	AT5G51560	leucine-rich repeat transmembrane protein kinase, putative
253579_at	AT4G30610	BRS1 (BRI1 SUPPRESSOR 1)
248899_at	AT5G46390	peptidase S41 family protein
253739_at	AT4G28760	similar to unknown protein [Arabidopsis thaliana] (TAIR:AT2G20240.1); similar to hypothetical protein [Vitis vinifera] (GB:CAN81514.1); contains domain PTHR21726:SF7 (PTHR21726:SF7); contains domain PTHR21726 (PTHR21726)
248684_at	AT5G48485	DIR1 (DEFECTIVE IN INDUCED RESISTANCE 1); lipid binding
250110_at	AT5G15350	plastocyanin-like domain-containing protein
255021_at	AT4G10330	glycine-rich protein
250832_at	AT5G04950	nicotianamine synthase, putative
248703_at	AT5G48430	aspartic-type endopeptidase/ pepsin A
258919_at	AT3G10525	similar to SIM (SIAMESE) [Arabidopsis thaliana] (TAIR:AT5G04470.1)
263268_at	no_match	no_match
253096_at	AT4G37330	CYP81D4 (cytochrome P450, family 81, subfamily D, polypeptide 4); oxygen binding
264910_at	AT1G61100	disease resistance protein (TIR class), putative
254586_at	AT4G19510	disease resistance protein (TIR-NBS-LRR class), putative
267470_at	AT2G30490	ATC4H/C4H/CYP73A5 (CINNAMATE 4-HYDROXYLASE, CINNAMATE-4-HYDROXYLASE); trans-cinnamate 4-monooxygenase
263064_at	AT2G18162	CPuORF1 (Conserved peptide upstream open reading frame 1)
263064_at	AT2G18160	ATBZIP2/GBF5 (G-BOX BINDING FACTOR 5); DNA binding / protein heterodimerization/ transcription factor]
260388_at	AT1G74070	peptidyl-prolyl cis-trans isomerase cyclophilin-type family protein
248460_at	AT5G50915	basic helix-loop-helix (bHLH) family protein
253943_at	AT4G27030	small conjugating protein ligase
256671_at	AT3G52290	IQD3 (IQ-domain 3); calmodulin binding
251332_at	AT3G61670	similar to unknown protein [Arabidopsis thaliana] (TAIR:AT2G46380.1); similar to unnamed protein product [Vitis vinifera] (GB:CAO65830.1)
246999_at	AT5G67440	phototropic-responsive NPH3 family protein
248759_at	AT5G47610	zinc finger (C3HC4-type RING finger) family protein
255926_at	AT1G22190	AP2 domain-containing transcription factor, putative
248191_at	AT5G54130	calcium-binding EF hand family protein
257239_at	no_match	no_match
266364_at	AT2G41230	unknown protein
249688_at	AT5G36160	aminotransferase-related
264561_at	AT1G55810	uracil phosphoribosyltransferase, putative / UMP pyrophosphorylase, putative / UPRTase, putative
246142_at	AT5G19970	similar to unnamed protein product [Vitis vinifera] (GB:CAO65601.1)
247780_at	AT5G58770	dehydrodolichyl diphosphate synthase, putative / DEDOL-PP synthase, putative
252193_at	AT3G50060	MYB77; DNA binding / transcription factor
266022_at	AT2G05920	subtilase family protein
264840_at	AT1G03440	leucine-rich repeat family protein
262536_at	AT1G17100	SOUL heme-binding family protein
254305_at	AT4G22200	AKT2 (Arabidopsis K+ transporter 2); cyclic nucleotide binding / inward rectifier potassium channel
253040_at	AT4G37800	xyloglucan:xyloglucosyl transferase, putative / xyloglucan endotransglycosylase, putative / endo-xyloglucan transferase, putative
245426_at	AT4G17540	similar to hypothetical protein OsI_033497 [Oryza sativa (indica cultivar-group)] (GB:EAY79538.1); similar to Os10g0563400 [Oryza sativa (japonica cultivar-group)] (GB:NP_001065401.1)
263632_at	AT2G04795	similar to unknown protein [Arabidopsis thaliana] (TAIR:AT5G35732.1); similar to unnamed protein product [Vitis vinifera] (GB:CAO24128.1)
247193_at	AT5G65380	ripening-responsive protein, putative
253545_at	AT4G31310	avirulence-responsive protein-related / avirulence induced gene (AIG) protein-related
261804_at	AT1G30530	UDP-glucoronosyl/UDP-glucosyl transferase family protein
253118_at	AT4G35950	ARAC6/ATROP5/RAC2 (RHO-RELATED PROTEIN FROM PLANTS 7); GTP binding
264833_at	AT1G03590	protein phosphatase 2C family protein / PP2C family protein

## Sheet: Table S3e
Table S3(e). List of probe sets/array elements and locus identifiers corresponding to genes that are downregulated both to B. cinerea inocluation and drought stress
Array Element	Locus Identifier	Annotation
267357_at	AT2G40000	similar to unknown protein [Arabidopsis thaliana] (TAIR:AT3G55840.1); similar to unnamed protein product [Vitis vinifera] (GB:CAO41329.1); contains InterPro domain Hs1pro-1, C-terminal (InterPro:IPR009743); contains InterPro domain Hs1pro-1, N-terminal (InterPro:IPR009869)
253814_at	AT4G28290	unknown protein
252167_at	AT3G50560	short-chain dehydrogenase/reductase (SDR) family protein
254839_at	AT4G12400	stress-inducible protein, putative
261410_at	AT1G07610	MT1C (metallothionein 1C)
259681_at	AT1G77760	NIA1 (NITRATE REDUCTASE 1)
256548_at	AT3G14770	nodulin MtN3 family protein
256245_at	AT3G12580	HSP70 (heat shock protein 70); ATP binding
252367_at	AT3G48360	BT2 (BTB AND TAZ DOMAIN PROTEIN 2); protein binding / transcription factor/ transcription regulator
245228_at	AT3G29810	COBL2 (COBRA-LIKE PROTEIN 2 PRECURSOR)
258349_at	AT3G17609	HYH (HY5-HOMOLOG); DNA binding / transcription factor
251899_at	AT3G54400	aspartyl protease family protein
263467_at	AT2G31730	ethylene-responsive protein, putative
260557_at	AT2G43610	glycoside hydrolase family 19 protein
249037_at	AT5G44130	FLA13 (FASCICLIN-LIKE ARABINOGALACTAN PROTEIN 13 PRECURSOR)
246330_at	AT3G43600	AAO2 (ALDEHYDE OXIDASE 2)
256337_at	AT1G72060	serine-type endopeptidase inhibitor
249765_at	AT5G24030	SLAH3 (SLAC1 HOMOLOGUE 3); transporter
254027_at	AT4G25835	AAA-type ATPase family protein
266832_at	AT2G30040	MAPKKK14 (Mitogen-activated protein kinase kinase kinase 14); kinase
251436_at	AT3G59900	(ARGOS); unknown protein
255064_at	AT4G08950	phosphate-responsive protein, putative (EXO)
244999_at	ATCG00190	Chloroplast DNA-dependent RNA polymerase B subunit. The transcription of this gene is regulated by a nuclear encoded RNA polymerase. This gene has been transferred to mitochondrial genome during crucifer evolution.
249337_at	AT5G41080	glycerophosphoryl diester phosphodiesterase family protein
260157_at	AT1G52930	brix domain-containing protein
249923_at	AT5G19120	aspartic-type endopeptidase/ pepsin A
258321_at	AT3G22840	ELIP1 (EARLY LIGHT-INDUCABLE PROTEIN); chlorophyll binding
250777_at	AT5G05440	similar to unknown protein [Arabidopsis thaliana] (TAIR:AT2G38310.1); similar to unnamed protein product [Vitis vinifera] (GB:CAO48777.1); contains InterPro domain Bet v I allergen; (InterPro:IPR000916); contains InterPro domain Streptomyces cyclase/dehydrase (InterPro:IPR005031)
246228_at	AT4G36430	peroxidase, putative
253061_at	AT4G37610	BT5 (BTB and TAZ domain protein 5); protein binding / transcription regulator
266278_at	AT2G29300	tropinone reductase, putative / tropine dehydrogenase, putative
256589_at	AT3G28740	cytochrome P450 family protein
265066_at	AT1G03870	FLA9
248606_at	AT5G49450	ATBZIP1 (ARABIDOPSIS THALIANA BASIC LEUCINE-ZIPPER 1); DNA binding / protein heterodimerization/ transcription factor]
248606_at	AT5G49448	CPuORF4 (Conserved peptide upstream open reading frame 4)]
248657_at	AT5G48570	peptidyl-prolyl cis-trans isomerase, putative / FK506-binding protein, putative
264704_at	AT1G70090	GATL9/LGT8 (Galacturonosyltransferase-like 9); polygalacturonate 4-alpha-galacturonosyltransferase/ transferase, transferring glycosyl groups / transferase, transferring hexosyl groups
264238_at	AT1G54740	similar to structural constituent of ribosome [Arabidopsis thaliana] (TAIR:AT1G22110.1); similar to unknown [Populus trichocarpa x Populus deltoides] (GB:ABK96485.1)
259822_at	AT1G66230	MYB20 (myb domain protein 20); DNA binding / transcription factor
256891_at	AT3G19030	similar to unknown protein [Arabidopsis thaliana] (TAIR:AT1G49500.1)
266313_at	AT2G26980	CIPK3 (CBL-INTERACTING PROTEIN KINASE 3); kinase/ protein kinase
254805_at	AT4G12480	pEARLI 1; lipid binding
245325_at	AT4G14130	XTR7 (XYLOGLUCAN ENDOTRANSGLYCOSYLASE 7); hydrolase, acting on glycosyl bonds
259579_at	AT1G28010	PGP14 (P-GLYCOPROTEIN 14); ATPase, coupled to transmembrane movement of substances
260856_at	AT1G21910	AP2 domain-containing transcription factor family protein
245757_at	AT1G35140	PHI-1 (PHOSPHATE-INDUCED 1)
249583_at	AT5G37770	TCH2 (TOUCH 2); calcium ion binding
265028_at	AT1G24530	transducin family protein / WD-40 repeat family protein
248703_at	AT5G48430	aspartic-type endopeptidase/ pepsin A
261768_at	AT1G15550	GA4 (GA REQUIRING 4); gibberellin 3-beta-dioxygenase
253496_at	AT4G31870	ATGPX7 (GLUTATHIONE PEROXIDASE 7); glutathione peroxidase
263585_at	AT2G25210	60S ribosomal protein L39 (RPL39A)
263268_at	no_match	no_match
248607_at	AT5G49480	ATCP1 (CA2+-BINDING PROTEIN 1); calcium ion binding
246034_at	AT5G08350	GRAM domain-containing protein / ABA-responsive protein-related
247925_at	AT5G57560	TCH4 (TOUCH 4); hydrolase, acting on glycosyl bonds / xyloglucan:xyloglucosyl transferase
245005_at	ATCG00330	30S chloroplast ribosomal protein S14
254384_at	AT4G21870	26.5 kDa class P-related heat shock protein (HSP26.5-P)
265387_at	AT2G20670	similar to unknown protein [Arabidopsis thaliana] (TAIR:AT4G32480.1); similar to unnamed protein product [Vitis vinifera] (GB:CAO69754.1); contains InterPro domain Protein of unknown function DUF506, plant (InterPro:IPR006502)
247524_at	AT5G61440	thioredoxin family protein
255926_at	AT1G22190	AP2 domain-containing transcription factor, putative
253043_at	AT4G37540	LBD39 (LOB DOMAIN-CONTAINING PROTEIN 39)
264960_at	AT1G76930	ATEXT4 (EXTENSIN 4)
254931_at	AT4G11460	protein kinase family protein
254327_at	AT4G22490	protease inhibitor/seed storage/lipid transfer protein (LTP) family protein
248045_at	AT5G56030	HSP81-2 (EARLY-RESPONSIVE TO DEHYDRATION 8); ATP binding
248332_at	AT5G52640	HSP81-1 (HEAT SHOCK PROTEIN 81-1); ATP binding / unfolded protein binding
255568_at	AT4G01250	WRKY22 (WRKY DNA-binding protein 22); transcription factor
252193_at	AT3G50060	MYB77; DNA binding / transcription factor
260556_at	AT2G43620	chitinase, putative
253281_at	AT4G34138	UGT73B1 (UDP-GLUCOSYL TRANSFERASE 73B1); UDP-glycosyltransferase/ abscisic acid glucosyltransferase
264788_at	AT2G17880	DNAJ heat shock protein, putative
260070_at	AT1G73830	BEE3 (BR ENHANCED EXPRESSION 3); DNA binding / transcription factor
247266_at	AT5G64570	XYL4 (beta-xylosidase 4); hydrolase, hydrolyzing O-glycosyl compounds
255524_at	AT4G02330	ATPMEPCRB; pectinesterase
262947_at	AT1G75750	GASA1 (GAST1 PROTEIN HOMOLOG 1)
244995_at	ATCG00150	Encodes a subunit of ATPase complex CF0, which is a proton channel that supplies the proton motive force to drive ATP synthesis by CF1 portion of the complex.
266112_x_at	AT2G02210	transposable element gene
266112_x_at	AT3G47260	transposable element gene

## Sheet: Table S3f
Table S3(f). List of probe sets/array elements and locus identifiers corresponding to genes that are downregulated both to B. cinerea inocluation and oxidative stress
Array Element	Locus Identifier	Annotation
260856_at	AT1G21910	AP2 domain-containing transcription factor family protein
252167_at	AT3G50560	short-chain dehydrogenase/reductase (SDR) family protein
265208_at	AT2G36690	oxidoreductase, 2OG-Fe(II) oxygenase family protein
265111_at	AT1G62510	protease inhibitor/seed storage/lipid transfer protein (LTP) family protein
252367_at	AT3G48360	BT2 (BTB AND TAZ DOMAIN PROTEIN 2); protein binding / transcription factor/ transcription regulator
251899_at	AT3G54400	aspartyl protease family protein
260557_at	AT2G43610	glycoside hydrolase family 19 protein
254665_at	AT4G18340	glycosyl hydrolase family 17 protein
256337_at	AT1G72060	serine-type endopeptidase inhibitor
245757_at	AT1G35140	PHI-1 (PHOSPHATE-INDUCED 1)
265028_at	AT1G24530	transducin family protein / WD-40 repeat family protein
261768_at	AT1G15550	GA4 (GA REQUIRING 4); gibberellin 3-beta-dioxygenase
256170_at	AT1G51790	kinase
248703_at	AT5G48430	aspartic-type endopeptidase/ pepsin A
249765_at	AT5G24030	SLAH3 (SLAC1 HOMOLOGUE 3); transporter
263268_at	no_match	no_match
251436_at	AT3G59900	(ARGOS); unknown protein
246034_at	AT5G08350	GRAM domain-containing protein / ABA-responsive protein-related
252081_at	AT3G51910	AT-HSFA7A (Arabidopsis thaliana heat shock transcription factor A7A); DNA binding / transcription factor
247925_at	AT5G57560	TCH4 (TOUCH 4); hydrolase, acting on glycosyl bonds / xyloglucan:xyloglucosyl transferase
255064_at	AT4G08950	phosphate-responsive protein, putative (EXO)
266992_at	AT2G39200	MLO12 (MILDEW RESISTANCE LOCUS O 12); calmodulin binding
245005_at	ATCG00330	30S chloroplast ribosomal protein S14
254384_at	AT4G21870	26.5 kDa class P-related heat shock protein (HSP26.5-P)
265387_at	AT2G20670	similar to unknown protein [Arabidopsis thaliana] (TAIR:AT4G32480.1); similar to unnamed protein product [Vitis vinifera] (GB:CAO69754.1); contains InterPro domain Protein of unknown function DUF506, plant (InterPro:IPR006502)
247524_at	AT5G61440	thioredoxin family protein
255926_at	AT1G22190	AP2 domain-containing transcription factor, putative
264960_at	AT1G76930	ATEXT4 (EXTENSIN 4)
254931_at	AT4G11460	protein kinase family protein
246932_at	AT5G25190	ethylene-responsive element-binding protein, putative
266364_at	AT2G41230	unknown protein
249337_at	AT5G41080	glycerophosphoryl diester phosphodiesterase family protein
252511_at	AT3G46280	protein kinase-related
249923_at	AT5G19120	aspartic-type endopeptidase/ pepsin A
255568_at	AT4G01250	WRKY22 (WRKY DNA-binding protein 22); transcription factor
259009_at	AT3G09260	PYK10 (phosphate starvation-response 3.1); hydrolase, hydrolyzing O-glycosyl compounds
250777_at	AT5G05440	similar to unknown protein [Arabidopsis thaliana] (TAIR:AT2G38310.1); similar to unnamed protein product [Vitis vinifera] (GB:CAO48777.1); contains InterPro domain Bet v I allergen; (InterPro:IPR000916); contains InterPro domain Streptomyces cyclase/dehydrase (InterPro:IPR005031)
252193_at	AT3G50060	MYB77; DNA binding / transcription factor
260556_at	AT2G43620	chitinase, putative
256525_at	AT1G66180	aspartyl protease family protein
245392_at	AT4G15680	glutaredoxin family protein
253061_at	AT4G37610	BT5 (BTB and TAZ domain protein 5); protein binding / transcription regulator
266278_at	AT2G29300	tropinone reductase, putative / tropine dehydrogenase, putative
260914_at	AT1G02640	BXL2 (BETA-XYLOSIDASE 2); hydrolase, hydrolyzing O-glycosyl compounds
248606_at	AT5G49450	[AT5G49450, ATBZIP1 (ARABIDOPSIS THALIANA BASIC LEUCINE-ZIPPER 1); DNA binding / protein heterodimerization/ transcription factor]
248606_at	AT5G49448	;[AT5G49448, CPuORF4 (Conserved peptide upstream open reading frame 4)]
254818_at	AT4G12470	protease inhibitor/seed storage/lipid transfer protein (LTP) family protein
264788_at	AT2G17880	DNAJ heat shock protein, putative
260070_at	AT1G73830	BEE3 (BR ENHANCED EXPRESSION 3); DNA binding / transcription factor
259015_at	AT3G07350	similar to unknown protein [Arabidopsis thaliana] (TAIR:AT3G25240.1); similar to unnamed protein product [Vitis vinifera] (GB:CAO38687.1); contains InterPro domain Protein of unknown function DUF506, plant (InterPro:IPR006502)
249459_at	AT5G39580	peroxidase, putative
261135_at	AT1G19610	LCR78/PDF1.4 (Low-molecular-weight cysteine-rich 78)
256169_at	AT1G51800	leucine-rich repeat protein kinase, putative
264238_at	AT1G54740	similar to structural constituent of ribosome [Arabidopsis thaliana] (TAIR:AT1G22110.1); similar to unknown [Populus trichocarpa x Populus deltoides] (GB:ABK96485.1)
247266_at	AT5G64570	XYL4 (beta-xylosidase 4); hydrolase, hydrolyzing O-glycosyl compounds
255524_at	AT4G02330	ATPMEPCRB; pectinesterase
266313_at	AT2G26980	CIPK3 (CBL-INTERACTING PROTEIN KINASE 3); kinase/ protein kinase
266247_at	AT2G27660	DC1 domain-containing protein
258764_at	AT3G10720	pectinesterase, putative
265511_at	AT2G05540	glycine-rich protein
245325_at	AT4G14130	XTR7 (XYLOGLUCAN ENDOTRANSGLYCOSYLASE 7); hydrolase, acting on glycosyl bonds
254805_at	AT4G12480	pEARLI 1; lipid binding
266693_at	AT2G19800	MIOX2 (MYO-INOSITOL OXYGENASE 2)
266112_x_at	AT2G02210	transposable element gene
266112_x_at	AT3G47260	transposable element gene
