# Supplementary material for: Transcriptome Analysis Reveals Genes Commonly Induced by Botrytis cinerea Infection, Cold, Drought and Oxidative Stresses in Arabidopsis
Source: PLoS One. 2014 Nov 25;9(11):e113718. doi: 10.1371/journal.pone.0113718 (PMC4244146; doi:10.1371/journal.pone.0113718)
Supplement: Table S4 — Coexpression and PPI network of commonly regulated candidate genes and neighboring genes/nodes/proteins of (a) experimentally tested or computationally predicted; and (b) comprehensive set of topological parameters. (XLSX) [file pone.0113718.s006.xlsx]

## Sheet: TableS4a
Table S4a: Coexpression and PPI network of common responsive genes and neighboring genes/nodes/proteins experimentally tested or computaionally predicted.
Responsive gene	Neighbouring gene/node/protein	Experimental/predicted
				1: experimental; 0: predicted.
AT5G37055	AT3G12810	1
AT3G33520	AT3G12810	1
AT5G37055	AT3G33520	1
AT5G13530	AT2G36270	1
AT2G46340	AT2G46340	1
AT4G23810	AT1G54040	1
AT2G01830	AT2G45820	1
AT3G48100	AT5G46430	1
AT3G48100	AT4G34670	1
AT3G48100	AT4G29040	1
AT3G48100	AT2G30410	1
AT3G48100	AT2G30490	1
AT1G59940	AT5G48990	1
AT1G59940	AT1G29990	1
AT1G59940	AT5G53880	1
AT1G10470	AT3G57670	1
AT1G10470	AT3G12620	1
AT3G48100	AT5G39340	1
AT3G48100	AT3G29350	1
AT3G48100	AT3G48040	1
AT2G01830	AT5G10940	1
AT2G01830	AT2G47950	1
AT1G03430	AT1G10470	1
AT1G03430	AT3G16857	1
AT1G03430	AT3G02065	1
AT1G59940	AT5G39340	1
AT3G29350	AT1G59940	1
AT1G59940	AT3G21510	1
AT3G48100	AT5G54490	1
AT3G48100	AT5G26830	1
AT3G48100	AT3G44110	1
AT5G35750	AT5G42650	1
AT5G35750	AT5G63790	1
AT5G35750	AT5G11490	1
AT5G43430	AT1G50940	1
AT5G35750	AT1G26270	1
AT5G35750	AT5G64070	1
AT5G35750	AT3G09130	1
AT5G35750	AT1G65430	1
AT5G35750	AT1G77370	1
AT4G25560	AT1G02340	1
AT1G02340	AT1G53720	1
AT1G53720	AT1G53720	1
AT4G35800	AT1G53720	1
AT1G53720	AT3G61860	1
AT1G53720	AT4G25500	1
AT5G57090	AT2G34650	1
AT5G16840	AT2G34690	1
AT2G32950	AT1G02340	1
AT4G39670	AT3G60600	1
AT3G09920	AT1G35580	1
AT4G27780	AT4G38580	1
AT2G17790	AT5G53530	1
AT5G53530	AT1G53720	1
AT5G53530	AT1G66150	1
AT2G47190	AT4G09820	1
AT4G09820	AT4G09820	1
AT1G56650	AT4G09820	1
AT1G63650	AT2G47190	1
AT3G48100	AT5G46250	1
AT3G48100	AT3G27920	1
AT2G34650	AT2G34650	1
AT2G34650	AT1G73590	1
AT3G48100	AT1G68790	1
AT3G48100	AT1G52070	1
AT3G48100	AT5G08720	1
AT3G48100	AT5G62440	1
AT1G02340	AT1G02340	1
AT4G26070	AT4G01370	1
AT4G26070	AT4G08500	1
AT1G55250	AT1G55250	1
AT2G44950	AT2G44950	1
AT1G17580	AT1G17580	1
AT5G67060	AT4G36930	1
AT5G09750	AT4G36930	1
AT3G47810	AT2G17790	1
AT3G47810	AT5G53530	1
AT3G47810	AT4G27690	1
AT3G47810	AT5G06140	1
AT4G08500	AT5G06140	1
AT4G08500	AT5G35750	1
AT5G35750	AT3G52920	1
AT5G35750	AT5G42060	1
AT1G27320	AT5G43560	1
AT1G55250	AT2G44950	1
AT2G01830	AT3G29350	1
AT2G01830	AT2G38280	1
AT2G01830	AT5G58090	1
AT3G48100	AT5G19650	1
AT3G48100	AT1G13030	1
AT3G48100	AT4G17240	1
AT5G62920	AT5G43170	1
AT5G62920	AT5G63460	1
AT5G62920	AT5G65630	1
AT5G62920	AT5G28490	1
AT1G19050	AT5G39340	1
AT1G19050	AT3G29350	1
AT1G19050	AT5G42020	1
AT1G55250	AT1G14400	1
AT1G14400	AT2G44950	1
AT2G02760	AT2G44950	1
AT2G02760	AT1G55250	1
AT5G19280	AT1G55250	1
AT5G19280	AT1G75820	1
AT3G20550	AT1G01040	1
AT1G19050	AT5G48630	1
AT1G19050	AT1G68790	1
AT2G24790	AT2G32950	1
AT5G35750	AT5G42080	1
AT2G01830	AT5G20290	1
AT1G74890	AT1G29920	1
AT1G74890	AT5G08720	1
AT3G27830	AT5G35750	1
AT5G19280	AT1G01040	1
AT4G08500	AT4G23810	1
AT2G01830	AT1G79530	1
AT1G79530	AT1G53720	1
AT2G01830	AT1G13440	1
AT2G01830	AT1G13980	1
AT2G01830	AT1G08430	1
AT2G01830	AT5G28490	1
AT5G35750	AT3G10020	1
AT5G35750	AT3G29350	1
AT5G35750	AT5G39340	1
AT5G35750	AT4G27130	1
AT5G35750	AT5G08790	1
AT5G35750	AT3G11100	1
AT5G35750	AT3G18990	1
AT5G35750	AT5G53950	1
AT5G35750	AT2G20580	1
AT5G35750	AT1G31810	1
AT2G46020	AT1G21700	1
AT4G25560	AT1G80350	1
AT5G10470	AT1G80350	1
AT1G80350	AT1G80350	1
AT3G18980	AT5G03280	1
AT5G46210	AT4G05420	1
AT1G75540	AT5G11260	1
AT2G32950	AT1G75540	1
AT1G75410	AT2G23760	1
AT4G38130	AT5G22570	1
AT4G38130	AT5G01900	1
AT5G01900	AT4G24440	1
AT4G34610	AT1G06920	1
AT5G35750	AT5G62740	1
AT5G35750	AT1G53900	1
AT5G35750	AT5G13120	1
AT5G35750	AT4G29040	1
AT5G35750	AT1G67090	1
AT5G35750	AT1G22450	1
AT5G35750	AT4G27160	1
AT5G35750	AT5G07010	1
AT5G35750	AT5G11740	1
AT2G01830	AT3G51630	1
AT1G07770	AT2G01830	1
AT2G01830	AT1G25260	1
AT2G01830	AT2G23760	1
AT2G01830	AT1G51650	1
AT2G01830	AT2G05070	1
AT2G01830	AT2G45960	1
AT2G01830	AT5G60570	1
AT2G01830	AT4G15630	1
AT2G01830	AT5G59613	1
AT5G39340	AT3G57040	1
AT4G23140	AT3G57040	1
AT5G19280	AT3G57040	1
AT5G19280	AT4G23140	1
AT5G19280	AT4G23180	1
AT1G21750	AT3G19390	1
AT1G21750	AT5G43060	1
AT1G21750	AT1G47128	1
AT5G01900	AT1G21750	1
AT5G01900	AT5G22570	1
AT3G48750	AT2G23430	1
AT1G70210	AT2G23430	1
AT2G23430	AT2G22490	1
AT4G31800	AT1G80840	1
AT4G34160	AT2G23430	1
AT4G17615	AT3G17510	1
AT4G26570	AT3G17510	1
AT4G26570	AT5G07070	1
AT4G26570	AT2G26980	1
AT5G10930	AT4G17615	1
AT4G26570	AT5G10930	1
AT5G10930	AT5G24270	1
AT5G24270	AT4G30960	1
AT4G26570	AT4G30960	1
AT4G17615	AT4G30960	1
AT2G26980	AT4G17615	1
AT4G17615	AT5G07070	1
AT3G23000	AT4G17615	1
AT4G24400	AT4G17615	1
AT4G17615	AT1G48260	1
AT4G17615	AT1G29230	1
AT4G17615	AT5G35410	1
AT4G17615	AT2G30360	1
AT4G17615	AT4G18700	1
AT1G30270	AT4G17615	1
AT5G47100	AT3G17510	1
AT5G47100	AT5G10930	1
AT4G21100	AT5G46210	1
AT5G46210	AT5G20570	1
AT5G20570	AT1G26830	1
AT4G05420	AT4G10180	1
AT4G05420	AT5G58760	1
AT4G24400	AT5G47100	1
AT5G47100	AT1G48260	1
AT5G47100	AT1G29230	1
AT5G47100	AT5G35410	1
AT1G30270	AT5G47100	1
AT5G47100	AT5G57630	1
AT2G25090	AT5G47100	1
AT4G18700	AT5G47100	1
AT2G30360	AT5G47100	1
AT5G58380	AT5G47100	1
AT5G35410	AT4G33000	1
AT4G33000	AT3G54840	1
AT4G33000	AT4G19640	1
AT3G54650	AT1G10940	1
AT4G02570	AT1G10940	1
AT3G54650	AT3G19150	1
AT3G54650	AT1G49620	1
AT3G62980	AT1G10940	1
AT3G54650	AT2G32710	1
AT2G01830	AT1G62070	1
AT2G01830	AT3G11070	1
AT1G17760	AT1G71800	1
AT5G35750	AT1G33140	1
AT5G35750	AT1G69840	1
AT5G35750	AT3G48600	1
AT5G35750	AT1G64330	1
AT5G35750	AT2G15300	1
AT5G35750	AT5G52410	1
AT5G01820	AT5G55990	1
AT5G20850	AT5G01820	1
AT5G64920	AT2G32950	1
AT3G22880	AT5G64920	1
AT5G20850	AT5G20850	1
AT5G20850	AT3G22880	1
AT3G22880	AT3G22880	1
AT5G57360	AT4G08920	1
AT5G57360	AT2G18790	1
AT2G16070	AT5G42480	1
AT1G02840	AT2G16070	1
AT5G64920	AT5G11260	1
AT5G64920	AT5G41700	1
AT2G23380	AT3G20740	1
AT1G04240	AT3G62980	1
AT1G04240	AT2G18790	1
AT3G52180	AT3G29160	1
AT3G29160	AT3G56860	1
AT3G56860	AT3G56860	1
AT1G54080	AT3G56860	1
AT3G14100	AT3G56860	1
AT3G45640	AT5G63310	1
AT2G43790	AT5G63310	1
AT3G21640	AT3G28860	1
AT3G21640	AT2G36910	1
AT3G21640	AT1G27940	1
AT5G35550	AT5G35550	1
AT4G27780	AT3G16770	1
AT3G13920	AT3G48750	1
AT3G17590	AT2G33610	1
AT2G33610	AT2G33610	1
AT2G33610	AT1G21700	1
AT2G26300	AT1G48270	1
AT5G42980	AT1G48270	1
AT5G42980	AT5G35630	1
AT5G42980	AT1G17290	1
AT5G42980	AT1G04410	1
AT5G42980	AT1G65930	1
AT5G42980	AT2G15620	1
AT5G42980	AT3G52960	1
AT5G42980	AT4G25130	1
AT5G42980	AT5G16710	1
AT5G42980	AT1G07890	1
AT5G42980	AT2G47730	1
AT3G27000	AT1G13180	1
AT3G27000	AT2G46225	1
AT1G13180	AT2G46225	1
AT1G13180	AT3G49290	1
AT2G22640	AT1G13180	1
AT1G29170	AT1G13180	1
AT2G31300	AT4G14147	1
AT1G30825	AT1G29170	1
AT4G14147	AT1G29170	1
AT4G14147	AT2G46225	1
AT3G49290	AT2G46225	1
AT2G22640	AT2G46225	1
AT2G34150	AT2G46225	1
AT2G46225	AT2G38440	1
AT1G29170	AT2G38440	1
AT4G01710	AT4G14147	1
AT5G37500	AT5G37500	1
AT3G02850	AT3G02850	1
AT3G02850	AT5G37500	1
AT1G49950	AT5G06310	1
AT1G49950	AT3G49850	1
AT1G49950	AT1G49950	1
AT1G49950	AT1G16970	1
AT5G13070	AT3G46090	1
AT3G46090	AT1G53850	1
AT4G24210	AT2G01570	1
AT4G24210	AT1G14920	1
AT5G27130	AT5G65330	1
AT5G27130	AT5G58890	1
AT5G27130	AT3G18650	1
AT4G36590	AT1G65330	1
AT4G36590	AT1G65300	1
AT5G62165	AT2G45650	1
AT3G05860	AT4G36590	1
AT5G60440	AT1G65300	1
AT5G27960	AT5G60440	1
AT2G40210	AT1G29962	1
AT5G38740	AT1G29962	1
AT2G03710	AT1G29962	1
AT2G45650	AT1G29962	1
AT1G18750	AT1G29962	1
AT5G58890	AT1G29962	1
AT5G27960	AT1G29962	1
AT1G29962	AT5G06500	1
AT5G06500	AT5G38620	1
AT5G38620	AT5G40220	1
AT5G38620	AT4G11250	1
AT5G38620	AT5G27070	1
AT5G38620	AT5G38740	1
AT1G53720	AT1G09140	1
AT2G39940	AT1G75950	1
AT5G42190	AT2G39940	1
AT4G34210	AT2G39940	1
AT4G34470	AT2G39940	1
AT2G25490	AT1G75950	1
AT5G42190	AT2G25490	1
AT4G34210	AT2G25490	1
AT2G33610	AT4G16280	1
AT4G37940	AT2G22630	1
AT4G37940	AT4G22950	1
AT4G37940	AT2G45660	1
AT4G37940	AT4G37940	1
AT4G37940	AT2G22540	1
AT4G37940	AT5G62165	1
AT2G22540	AT2G45650	1
AT2G22540	AT1G69120	1
AT4G24540	AT4G18960	1
AT5G24520	AT4G09820	1
AT4G11250	AT1G60920	1
AT5G27070	AT2G45650	1
AT5G27070	AT5G27070	1
AT5G27090	AT5G49490	1
AT1G60880	AT4G11250	1
AT5G60440	AT1G65330	1
AT5G60440	AT3G13170	1
AT2G46410	AT4G00480	1
AT4G34470	AT2G25490	1
AT4G39550	AT3G60010	1
AT4G39550	AT2G03170	1
AT1G75950	AT1G68050	1
AT5G42190	AT1G68050	1
AT2G25700	AT1G68050	1
AT4G34210	AT1G68050	1
AT4G34470	AT1G68050	1
AT3G60010	AT1G68050	1
AT3G61590	AT1G75950	1
AT5G42190	AT3G61590	1
AT3G61590	AT2G25700	1
AT3G61590	AT3G21850	1
AT4G34210	AT3G61590	1
AT4G34470	AT3G61590	1
AT3G61590	AT3G60010	1
AT3G61590	AT2G03170	1
AT3G61590	AT2G03190	1
AT3G61590	AT1G10230	1
AT5G49610	AT1G75950	1
AT5G49610	AT5G42190	1
AT5G49610	AT4G34210	1
AT5G49610	AT4G34470	1
AT5G49610	AT3G60010	1
AT5G49610	AT2G03170	1
AT5G49610	AT1G10230	1
AT5G42190	AT2G02360	1
AT4G34210	AT2G02360	1
AT4G34470	AT2G02360	1
AT2G39940	AT5G08590	1
AT1G68050	AT1G10940	1
AT5G08590	AT1G68050	1
AT5G57360	AT1G10940	1
AT5G57360	AT5G42190	1
AT5G57360	AT1G20140	1
AT5G57360	AT4G34210	1
ATCG00670	AT1G66670	1
ATCG00670	AT5G45390	1
ATCG00670	AT1G02560	1
ATCG00670	AT1G11750	1
ATCG00670	AT1G49970	1
ATCG00670	AT1G12410	1
ATCG00670	AT1G09130	1
ATCG00670	AT4G17040	1
ATCG00670	AT4G12060	1
ATCG00670	AT4G25370	1
AT3G08850	AT4G25370	1
AT4G17750	AT3G13445	1
AT3G11540	AT1G22770	1
AT5G42980	AT2G39730	1
AT5G42980	AT3G55800	1
AT5G42980	AT1G32060	1
AT5G42980	AT2G24270	1
AT5G42980	AT1G43670	1
AT5G42980	AT2G47400	1
AT5G42980	AT3G62410	1
AT5G42980	AT2G21170	1
AT5G42980	AT3G60750	1
AT5G42980	AT5G61410	1
AT5G42980	AT4G26530	1
AT5G42980	AT3G52930	1
AT4G24540	AT3G58780	1
AT4G24540	AT2G45650	1
AT4G24540	AT1G69120	1
AT4G24540	AT5G60910	1
AT4G24540	AT4G11880	1
AT4G24540	AT2G45660	1
AT1G16970	AT2G45660	1
AT5G42980	AT3G62030	1
AT5G42980	AT1G21750	1
AT5G42980	AT2G43560	1
AT5G42980	AT5G66570	1
AT5G42980	AT3G50820	1
AT5G42980	AT1G60950	1
AT5G42980	AT1G10960	1
AT5G42980	AT5G60360	1
AT5G42980	AT3G01500	1
AT5G42980	AT5G14740	1
AT5G42980	AT5G26000	1
AT1G75040	AT5G42980	1
AT5G42980	AT4G39330	1
AT5G42980	AT5G66530	1
AT1G48030	AT5G42980	1
AT2G35370	AT5G42980	1
AT5G42980	AT5G53490	1
AT5G42980	AT1G09310	1
AT3G20740	AT3G12280	1
AT4G09820	AT5G35550	1
AT5G35550	AT5G24520	1
AT3G05840	AT1G68050	1
AT1G10940	AT3G61590	1
AT5G08590	AT3G61590	1
AT3G05840	AT3G61590	1
AT4G24540	AT4G37940	1
AT4G24540	AT4G24540	1
AT5G23260	AT4G24540	1
AT5G26650	AT1G01530	1
AT5G26650	AT5G60440	1
AT1G65330	AT1G01530	1
AT1G65300	AT1G01530	1
AT5G27130	AT4G18960	1
AT5G27130	AT2G45650	1
AT5G27130	AT1G69120	1
AT5G27130	AT1G77080	1
AT5G27130	AT1G65330	1
AT5G27130	AT1G60040	1
AT5G27130	AT4G11250	1
AT5G27130	AT5G38740	1
AT4G17750	AT1G55520	1
AT4G17750	AT4G17750	1
AT5G41315	AT3G27920	1
AT1G56650	AT1G63650	1
AT1G66390	AT5G41315	1
AT1G56650	AT5G41315	1
AT1G66390	AT4G00480	1
AT1G56650	AT4G00480	1
AT1G66390	AT4G09820	1
AT5G02030	AT4G08150	1
AT5G02030	AT1G23380	1
AT5G02030	AT1G62360	1
AT4G14110	AT4G14110	1
AT4G14110	AT3G61140	1
AT4G14110	AT5G14250	1
AT4G14110	AT5G42970	1
AT1G02090	AT4G14110	1
AT3G61140	AT3G61140	1
AT2G26990	AT3G61140	1
AT5G11260	AT2G32950	1
AT2G26990	AT1G26830	1
AT2G18790	AT1G04400	1
AT5G11260	AT1G78600	1
AT3G17609	AT1G78600	1
AT2G32950	AT1G78600	1
AT5G14250	AT3G61140	1
AT5G40770	AT4G28510	1
AT5G40770	AT2G20530	1
AT5G40770	AT1G03860	1
AT3G47930	AT5G52840	1
AT3G47930	AT3G03100	1
AT3G47930	AT5G37510	1
AT3G47930	ATMG00510	1
AT3G47930	ATMG00070	1
AT3G47930	AT1G49140	1
AT3G47930	AT5G11770	1
AT3G47930	AT1G79010	1
AT3G47930	AT4G02580	1
AT3G47930	ATMG00516	1
AT3G47930	ATMG00060	1
AT3G47930	AT2G33220	1
AT3G47930	AT2G47690	1
AT3G47930	AT3G57785	1
AT3G47930	AT5G66510	1
AT3G47930	AT1G47260	1
AT3G47930	AT5G67590	1
AT3G47930	AT5G08530	1
AT3G47930	AT3G12260	1
AT3G47930	AT2G31490	1
AT3G47930	AT2G20360	1
AT3G47930	AT2G02050	1
AT3G47930	AT2G42310	1
AT3G47930	AT2G27730	1
AT3G47930	AT5G63510	1
AT3G47930	AT3G48680	1
AT5G35410	AT5G24270	1
AT5G24270	AT5G58380	1
AT5G14250	AT2G26990	1
AT5G42970	AT5G14250	1
AT5G14250	AT5G14250	1
AT5G14250	AT5G56280	1
AT5G24270	AT5G01810	1
AT5G24270	AT2G30360	1
AT5G57050	AT5G35410	1
AT5G42970	AT3G61140	1
AT5G42970	AT2G26990	1
AT5G42970	AT5G42970	1
AT1G22920	AT5G42970	1
AT5G42970	AT5G56280	1
AT1G02090	AT5G42970	1
AT1G22920	AT3G61140	1
AT1G22920	AT5G56280	1
AT1G02090	AT3G61140	1
AT1G02090	AT5G14250	1
AT1G02090	AT5G56280	1
AT2G03170	AT5G57360	1
AT5G47030	AT1G51650	1
AT5G47030	AT3G52300	1
AT5G47030	AT2G21870	1
AT5G47030	ATMG01080	1
AT5G47030	ATMG01190	1
AT5G47030	AT5G08670	1
AT5G47030	AT5G08690	1
AT5G47030	AT5G08680	1
AT5G47030	AT5G13450	1
AT5G47030	ATMG00640	1
AT5G47030	AT2G07707	1
AT5G62430	AT1G22770	1
AT3G52300	ATMG01080	1
AT3G52300	ATMG00640	1
AT3G52300	AT2G07707	1
AT5G57360	AT1G75950	1
AT5G57360	AT4G02570	1
AT5G57360	AT5G20570	1
AT5G66760	AT3G27380	1
AT5G66760	AT5G40650	1
AT5G66760	AT1G08480	1
AT5G66760	AT5G09600	1
AT5G66760	AT1G47420	1
AT5G14750	AT5G41315	1
AT5G41315	AT2G46410	1
AT1G63650	AT2G46410	1
AT5G14750	AT1G63650	1
AT1G24260	AT5G14750	1
AT1G24260	AT4G18960	1
AT4G18960	AT4G18960	1
AT5G01630	AT5G45010	1
AT5G45010	AT5G20850	1
AT5G45010	AT3G22880	1
AT5G01630	AT3G22880	1
AT5G01630	AT5G20850	1
AT5G20850	AT3G21340	1
AT5G20850	AT3G49470	1
AT5G20850	AT3G16130	1
AT5G20850	AT1G22280	1
AT5G20850	AT2G44540	1
AT5G20850	AT1G02990	1
AT5G20850	AT1G09530	1
AT5G20850	AT5G63310	1
AT1G19050	AT5G43170	1
AT1G19050	AT2G19480	1
AT1G19050	AT5G08720	1
AT1G74890	AT5G43170	1
AT5G35750	AT2G33430	1
AT5G35750	AT5G48470	1
AT5G35750	AT1G17100	1
AT1G19050	AT3G21510	1
AT1G19050	AT1G79690	1
AT5G08720	AT5G06950	1
AT5G08720	AT5G10030	1
AT2G02560	AT4G02570	1
AT2G32950	AT2G32950	1
AT2G32950	AT3G62420	1
AT5G24800	AT3G62420	1
AT4G02640	AT5G24800	1
AT5G24800	AT3G54620	1
AT5G24800	AT5G28770	1
AT5G49450	AT5G28770	1
AT1G74890	AT1G04850	1
AT2G18160	AT1G78600	1
AT3G62420	AT1G78600	1
AT5G49450	AT3G62420	1
AT2G18160	AT3G62420	1
AT3G62420	AT3G62420	1
AT4G02640	AT3G62420	1
AT3G62420	AT3G54620	1
AT5G28770	AT3G62420	1
AT5G49450	AT5G24800	1
AT5G24800	AT2G18160	1
AT5G24800	AT5G24800	1
AT5G49450	AT4G02640	1
AT4G02640	AT2G18160	1
AT4G02640	AT4G02640	1
AT1G26830	AT3G62420	1
AT1G26830	AT1G05690	1
AT1G21780	AT1G21780	1
AT1G26830	AT1G21780	1
AT1G21780	AT1G02450	1
AT1G21780	AT2G18160	1
AT1G13600	AT3G62420	1
AT5G49450	AT5G49450	1
AT5G49450	AT3G54620	1
AT3G54620	AT2G18160	1
AT5G28770	AT2G18160	1
AT5G28770	AT3G54620	1
AT3G54620	AT3G54620	1
AT5G49450	AT2G18160	1
AT3G54620	AT5G65210	1
AT1G22070	AT5G65210	1
AT5G06960	AT5G65210	1
AT5G06960	AT3G12250	1
AT5G06960	AT1G77920	1
AT1G22070	AT1G77920	1
AT1G22070	AT5G06950	1
AT5G15850	AT2G46340	1
AT5G15850	AT5G28770	1
AT3G30530	AT5G49450	1
AT1G13600	AT5G49450	1
AT1G59530	AT5G49450	1
AT1G13600	AT1G59530	1
AT3G30530	AT1G59530	1
AT3G30530	AT3G26060	1
AT3G62030	AT3G26060	1
AT3G15354	AT2G46340	1
AT2G46340	AT1G53090	1
AT5G15850	AT5G15850	1
AT1G53090	AT1G53090	1
AT1G53090	AT1G09415	1
AT1G02450	AT1G09415	1
AT1G02450	AT1G02450	1
AT1G09415	AT1G09415	1
AT5G06950	AT1G09415	1
AT5G20570	AT5G20570	1
AT4G02570	AT1G75950	1
AT4G02570	AT1G64750	1
AT5G01630	AT1G64750	1
AT4G02570	AT1G01640	1
AT2G39760	AT1G26830	1
AT2G39760	AT2G39760	1
AT1G21780	AT5G28770	1
AT2G32950	AT3G54620	1
AT1G26830	AT1G78600	1
AT5G20570	AT4G02570	1
AT4G02570	AT5G42190	1
AT5G42190	AT5G20570	1
AT1G02450	AT5G20570	1
AT5G06950	AT1G02450	1
AT3G15354	AT3G15354	1
AT2G46340	AT2G32950	1
AT5G15850	AT3G15354	1
AT3G15354	AT2G32950	1
AT3G15354	AT1G53090	1
AT5G15850	AT1G53090	1
AT2G32950	AT1G53090	1
AT5G15850	AT2G32950	1
AT5G15850	AT5G14250	1
AT2G32950	AT3G49470	1
AT2G32950	AT1G22280	1
AT2G32950	AT3G16130	1
AT3G06380	AT1G75950	1
AT5G01630	AT5G01630	1
AT2G18160	AT2G18160	1
AT5G49450	AT1G64750	1
AT5G20850	AT1G64750	1
AT3G22880	AT1G64750	1
AT3G30530	AT3G30530	1
AT3G30530	AT1G13600	1
AT1G13600	AT1G13600	1
AT2G04038	AT1G13600	1
AT4G02640	AT5G28770	1
AT5G28770	AT5G28770	1
AT3G54620	AT4G02640	1
AT5G19000	AT1G26830	1
AT1G26830	AT3G06190	1
AT1G26830	AT1G26830	1
AT1G26830	AT1G01640	1
AT1G26830	AT5G48510	1
AT1G26830	AT3G48360	1
AT1G26830	AT5G63160	1
AT4G32980	AT1G62360	1
AT1G75410	AT1G62360	1
AT5G42190	AT4G21510	1
AT5G42190	AT2G01620	1
AT2G24540	AT5G42190	1
AT5G42190	AT3G63220	1
AT2G18790	AT5G35840	1
AT4G16250	AT2G18790	1
AT2G18790	AT4G18130	1
AT5G42190	AT2G21950	1
AT5G42190	AT5G42190	1
AT5G42190	AT3G61060	1
AT5G42190	AT1G63090	1
AT5G42190	AT2G02870	1
AT5G42190	AT1G80110	1
AT5G42190	AT5G52120	1
AT5G42190	AT3G26000	1
AT5G42190	AT4G05460	1
AT5G42190	AT4G08980	1
AT4G02740	AT5G42190	1
AT1G06110	AT5G42190	1
AT1G76920	AT5G42190	1
AT5G42190	AT3G59940	1
AT5G42190	AT2G02230	1
AT5G42190	AT1G23780	1
AT1G23780	AT1G16070	1
AT1G53720	AT1G55310	1
AT5G61210	AT1G12360	1
AT5G61210	AT5G61210	1
AT1G09570	AT1G09530	1
AT1G09570	AT1G09570	1
AT2G02950	AT1G09570	1
AT2G18790	AT2G02950	1
AT3G44460	AT1G24260	1
AT1G24260	AT5G23260	1
AT4G11880	AT5G60910	1
AT4G18960	AT4G11880	1
AT3G58780	AT4G11880	1
AT2G42830	AT4G11880	1
AT2G45650	AT4G11880	1
AT1G69120	AT4G11880	1
AT4G09960	AT4G11880	1
AT5G42190	AT5G45360	1
AT1G21760	AT5G42190	1
AT5G42190	AT2G04550	1
AT5G42190	AT3G59910	1
AT4G02570	AT2G01620	1
AT4G02570	AT4G05460	1
AT4G02570	AT4G08980	1
AT4G02570	AT3G26000	1
AT1G75950	AT5G52120	1
AT5G57900	AT1G75950	1
AT4G19990	AT4G15090	1
AT4G15090	AT4G15090	1
AT4G19990	AT4G19990	1
AT1G09530	AT4G15090	1
AT5G13790	AT4G11880	1
AT2G45660	AT4G11880	1
AT2G22540	AT4G11880	1
AT4G11880	AT1G71692	1
AT4G11880	AT2G22630	1
AT4G11880	AT4G37940	1
AT4G11880	AT1G31140	1
AT2G45660	AT3G58780	1
AT2G45660	AT2G03710	1
AT2G45660	AT2G42830	1
AT2G45660	AT1G69120	1
AT2G45660	AT5G60910	1
AT3G51770	AT5G65800	1
AT2G25490	AT3G20770	1
AT2G25490	AT2G27050	1
AT1G43700	AT1G43700	1
AT1G46408	AT1G69120	1
AT1G46408	AT1G77080	1
AT1G46408	AT5G23260	1
AT1G46408	AT1G65330	1
AT1G46408	AT5G40220	1
AT1G46408	AT4G11250	1
AT1G46408	AT5G27070	1
AT1G46408	AT5G60440	1
AT1G46408	AT1G18750	1
AT1G46408	AT5G40120	1
AT1G46408	AT5G38740	1
AT1G46408	AT5G65330	1
AT1G46408	AT5G58890	1
AT1G46408	AT1G22590	1
AT1G46408	AT5G27580	1
AT1G69120	AT5G61210	1
AT4G18960	AT4G09960	1
AT3G58780	AT4G18960	1
AT4G09960	AT4G09960	1
AT3G58780	AT3G58780	1
AT3G58780	AT4G09960	1
AT4G02680	AT5G65800	1
AT5G58550	AT5G65800	1
AT4G37940	AT1G71692	1
AT4G37940	AT3G61120	1
AT4G37940	AT5G13790	1
AT5G38620	AT5G65330	1
AT5G38620	AT5G27580	1
AT1G77080	AT5G38620	1
AT4G18960	AT5G38620	1
AT3G58780	AT5G38620	1
AT2G03710	AT5G38620	1
AT2G42830	AT5G38620	1
AT2G42830	AT2G45650	1
AT1G69120	AT2G45650	1
AT2G45650	AT1G26310	1
AT2G45650	AT4G09960	1
AT2G45650	AT1G71692	1
AT2G45650	AT3G61120	1
AT2G45650	AT2G22630	1
AT2G45650	AT1G77080	1
AT2G45650	AT3G44460	1
AT2G45650	AT5G23260	1
AT2G45650	AT5G40220	1
AT2G45650	AT1G60040	1
AT1G04550	AT1G12820	1
AT1G04550	AT3G62980	1
AT5G63310	AT1G09570	1
AT5G25350	AT1G75950	1
AT1G76920	AT1G20140	1
AT4G02740	AT1G20140	1
AT1G20140	AT3G26000	1
AT1G20140	AT2G01620	1
AT5G57360	AT2G25700	1
AT2G25700	AT3G26000	1
AT5G57360	AT3G21850	1
AT3G21850	AT5G52120	1
AT3G21850	AT3G62980	1
AT1G76920	AT3G21850	1
AT3G21850	AT1G27340	1
AT4G02740	AT3G21850	1
AT5G57360	AT3G21840	1
AT5G57360	AT3G21830	1
AT5G57360	AT2G03160	1
AT2G03160	AT4G11250	1
AT2G03160	AT1G60880	1
AT2G03160	AT1G18750	1
AT2G03160	AT5G51870	1
AT2G03160	AT5G51860	1
AT1G55610	AT4G33430	1
AT4G33430	AT3G21850	1
AT4G33430	AT5G57360	1
AT4G33430	AT3G60010	1
AT4G33430	AT1G10230	1
AT4G33430	AT2G03160	1
AT4G33430	AT3G25650	1
AT4G33430	AT2G20160	1
AT4G33430	AT2G03170	1
AT4G33430	AT2G01620	1
AT5G57360	AT2G01620	1
AT1G30950	AT2G01620	1
AT1G30950	AT3G25650	1
AT1G30950	AT2G20160	1
AT1G30950	AT3G21850	1
AT1G30950	AT5G57360	1
AT1G30950	AT3G60010	1
AT1G30950	AT1G10230	1
AT1G30950	AT2G03160	1
AT2G03170	AT1G30950	1
AT2G03710	AT1G69120	1
AT2G03710	AT5G60910	1
AT5G60910	AT2G45650	1
AT3G58780	AT1G24260	1
AT2G42830	AT1G24260	1
AT1G24260	AT1G69120	1
AT1G24260	AT5G60910	1
AT4G09960	AT1G24260	1
AT1G24260	AT2G45660	1
AT1G24260	AT2G22540	1
AT1G24260	AT4G24540	1
AT1G27340	AT1G75950	1
AT4G02740	AT1G75950	1
AT1G75950	AT1G75950	1
AT3G62980	AT5G42190	1
AT5G25350	AT5G42190	1
AT5G25350	AT3G20770	1
AT5G25350	AT2G27050	1
AT2G25490	AT1G10940	1
AT5G25350	AT1G10940	1
AT5G25350	AT4G02570	1
AT2G25490	AT4G02570	1
AT2G25490	AT4G29040	1
AT2G25490	AT5G58290	1
AT2G25490	AT1G53750	1
AT2G25490	AT1G53780	1
AT2G25490	AT5G19990	1
AT2G25490	AT5G20000	1
AT2G25490	AT1G45000	1
AT2G25490	AT3G05530	1
AT2G25490	AT5G42790	1
AT2G25490	AT2G27020	1
AT2G25490	AT3G22110	1
AT2G25490	AT1G53850	1
AT2G25490	AT3G14290	1
AT2G25490	AT5G35590	1
AT2G25490	AT2G05840	1
AT2G25490	AT3G60820	1
AT2G25490	AT3G22630	1
AT2G25490	AT4G14800	1
AT2G25490	AT1G56450	1
AT2G25490	AT4G31300	1
AT2G25490	AT1G20200	1
AT2G25490	AT1G75990	1
AT2G25490	AT5G23540	1
AT2G25490	AT4G28470	1
AT2G25490	AT5G45620	1
AT2G25490	AT5G09900	1
AT2G25490	AT1G29150	1
AT2G25490	AT2G20580	1
AT1G46408	AT5G27960	1
AT1G46408	AT3G18650	1
AT5G04640	AT1G65330	1
AT5G04640	AT5G40220	1
AT5G04640	AT5G40120	1
AT5G04640	AT5G38740	1
AT5G04640	AT5G65330	1
AT5G04640	AT5G58890	1
AT5G04640	AT3G18650	1
AT3G18650	AT1G60920	1
AT3G18650	AT1G60880	1
AT3G18650	AT1G47760	1
AT3G18650	AT4G18960	1
AT4G18960	AT5G60910	1
AT4G18960	AT3G61120	1
AT3G58780	AT3G61120	1
AT3G58780	AT2G42830	1
AT3G58780	AT2G45650	1
AT3G58780	AT1G69120	1
AT3G58780	AT5G60910	1
AT3G58780	AT1G71692	1
AT4G37940	AT3G58780	1
AT4G24540	AT2G22540	1
AT5G23260	AT2G22540	1
AT5G62165	AT2G22540	1
AT5G51870	AT2G22540	1
AT2G39940	AT4G02570	1
AT1G75950	AT4G08980	1
AT5G42190	AT5G57900	1
AT5G42190	AT1G30950	1
AT2G03160	AT5G52120	1
AT2G03160	AT4G08980	1
AT1G76920	AT2G03160	1
AT1G27340	AT2G03160	1
AT4G02740	AT2G03160	1
AT2G03170	AT5G52120	1
AT2G03170	AT1G76920	1
AT2G03170	AT1G27340	1
AT2G03170	AT3G21830	1
AT2G03170	AT3G26000	1
AT2G03170	AT2G01620	1
AT1G30950	AT1G75950	1
AT1G30950	AT4G34210	1
AT4G34210	AT3G16740	1
AT3G58780	AT3G16740	1
AT3G58780	AT5G27070	1
AT5G27960	AT5G38620	1
AT1G30950	AT4G34470	1
AT1G76920	AT4G34470	1
AT4G34470	AT1G27340	1
AT4G09960	AT1G69120	1
AT1G71692	AT1G69120	1
AT2G22630	AT1G69120	1
AT1G31140	AT1G69120	1
AT2G45660	AT2G45650	1
AT2G45660	AT1G26310	1
AT2G45660	AT1G71692	1
AT2G45660	AT3G61120	1
AT2G45660	AT2G22630	1
AT2G45660	AT2G22540	1
AT2G45660	AT5G62165	1
AT4G36800	AT5G20570	1
AT4G02570	AT4G36800	1
AT4G36800	AT3G62980	1
AT1G05180	AT4G36800	1
AT5G20570	AT3G62980	1
AT4G02740	AT4G34470	1
AT4G34470	AT4G34470	1
AT1G20140	AT4G08980	1
AT2G45660	AT4G22950	1
AT2G45660	AT2G45660	1
AT2G45660	AT5G51870	1
AT4G37940	AT2G42830	1
AT4G37940	AT2G45650	1
AT4G37940	AT1G69120	1
AT4G37940	AT5G60910	1
AT4G37940	AT4G09960	1
AT1G75950	AT3G26000	1
AT1G75950	AT2G01620	1
AT1G75950	AT4G05460	1
AT3G62980	AT1G75950	1
AT1G75950	AT3G61060	1
AT1G76920	AT1G75950	1
AT5G08130	AT1G19350	1
AT5G38860	AT1G19350	1
AT2G45650	AT5G38620	1
AT1G69120	AT5G38620	1
AT1G26310	AT5G38620	1
AT4G09960	AT5G38620	1
AT1G71692	AT5G38620	1
AT3G61120	AT5G38620	1
AT2G22630	AT5G38620	1
AT3G44460	AT5G38620	1
AT5G23260	AT5G38620	1
AT5G62165	AT5G38620	1
AT1G60040	AT5G38620	1
AT1G60920	AT5G38620	1
AT1G60880	AT5G38620	1
AT1G18750	AT5G38620	1
AT5G51870	AT5G38620	1
AT5G51860	AT5G38620	1
AT5G58890	AT5G38620	1
AT1G22590	AT5G38620	1
AT4G11590	AT2G03190	1
AT3G04460	AT1G75950	1
AT3G04460	AT5G42190	1
AT4G34210	AT3G04460	1
AT3G60010	AT3G04460	1
AT1G55610	AT1G20140	1
AT3G62230	AT1G20140	1
AT3G59000	AT1G20140	1
AT4G27050	AT1G20140	1
AT5G49420	AT5G38740	1
AT1G31630	AT1G18750	1
AT1G09530	AT1G09530	1
AT2G18790	AT1G09530	1
AT4G18960	AT1G09530	1
AT3G58780	AT2G22540	1
AT1G06110	AT1G75950	1
AT1G06110	AT1G20140	1
AT4G34210	AT1G06110	1
AT1G06110	AT3G60010	1
AT5G67250	AT1G75950	1
AT5G67250	AT5G42190	1
AT5G67250	AT4G34210	1
AT1G75950	AT1G21760	1
AT1G21760	AT1G20140	1
AT1G21760	AT4G34210	1
AT5G61380	AT5G57360	1
AT5G61380	AT1G68050	1
AT5G61380	AT2G18915	1
AT3G18650	AT5G61380	1
AT5G65330	AT2G45650	1
AT5G65330	AT1G60920	1
AT5G65330	AT1G60880	1
AT5G65330	AT5G38740	1
AT5G65330	AT1G47760	1
AT5G48670	AT5G60440	1
AT5G58890	AT1G47760	1
AT5G49490	AT5G27070	1
AT5G49420	AT5G27070	1
AT5G49420	AT5G40220	1
AT5G49420	AT4G11250	1
AT5G49420	AT5G40120	1
AT5G49420	AT5G65330	1
AT5G49420	AT1G77080	1
AT1G31630	AT2G03710	1
AT1G31630	AT2G45650	1
AT1G31630	AT1G69120	1
AT1G31630	AT1G65360	1
AT1G31630	AT1G01530	1
AT1G31630	AT4G36590	1
AT1G31630	AT5G60440	1
AT1G31630	AT5G58890	1
AT1G31630	AT5G27960	1
AT5G27960	AT4G36590	1
AT1G31640	AT2G03710	1
AT1G31640	AT2G45650	1
AT1G31640	AT1G69120	1
AT1G31640	AT1G65360	1
AT1G31640	AT5G23260	1
AT1G31640	AT5G60440	1
AT1G31640	AT5G65330	1
AT1G31640	AT5G27960	1
AT1G31640	AT3G18650	1
AT1G75950	AT1G31640	1
AT5G42190	AT1G75950	1
AT1G75950	AT5G38740	1
AT1G75950	AT5G65330	1
AT1G75950	AT5G58890	1
AT1G75950	AT1G22590	1
AT1G75950	AT5G27960	1
AT1G75950	AT5G06500	1
AT1G75950	AT3G18650	1
AT3G23050	AT4G02570	1
AT3G23050	AT1G75950	1
AT1G13890	AT1G12360	1
AT1G12360	AT5G07880	1
AT1G12360	AT2G03160	1
AT1G12360	AT1G10230	1
AT1G12360	AT3G25650	1
AT1G12360	AT2G03170	1
AT1G12360	AT2G01620	1
AT3G60010	AT2G01620	1
AT1G78100	AT1G75950	1
AT1G78100	AT5G42190	1
AT4G34210	AT1G78100	1
AT3G60010	AT1G78100	1
AT1G55000	AT1G75950	1
AT1G55000	AT5G42190	1
AT1G55000	AT2G25700	1
AT4G34210	AT1G55000	1
AT3G60010	AT1G55000	1
AT1G46408	AT4G18960	1
AT1G46408	AT2G03710	1
AT1G46408	AT2G45650	1
AT4G02440	AT1G75950	1
AT2G20160	AT1G75950	1
AT1G09530	AT1G02340	1
AT1G02340	AT1G09570	1
AT1G02340	AT2G18790	1
AT2G25490	AT3G60010	1
AT1G10230	AT2G25490	1
AT1G76920	AT4G34210	1
AT1G76920	AT3G60010	1
AT1G67340	AT1G75950	1
AT1G67340	AT5G42190	1
AT1G67340	AT1G20140	1
AT4G34210	AT1G67340	1
AT3G60010	AT1G67340	1
AT4G38940	AT1G75950	1
AT1G75950	AT1G63090	1
AT1G75950	AT2G02870	1
AT1G75950	AT1G80110	1
AT1G75950	AT3G59940	1
AT1G75950	AT2G02230	1
AT1G75950	AT1G23780	1
AT5G49420	AT5G27580	1
AT4G03190	AT4G02570	1
AT4G03190	AT1G75950	1
AT1G12820	AT4G02570	1
AT1G12820	AT1G75950	1
AT3G23050	AT4G03190	1
AT3G23050	AT1G12820	1
AT3G23050	AT3G26810	1
AT4G38940	AT5G42190	1
AT4G34210	AT4G38940	1
AT3G60010	AT4G38940	1
AT1G10230	AT4G38940	1
AT4G34210	AT3G61060	1
AT3G61060	AT3G60010	1
AT3G61060	AT3G60020	1
AT1G55310	AT3G60020	1
AT3G61860	AT3G60020	1
AT3G61860	AT4G25500	1
AT1G75950	AT4G24210	1
AT5G42190	AT4G24210	1
AT4G24210	AT2G25700	1
AT1G20140	AT4G24210	1
AT4G34210	AT4G24210	1
AT3G60010	AT4G24210	1
AT1G75950	AT5G48170	1
AT5G42190	AT5G48170	1
AT5G48170	AT2G25700	1
AT1G20140	AT5G48170	1
AT4G34210	AT5G48170	1
AT5G48170	AT3G60010	1
AT5G04640	AT4G11250	1
AT1G75950	AT2G24540	1
AT1G04550	AT4G03190	1
AT4G37940	AT4G18960	1
AT3G62980	AT4G34210	1
AT4G34210	AT4G08980	1
AT4G34210	AT5G57900	1
AT4G34210	AT4G05460	1
AT1G27340	AT4G34210	1
AT4G02740	AT4G34210	1
AT4G34210	AT3G26000	1
AT4G34210	AT2G01620	1
AT4G34210	AT4G34210	1
AT5G57360	AT4G34470	1
AT4G13870	AT1G48050	1
AT4G13870	AT1G16970	1
AT4G38130	AT1G48050	1
AT1G75950	AT1G08710	1
AT1G75950	AT1G31350	1
AT1G75950	AT1G25280	1
AT1G75950	AT4G21510	1
AT4G16250	AT4G18130	1
AT2G18790	AT2G18790	1
AT5G35840	AT5G35840	1
AT4G16250	AT4G16250	1
AT4G18130	AT4G18130	1
AT2G18790	AT1G75950	1
AT2G18790	AT1G43700	1
AT2G39940	AT1G10940	1
AT2G39940	AT4G37940	1
AT4G33950	AT4G26080	1
AT2G18790	AT1G10470	1
AT1G75950	AT3G63220	1
AT1G75950	AT5G45360	1
AT1G75950	AT2G04550	1
AT4G02570	AT4G24210	1
AT1G68050	AT1G22770	1
AT1G27340	AT5G42190	1
AT4G34210	AT5G52120	1
AT1G43700	AT5G52120	1
AT1G69120	AT1G43700	1
AT1G69120	AT1G77080	1
AT1G69120	AT5G65260	1
AT1G69120	AT1G26310	1
AT1G26310	AT1G26310	1
AT1G26310	AT4G24540	1
AT5G65495	AT1G75950	1
AT1G75950	AT3G59910	1
AT4G02440	AT5G42190	1
AT5G42190	AT1G08710	1
AT5G42190	AT1G31350	1
AT1G25280	AT5G42190	1
AT1G25280	AT4G24540	1
AT1G25280	AT5G23260	1
AT5G23260	AT5G23260	1
AT5G62165	AT5G23260	1
AT5G62165	AT5G51870	1
AT1G24260	AT2G45650	1
AT1G75950	AT4G24540	1
AT5G42190	AT4G24540	1
AT1G43700	AT5G42190	1
AT1G43700	AT2G38810	1
AT3G19290	AT1G18890	1
AT3G19290	AT1G74740	1
AT3G19290	AT3G06380	1
AT1G69120	AT3G06380	1
AT1G26310	AT2G22540	1
AT1G24260	AT1G24260	1
AT1G10470	AT4G01900	1
AT4G01900	AT4G01900	1
AT3G61140	AT4G01900	1
AT5G19000	AT5G19000	1
AT5G19000	AT2G39760	1
AT1G09700	AT1G01040	1
AT1G09700	AT4G01900	1
AT5G14250	AT1G71230	1
AT5G14250	AT1G22920	1
AT5G42970	AT1G71230	1
AT1G71230	AT5G56280	1
AT1G71230	AT4G26430	1
AT1G22920	AT4G26430	1
AT3G57040	AT5G08720	1
AT4G07670	AT5G08720	1
AT2G20180	AT4G02570	1
AT2G20180	AT2G18790	1
AT4G14560	AT3G62980	1
AT1G09700	AT3G03300	1
AT5G41070	AT1G09700	1
AT1G09700	AT1G09700	1
AT5G41070	AT1G01040	1
AT3G21510	AT3G16857	1
AT3G16857	AT3G16857	1
AT3G16857	AT4G26000	1
AT2G01760	AT1G20100	1
AT2G01760	AT5G49710	1
AT2G01760	AT5G37740	1
AT2G01760	AT1G09980	1
AT2G01760	AT2G31160	1
AT2G01760	AT2G45450	1
AT2G01760	AT1G71230	1
AT1G22920	AT1G71230	1
AT1G22920	AT1G22920	1
AT1G04240	AT4G14560	1
AT5G43700	AT4G14560	1
AT5G65670	AT4G14560	1
AT3G04730	AT4G14560	1
AT1G04250	AT4G14560	1
AT4G14560	AT3G15540	1
AT3G20740	AT1G02580	1
AT5G41070	AT3G03300	1
AT5G41070	AT5G41070	1
AT2G41310	AT5G39340	1
AT1G01040	AT3G03300	1
AT3G43920	AT3G03300	1
AT5G41070	AT3G43920	1
AT2G41310	AT3G21510	1
AT3G57040	AT3G29350	1
AT3G57040	AT1G16970	1
AT1G24764	AT3G46090	1
AT3G46090	AT2G22780	1
AT3G46090	AT3G16190	1
AT3G46090	AT1G02580	1
AT5G58230	AT3G20740	1
AT5G20570	AT5G58230	1
AT5G20570	AT5G19000	1
AT5G61380	AT2G46970	1
AT5G61380	AT1G09530	1
AT2G20180	AT1G09570	1
AT2G32950	AT5G14250	1
AT2G32950	AT5G56280	1
AT1G02280	AT5G56280	1
AT3G59060	AT2G18790	1
AT3G62090	AT2G18790	1
AT2G32950	AT2G18790	1
AT3G17609	AT5G11260	1
AT3G17609	AT4G26430	1
AT4G26430	AT4G26430	1
AT4G26430	AT4G14110	1
AT5G58230	AT1G02580	1
AT5G15800	AT5G23260	1
AT5G23260	AT3G02310	1
AT5G23260	AT2G03710	1
AT1G69120	AT5G23260	1
AT3G29160	AT5G21170	1
AT3G46090	AT1G24822	1
AT4G27130	AT3G46090	1
AT3G29160	AT4G16360	1
AT3G29160	AT3G48530	1
AT3G48530	AT5G21170	1
AT3G16640	AT3G46090	1
AT3G46090	AT5G23660	1
AT3G48530	AT4G16360	1
AT3G48530	AT3G46090	1
AT2G32950	AT2G31380	1
AT4G18960	AT2G32950	1
AT5G49000	AT3G46090	1
AT5G49000	AT3G61140	1
AT1G22770	AT4G16360	1
AT4G35900	AT4G16360	1
AT5G03840	AT4G16360	1
AT5G03840	AT4G35900	1
AT4G35900	AT4G35900	1
AT4G35900	AT1G65480	1
AT4G35900	AT4G02510	1
AT2G39940	AT5G38410	1
AT5G63110	AT3G62980	1
AT5G38410	AT3G62980	1
AT5G63110	AT2G39940	1
AT4G14110	AT1G71230	1
AT4G14110	AT1G22920	1
AT5G56280	AT5G56280	1
AT4G31920	AT5G11090	1
AT4G31920	AT5G03230	1
AT2G01760	AT3G29350	1
AT2G01760	AT2G01760	1
AT2G01760	AT1G16680	1
AT2G01760	AT1G66480	1
AT2G01760	AT1G34370	1
AT2G01760	AT1G01090	1
AT1G19220	AT1G04240	1
AT1G19850	AT1G04240	1
AT1G19850	AT1G19220	1
AT5G55990	AT1G29230	1
AT1G29230	AT4G26570	1
AT5G55990	AT2G34180	1
AT4G26570	AT2G34180	1
AT2G46990	AT4G14560	1
AT5G20730	AT4G14560	1
AT1G19220	AT4G14560	1
AT4G14560	AT1G19850	1
AT4G14560	AT4G14560	1
AT3G23030	AT3G23030	1
AT2G01760	AT3G46230	1
AT2G46340	AT5G11260	1
AT4G14560	AT3G23030	1
AT4G14560	AT3G61140	1
AT1G09140	AT3G46090	1
AT3G46090	AT1G02305	1
AT3G46090	AT3G46090	1
AT5G54770	AT3G46090	1
AT5G54770	AT1G53720	1
AT5G54770	AT2G42590	1
AT3G02520	AT2G42590	1
AT2G42590	AT5G16050	1
AT5G16050	AT1G35160	1
AT4G09000	AT1G75540	1
AT1G78300	AT4G09000	1
AT5G55990	AT4G18700	1
AT5G55990	AT3G23000	1
AT5G17790	AT4G19170	1
AT1G30100	AT5G17790	1
AT3G58780	AT5G23260	1
AT5G23260	AT4G09960	1
AT4G09960	AT1G47260	1
AT1G47260	AT5G63510	1
AT1G47260	AT3G48680	1
AT2G40670	AT3G57670	1
AT2G40670	AT5G08720	1
AT5G39340	AT3G16857	1
AT3G16857	AT1G53170	1
AT3G29350	AT3G16857	1
AT2G01760	AT2G02100	1
AT2G01760	AT1G55350	1
AT4G25560	AT2G32950	1
AT2G32950	AT1G53720	1
AT3G56400	AT3G46090	1
AT3G46090	AT5G07140	1
AT3G46090	AT2G25670	1
AT5G06060	AT3G46090	1
AT1G47260	AT1G47260	1
AT3G21640	AT1G30400	1
AT3G21640	AT2G34660	1
AT4G02510	AT3G46740	1
AT2G16640	AT3G46740	1
AT2G16640	AT3G16620	1
AT3G16620	AT3G46740	1
AT3G16620	AT5G16620	1
AT3G54010	AT1G30400	1
AT1G65480	AT1G30400	1
AT3G16857	AT4G20890	1
AT3G16857	AT3G28430	1
AT4G16110	AT5G39340	1
AT4G16110	AT3G29350	1
AT4G16110	AT3G21510	1
AT4G16110	AT3G25900	1
AT4G16110	AT1G69930	1
AT4G16110	AT5G16050	1
AT4G31920	AT1G01300	1
AT1G26830	AT4G08455	1
AT4G07670	AT1G26830	1
AT4G01900	AT2G46340	1
AT5G21170	AT2G46340	1
AT5G21170	AT4G16360	1
AT4G08455	AT4G16360	1
AT5G19000	AT4G16360	1
AT5G19000	AT4G23180	1
AT4G23140	AT4G23180	1
AT5G19280	AT1G66150	1
AT2G45660	AT1G60920	1
AT4G11250	AT2G45660	1
AT1G18750	AT4G27780	1
AT1G18750	AT5G53470	1
AT5G42980	AT2G25490	1
AT5G42980	AT5G42980	1
AT5G42980	AT5G39950	1
AT5G39950	AT5G39950	1
AT3G56860	AT5G39950	1
AT1G75950	AT2G21950	1
AT5G06500	AT2G22540	1
AT5G42950	AT5G49420	1
AT5G42950	AT3G45630	1
AT5G42950	AT5G42950	1
AT5G42950	AT5G65410	1
AT2G47450	AT5G03940	1
AT1G22840	AT1G15220	1
AT3G63010	AT1G14920	1
AT3G05120	AT1G14920	1
AT5G27320	AT1G14920	1
AT3G20740	AT3G20740	1
AT2G23380	AT1G02580	1
AT1G02580	AT1G02580	1
AT4G02020	AT3G20740	1
AT4G38580	AT1G69600	1
AT1G71050	AT1G69600	1
AT5G17450	AT1G69600	1
AT4G39700	AT1G69600	1
AT4G08570	AT1G69600	1
AT5G66110	AT1G69600	1
AT1G69600	AT1G69600	1
AT1G69600	AT5G15210	1
AT1G69600	AT2G02540	1
AT1G03130	AT1G69600	1
AT4G12800	AT2G46820	1
AT3G63010	AT2G01570	1
AT5G42950	AT2G01570	1
AT1G63440	AT1G66240	1
AT2G37630	AT4G26080	1
AT3G29390	AT2G37630	1
AT5G66870	AT2G37630	1
AT5G66870	AT1G15220	1
AT1G15220	ATMG00960	1
AT5G43900	AT3G11730	1
AT5G43900	AT5G03530	1
AT1G30490	AT1G12980	1
AT5G08130	AT1G12980	1
AT5G08130	AT1G24590	1
AT1G75820	AT1G75820	1
AT4G02440	AT1G20140	1
AT4G02440	AT4G34210	1
AT4G02440	AT3G60010	1
AT4G02440	AT2G03170	1
AT4G02570	AT2G25700	1
AT4G02570	AT1G20140	1
AT4G02570	AT3G21860	1
AT4G02570	AT4G34210	1
AT4G02570	AT3G60010	1
AT4G02570	AT3G25650	1
AT4G02570	AT1G10230	1
AT4G02570	AT2G03160	1
AT4G02440	AT3G21850	1
AT4G02440	AT3G25650	1
AT1G09700	AT1G75950	1
AT1G09700	AT5G42190	1
AT5G25760	AT3G21865	1
AT2G20890	AT2G26300	1
AT3G15730	AT1G31930	1
AT4G04020	AT5G57050	1
AT5G58040	AT1G30460	1
AT5G58040	AT5G58040	1
AT1G30270	AT2G26650	1
AT4G34590	AT3G62420	1
AT1G30270	AT5G55990	1
AT1G30270	AT4G26570	1
AT1G30270	AT4G01420	1
AT1G30270	AT1G64480	1
AT3G57530	AT1G45249	1
AT1G50640	AT4G38130	1
AT2G45640	AT1G50640	1
AT3G05120	AT2G01570	1
AT3G05120	AT1G66350	1
AT3G05120	AT3G03450	1
AT4G24210	AT3G05120	1
AT3G63010	AT4G24210	1
AT3G63010	AT1G66350	1
AT3G63010	AT3G03450	1
AT5G27320	AT2G01570	1
AT5G27320	AT1G66350	1
AT5G27320	AT3G03450	1
AT3G03450	AT4G09000	1
AT4G38130	AT2G45640	1
AT3G15210	AT2G45640	1
AT5G66030	AT2G24765	1
AT4G25490	AT3G07740	1
AT4G16420	AT4G25490	1
AT5G25810	AT4G25490	1
AT4G25490	AT3G54610	1
AT1G56280	AT1G35670	1
AT4G02570	AT2G03190	1
AT4G02440	AT4G02570	1
AT4G02570	AT2G03170	1
AT4G09570	AT1G56280	1
AT1G56280	AT5G23580	1
AT3G54610	AT3G07740	1
AT4G16420	AT3G54610	1
AT3G57530	AT3G19290	1
AT3G57530	AT1G49720	1
AT4G01370	AT4G29810	1
AT2G43790	AT4G29810	1
AT4G29810	AT4G11330	1
AT3G49290	AT1G29170	1
AT4G18600	AT3G49290	1
AT2G22640	AT5G24310	1
AT5G57360	AT5G24470	1
AT5G24470	AT2G18915	1
AT3G50330	AT4G36930	1
AT5G56290	AT5G27600	1
AT1G01380	AT5G41315	1
AT5G41315	AT5G24520	1
AT5G41315	AT5G53200	1
AT3G27920	AT5G53200	1
AT5G27600	AT1G78870	1
AT1G78870	AT1G78870	1
AT1G78870	AT1G28480	1
AT4G00480	AT4G38620	1
AT4G09820	AT4G38620	1
AT4G09820	AT5G37055	1
AT3G54560	AT5G37055	1
AT1G52740	AT5G37055	1
AT2G13360	AT3G46090	1
AT3G33520	AT2G38810	1
AT3G33520	AT1G52740	1
AT3G33520	AT3G54560	1
AT2G38810	AT3G12810	1
AT3G58120	AT3G58120	1
AT5G05190	AT1G48480	1
AT3G27210	AT1G48480	1
AT1G28480	AT3G27210	1
AT1G28480	AT1G64280	1
AT1G28480	AT5G06950	1
AT5G01410	AT3G16050	1
AT5G01410	AT5G01410	1
AT5G60540	AT5G01410	1
AT5G41315	AT5G41315	1
AT3G46090	AT2G04795	1
AT3G46090	AT3G14420	1
AT3G46090	AT2G47400	1
AT1G29930	AT3G46090	1
AT5G14750	AT2G46410	1
AT5G14750	AT5G14750	1
AT1G29170	AT5G24310	1
AT1G29170	AT1G16890	1
AT1G16890	AT1G16890	1
AT1G78870	AT1G16890	1
AT3G46090	AT2G44065	1
AT5G57110	AT2G44065	1
AT5G42080	AT5G13300	1
AT5G13300	AT1G28480	1
AT5G01410	AT2G38230	1
AT5G01410	AT5G14750	1
AT5G19140	AT3G17840	1
AT5G05190	AT3G17840	1
AT4G00480	AT1G66380	1
AT4G00480	AT3G13540	1
AT4G00480	AT5G35550	1
AT4G00480	AT3G27920	1
AT4G00480	AT5G40330	1
AT1G66390	AT1G63650	1
AT5G58040	AT4G29820	1
AT5G58040	AT5G51120	1
AT5G58040	AT4G32850	1
AT5G58040	AT5G57110	1
AT5G57110	AT5G57110	1
AT5G42800	AT3G55120	1
AT5G42800	AT5G13930	1
AT4G00480	AT1G66370	1
AT2G02050	AT3G46090	1
AT3G27210	AT3G17840	1
AT3G17950	AT3G17840	1
AT3G46090	AT2G06050	1
AT3G46090	AT5G51070	1
AT3G46090	AT4G05320	1
AT1G60160	AT3G46090	1
AT3G46090	AT1G19920	1
AT3G12810	AT1G52740	1
AT2G46700	AT5G37600	1
AT5G42030	AT2G38440	1
AT5G42030	AT1G29170	1
AT2G22640	AT2G22640	1
AT2G22640	AT2G34150	1
AT2G38440	AT2G22640	1
AT1G29170	AT2G22640	1
AT2G34150	AT1G29170	1
AT5G42030	AT2G22640	1
AT5G37055	AT5G37055	1
AT1G63650	AT1G66370	1
AT2G42380	AT2G42380	1
AT1G63650	AT1G66380	1
AT1G63650	AT3G13540	1
AT1G63650	AT5G35550	1
AT1G63650	AT3G27920	1
AT1G10940	AT2G18915	1
AT5G42190	AT2G18915	1
AT1G20140	AT2G18915	1
AT4G08500	AT1G20140	1
AT2G34650	AT5G04510	1
AT4G34000	AT3G57530	1
AT3G46090	AT3G20060	1
AT5G38430	AT3G46090	1
AT1G67090	AT3G46090	1
AT1G63650	AT5G40330	1
AT2G34150	AT4G35950	1
AT2G34150	AT2G44690	1
AT2G34150	AT5G62880	1
AT3G55120	AT5G13930	1
AT5G13930	AT3G51240	1
AT3G55120	AT3G51240	1
AT4G34210	AT2G18915	1
AT2G03170	AT2G18915	1
AT2G25700	AT2G18915	1
AT2G18915	AT3G60010	1
AT2G45950	AT2G18915	1
AT2G03170	AT1G68050	1
AT2G18915	AT2G18915	1
AT2G18915	AT5G57360	1
AT2G18915	AT1G68050	1
AT5G61380	AT1G28480	1
AT1G28480	AT1G28480	1
AT1G28480	AT3G12250	1
AT2G35110	AT2G35110	1
AT5G18410	AT2G35110	1
AT2G46225	AT2G35110	1
AT1G29170	AT2G46225	1
AT4G18600	AT2G46225	1
AT2G46225	AT2G46225	1
AT3G49290	AT2G22640	1
AT3G49290	AT2G34150	1
AT3G49290	AT2G38440	1
AT2G05520	AT3G46090	1
AT4G29400	AT3G46090	1
AT4G00570	AT3G46090	1
AT5G46420	AT3G46090	1
AT5G62430	AT1G68050	1
AT5G39660	AT1G68050	1
AT2G38230	AT3G16050	1
AT3G16050	AT3G16050	1
AT4G09820	AT1G66370	1
AT4G09820	AT1G66380	1
AT4G09820	AT3G13540	1
AT4G25170	AT3G46090	1
AT1G63650	AT5G41315	1
AT5G62430	AT2G18915	1
AT5G39660	AT2G18915	1
AT3G47500	AT2G18915	1
AT1G63650	AT1G71030	1
AT1G63650	AT1G01380	1
AT4G09820	AT1G71030	1
AT4G09820	AT2G46410	1
AT1G01380	AT4G00480	1
AT1G24590	AT1G30490	1
AT5G63310	AT5G63310	1
AT2G30360	AT2G30360	1
AT3G12810	AT3G54560	1
AT4G27090	AT3G46090	1
AT5G14780	AT3G46090	1
AT3G46090	AT5G26880	1
AT3G47500	AT1G68050	1
AT1G48480	AT3G17950	1
AT4G17750	AT5G66030	1
AT4G17750	AT5G02500	1
AT1G79280	AT1G79280	1
AT4G15880	AT1G79280	1
AT2G41310	AT1G79280	1
AT2G41310	AT3G57040	1
AT3G21510	AT3G57040	1
AT3G21510	AT2G40670	1
AT2G40670	AT3G29350	1
AT2G40670	AT5G39340	1
AT1G23420	AT5G39340	1
AT4G16110	AT4G16110	1
AT5G39340	AT4G31920	1
AT2G01760	AT5G35750	1
AT3G21510	AT2G01760	1
AT2G01760	AT5G39340	1
AT5G35750	AT5G35750	1
AT4G31920	AT2G01760	1
AT1G27320	AT5G35750	1
AT1G27320	AT2G01830	1
AT5G35750	AT3G21510	1
AT1G27320	AT3G21510	1
AT1G27320	AT3G29350	1
AT5G39340	AT1G27320	1
AT1G67710	AT2G01830	1
AT1G67710	AT3G48100	1
AT1G67710	AT5G62920	1
AT1G67710	AT1G19050	1
AT1G67710	AT4G00180	1
AT4G04020	AT2G41310	1
AT5G55910	AT5G04510	1
AT5G04510	AT4G26610	1
AT5G04510	AT5G47750	1
AT5G04510	AT2G44830	1
AT5G40030	AT5G04510	1
AT2G45190	AT5G40030	1
AT2G33610	AT5G04510	1
AT5G04510	AT1G79250	1
AT5G04510	AT3G12690	1
AT1G27320	AT1G27320	1
AT5G04510	AT2G26700	1
AT5G04510	AT5G04510	1
AT5G04510	AT1G53700	1
AT5G04510	AT3G14370	1
AT5G04510	AT3G52890	1
AT2G36350	AT5G04510	1
AT2G26700	AT3G57040	1
AT1G74890	AT3G57040	1
AT1G74890	AT2G40670	1
AT3G21510	AT3G48100	1
AT5G39340	AT5G39340	1
AT4G16110	AT2G01760	1
AT1G26945	AT1G02340	1
AT2G35670	AT1G02580	1
AT2G35670	AT4G02020	1
AT2G23380	AT2G35670	1
AT2G01830	AT5G39340	1
AT2G01830	AT2G01830	1
AT5G35750	AT2G01830	1
AT3G48100	AT1G27320	1
AT5G62920	AT1G27320	1
AT1G19050	AT1G27320	1
AT1G19050	AT2G41310	1
AT1G19050	AT3G57040	1
AT3G16857	AT2G40670	1
AT4G16110	AT2G40670	1
AT4G16110	AT1G67710	1
AT3G29350	AT5G39340	1
AT3G29350	AT3G21510	1
AT2G01830	AT3G21510	1
AT3G29350	AT2G41310	1
AT2G45190	AT2G41310	1
AT2G45190	AT2G45190	1
AT2G45190	AT1G09570	1
AT3G03490	AT2G26350	1
AT1G52890	AT1G15100	1
AT5G42940	AT1G52890	1
AT2G01150	AT1G52890	1
AT5G10270	AT1G27630	1
AT5G10270	AT1G13450	1
AT5G10270	AT5G55390	1
AT3G15000	AT5G10270	1
AT1G30490	AT5G08130	1
AT5G41410	AT2G35940	1
AT5G41410	AT1G75410	1
AT5G41410	AT2G23760	1
AT5G41410	AT4G08150	1
AT5G41410	AT1G70510	1
AT5G41410	AT1G23380	1
AT5G41410	AT1G62360	1
AT5G41410	AT5G01840	1
AT5G41410	AT1G06920	1
AT5G41410	AT4G18830	1
AT5G41410	AT1G30590	1
AT5G41410	AT5G04830	1
AT5G41410	AT1G26260	1
AT5G41410	AT1G11910	1
AT2G35940	AT2G35940	1
AT2G35940	AT4G36870	1
AT2G35940	AT1G75410	1
AT2G35940	AT2G23760	1
AT2G35940	AT4G34610	1
AT2G35940	AT1G19700	1
AT2G35940	AT4G32980	1
AT2G35940	AT4G32040	1
AT2G35940	AT1G23380	1
AT2G35940	AT1G62360	1
AT5G01840	AT2G35940	1
AT2G35940	AT2G30400	1
AT2G35940	AT5G58360	1
AT2G35940	AT1G06920	1
AT2G35940	AT4G18830	1
AT2G35940	AT2G36050	1
AT2G35940	AT1G30590	1
AT2G35940	AT5G04830	1
AT2G35940	AT2G40000	1
AT2G35940	AT1G26260	1
AT4G36870	AT4G08150	1
AT4G36870	AT1G70510	1
AT4G36870	AT4G32040	1
AT4G34610	AT1G70510	1
AT4G34610	AT5G11060	1
AT5G64960	AT3G15000	1
AT5G64960	AT1G27630	1
AT5G23260	AT4G18960	1
AT4G36870	AT1G23380	1
AT4G36870	AT1G62360	1
AT1G70510	AT1G79960	1
AT1G70510	AT5G11060	1
AT1G70510	AT5G01840	1
AT4G08150	AT3G52525	1
AT4G34610	AT4G32040	1
AT4G34610	AT1G23380	1
AT4G34610	AT1G62360	1
AT4G34610	AT2G30400	1
AT4G34610	AT4G18830	1
AT2G16400	AT4G08150	1
AT2G16400	AT4G32040	1
AT2G16400	AT1G23380	1
AT2G16400	AT1G62990	1
AT2G27990	AT4G08150	1
AT2G27990	AT1G70510	1
AT5G02030	AT5G02030	1
AT5G02030	AT1G70510	1
AT5G02030	AT4G32040	1
AT5G42750	AT1G55610	1
AT4G11110	AT5G15850	1
AT5G02030	AT1G26260	1
AT1G19700	AT4G32040	1
AT1G19700	AT1G23380	1
AT1G19700	AT5G01840	1
AT1G19700	AT2G30400	1
AT1G19700	AT1G06920	1
AT1G19700	AT4G18830	1
AT1G19700	AT1G30590	1
AT1G19700	AT5G04830	1
AT1G19700	AT2G40000	1
AT1G19700	AT1G26260	1
AT4G32980	AT5G11060	1
AT4G32980	AT1G62990	1
AT4G32980	AT5G01840	1
AT4G32980	AT5G04830	1
AT4G32980	AT1G26260	1
AT4G32980	AT1G11910	1
AT4G08150	AT5G11060	1
AT4G08150	AT1G62990	1
AT4G08150	AT5G01840	1
AT4G08150	AT2G30400	1
AT4G08150	AT1G06920	1
AT4G08150	AT1G05420	1
AT4G08150	AT1G11910	1
AT1G70510	AT1G05420	1
AT3G03490	AT2G30400	1
AT3G03490	AT1G06920	1
AT3G03490	AT1G05420	1
AT3G03490	AT1G79960	1
AT3G03490	AT1G26260	1
AT3G03490	AT1G11910	1
AT5G11060	AT1G62990	1
AT5G11060	AT5G01840	1
AT5G11060	AT2G30400	1
AT5G11060	AT1G06920	1
AT5G11060	AT1G05420	1
AT5G11060	AT1G11910	1
AT4G32040	AT4G32040	1
AT4G32040	AT1G23380	1
AT4G32040	AT1G62990	1
AT4G32040	AT5G01840	1
AT4G32040	AT2G30400	1
AT4G32040	AT5G58360	1
AT4G32040	AT1G06920	1
AT4G32040	AT1G26260	1
AT4G32040	AT1G11910	1
AT1G23380	AT1G62990	1
AT1G23380	AT2G30400	1
AT1G23380	AT1G06920	1
AT1G62990	AT1G62990	1
AT1G62990	AT1G62360	1
AT1G62990	AT5G01840	1
AT1G62990	AT2G30400	1
AT1G62990	AT5G58360	1
AT1G62990	AT1G06920	1
AT1G62990	AT3G52525	1
AT1G62990	AT1G11910	1
AT5G01840	AT5G01840	1
AT2G46340	AT4G00180	1
AT2G45190	AT1G53090	1
AT2G35940	AT1G11910	1
AT4G36870	AT5G01840	1
AT4G36870	AT2G30400	1
AT4G36870	AT1G06920	1
AT5G11710	AT5G39510	1
AT5G11710	AT5G11710	1
AT5G11710	AT3G52850	1
AT5G11710	AT1G23900	1
AT5G11710	AT5G22770	1
AT5G02200	AT1G09570	1
AT2G37678	AT1G09570	1
AT4G36870	AT4G18830	1
AT4G36870	AT1G26260	1
AT1G75410	AT1G75410	1
AT1G75410	AT2G16400	1
AT1G75410	AT5G02030	1
AT1G75410	AT1G19700	1
AT1G75410	AT4G32040	1
AT1G75410	AT1G23380	1
AT1G75410	AT5G01840	1
AT1G75410	AT2G30400	1
AT1G75410	AT5G58360	1
AT1G75410	AT1G06920	1
AT1G75410	AT4G18830	1
AT1G75410	AT2G36050	1
AT1G75410	AT1G30590	1
AT1G75410	AT5G04830	1
AT1G75410	AT2G40000	1
AT1G75410	AT1G26260	1
AT1G75410	AT1G11910	1
AT2G23760	AT2G27220	1
AT2G23760	AT1G19700	1
AT2G23760	AT4G32980	1
AT2G23760	AT4G08150	1
AT2G23760	AT1G70510	1
AT2G23760	AT4G32040	1
AT2G23760	AT1G23380	1
AT2G23760	AT1G62360	1
AT2G23760	AT5G01840	1
AT2G23760	AT2G30400	1
AT2G23760	AT4G18830	1
AT2G23760	AT1G30590	1
AT2G23760	AT2G40000	1
AT2G23760	AT1G26260	1
AT2G23760	AT1G11910	1
AT2G27220	AT1G70510	1
AT2G27220	AT4G32040	1
AT2G27220	AT1G23380	1
AT2G27220	AT1G62990	1
AT2G27220	AT5G01840	1
AT4G34610	AT4G08150	1
AT1G66750	AT4G30820	1
AT1G66750	AT5G27620	1
AT1G66750	AT4G16143	1
AT5G25150	AT4G16143	1
AT1G54140	AT1G04950	1
AT1G54140	AT1G20000	1
AT3G43810	AT2G26730	1
AT3G43810	AT1G68400	1
AT3G43810	AT3G02880	1
AT3G43810	AT3G28450	1
AT3G43810	AT1G56145	1
AT3G43810	AT2G48010	1
AT3G43810	AT1G27190	1
AT3G43810	AT3G15010	1
AT3G43810	AT5G24080	1
AT3G43810	AT2G30980	1
AT3G43810	AT4G39540	1
AT3G43810	AT4G34380	1
AT3G43810	AT5G66790	1
AT2G46130	AT3G43810	1
AT3G43810	AT2G30590	1
AT3G43810	AT4G23810	1
AT3G43810	AT4G36250	1
AT3G43810	AT4G18950	1
AT3G43810	AT5G20810	1
AT3G43810	AT5G15830	1
AT3G43810	AT1G58110	1
AT3G43810	AT3G19290	1
AT3G43810	AT4G02640	1
AT3G43810	ATCG00020	1
AT3G43810	AT4G36730	1
AT3G43810	AT1G31812	1
AT4G37650	AT3G54220	1
AT4G37650	AT4G37650	1
AT1G32750	AT4G37650	1
AT4G31720	AT4G37650	1
AT1G17440	AT1G32750	1
AT1G32750	AT5G25150	1
AT4G31720	AT5G25150	1
AT5G25150	AT1G17440	1
AT1G32750	AT4G31720	1
AT1G32750	AT3G10070	1
AT1G73960	AT1G32750	1
AT1G27720	AT5G43130	1
AT1G27720	AT1G12680	1
AT1G27720	AT1G74740	1
AT1G27720	AT4G23650	1
AT1G27720	AT3G19100	1
AT1G27720	AT4G27780	1
AT1G27720	AT1G31812	1
AT1G27720	AT4G31720	1
AT1G02680	AT5G25150	1
AT1G02680	AT4G14340	1
AT1G02680	AT5G35410	1
[truncated: 94,830 more rows]

## Sheet: TableS4b
Table S4b: Comprehensive set of topological parameters.
ID	Average Shortest Path Length	Betweenness Centrality	Closeness Centrality	Clustering Coefficient	Degree	Number of Directed Edges	Number of Undirected Edges	Radiality	SelfLoops	TopologicalCoefficient	Canonical Name
AT3G50240	4.38631	8.3e-07	0.227982	0	2	2	0	0.864548	0	0.5	AT3G50240
AT5G38970	4.64596	0.000505	0.215241	0.285714	8	8	0	0.854162	0	0.182692	AT5G38970
AT3G43750	4.48695	0.000342	0.222869	0	2	2	0	0.860522	0	0.5	AT3G43750
AT3G03700	1	0	1	0	1	1	0	1	0	0	AT3G03700
AT1G01040	3.76226	0.00100964	0.265798	0.121693	30	28	1	0.88951	1	0.059719	AT1G01040
AT1G50140	7.39444	0	0.135237	1	2	2	0	0.744223	0	0.75	AT1G50140
AT3G11740	4.88404	0	0.204749	1	4	4	0	0.844638	0	0.75	AT3G11740
AT1G76120	4.47488	0	0.22347	0	1	1	0	0.861005	0	0	AT1G76120
AT1G10360	6.92264	0.000171	0.144454	0.5	4	4	0	0.763095	0	0.4375	AT1G10360
AT1G48480	6.15687	2e-06	0.16242	0	3	3	0	0.793725	0	0.666667	AT1G48480
AT5G05490	3.93847	6.45e-06	0.253906	0.305556	9	9	0	0.882461	0	0.137924	AT5G05490
AT3G54550	1	0	1	0	1	1	0	1	0	0	AT3G54550
AT3G17560	5.0801	0.00113902	0.196846	0	3	3	0	0.836796	0	0.333333	AT3G17560
AT1G48635	5.79059	0	0.172694	0	1	1	0	0.808377	0	0	AT1G48635
AT3G25882	5.35396	0	0.186778	0	1	1	0	0.825842	0	0	AT3G25882
AT2G29500	4.2902	2.41e-05	0.233089	0.0666667	6	6	0	0.868392	0	0.174931	AT2G29500
AT1G45080	2.45455	0	0.407407	1	2	2	0	0.709091	0	0.8	AT1G45080
AT4G39100	3.59812	0.000133	0.277923	0.210084	35	35	0	0.896075	0	0.0536594	AT4G39100
AT3G06480	4.80128	0	0.208278	0	1	1	0	0.847949	0	0	AT3G06480
AT5G11640	4.79803	1.92e-06	0.208419	0	2	2	0	0.848079	0	0.5	AT5G11640
AT2G27870	1	0	1	0	1	1	0	1	0	0	AT2G27870
AT1G55255	3.29696	0.00178887	0.30331	0.116471	101	99	1	0.908122	1	0.029427	AT1G55255
AT2G42570	1.2	0.6	0.833333	0.5	4	4	0	0.933333	0	0.625	AT2G42570
AT4G10510	2.54545	0	0.392857	1	3	3	0	0.690909	0	0.733333	AT4G10510
AT4G24240	4.85717	0	0.205881	0	1	1	0	0.845713	0	0	AT4G24240
AT3G57670	5.23868	7.4e-07	0.190888	0	2	2	0	0.830453	0	0.53125	AT3G57670
AT2G22780	3.7478	0.0002	0.266823	0.246667	25	25	0	0.890088	0	0.0846598	AT2G22780
AT1G65610	1.5	0	0.666667	0	1	1	0	0.75	0	0	AT1G65610
AT1G76510	1	0	1	0	1	1	0	1	0	0	AT1G76510
AT5G43210	4.23868	4.3e-06	0.235922	0	2	2	0	0.870453	0	0.503247	AT5G43210
AT2G29045	1.33333	0.666667	0.75	0	2	2	0	0.888889	0	0.5	AT2G29045
AT3G46190	1.5	0	0.666667	0	1	1	0	0.75	0	0	AT3G46190
AT5G38280	5.56192	0	0.179794	0	1	1	0	0.817523	0	0	AT5G38280
AT2G16070	4.8089	6.59e-06	0.207948	0	2	2	0	0.847644	0	0.5	AT2G16070
AT4G37210	4.2445	1.83e-06	0.235599	0.166667	4	4	0	0.87022	0	0.294207	AT4G37210
AT2G46680	4.89174	0	0.204426	1	2	2	0	0.84433	0	0.558824	AT2G46680
AT2G40430	3.52341	0.000156	0.283816	0.154655	37	37	0	0.899064	0	0.0542178	AT2G40430
AT1G43620	4.76234	0	0.209981	1	2	2	0	0.849506	0	0.666667	AT1G43620
AT1G18320	4.46478	1.6e-07	0.223975	0.333333	3	3	0	0.861409	0	0.354167	AT1G18320
AT5G33290	1	0	1	1	3	3	0	1	0	1	AT5G33290
AT4G30160	4.4718	0.000516	0.223624	0	3	3	0	0.861128	0	0.333333	AT4G30160
AT5G45600	3.42268	0.000472	0.292169	0.26732	94	92	1	0.903093	1	0.0437568	AT5G45600
AT4G25870	4.93042	0	0.202822	0	1	1	0	0.842783	0	0	AT4G25870
AT1G17290	4.10124	6.51e-05	0.243829	0.142857	7	7	0	0.87595	0	0.15014	AT1G17290
AT5G06540	4.60625	0.000273	0.217096	0.622222	10	10	0	0.85575	0	0.233333	AT5G06540
AT2G41620	3.81438	0.000218	0.262166	0.010989	14	14	0	0.887425	0	0.0828525	AT2G41620
AT5G50050	1	0	1	0	1	1	0	1	0	0	AT5G50050
AT5G43520	1.5	0.333333	0.666667	0.5	4	4	0	0.875	0	0.625	AT5G43520
AT1G33320	4.52537	5.32e-06	0.220976	0.333333	3	3	0	0.858985	0	0.343284	AT1G33320
AT5G60280	6.19752	4.59e-06	0.161355	0	2	2	0	0.792099	0	0.5	AT5G60280
AT5G20380	5.35413	1.68e-05	0.186772	0.333333	3	3	0	0.825835	0	0.384615	AT5G20380
AT3G51340	6.05477	0	0.165159	1	2	2	0	0.797809	0	0.833333	AT3G51340
AT2G32060	3.99829	1.61e-05	0.250107	0.133333	6	6	0	0.880068	0	0.172743	AT2G32060
YDL140C	4.50732	0	0.221861	0	1	1	0	0.859707	0	0	YDL140C
AT3G57380	1	0	1	0	1	1	0	1	0	0	AT3G57380
AT1G25360	4.53025	0.00131709	0.220738	0.416667	9	9	0	0.85879	0	0.158059	AT1G25360
AT2G17800	3.55216	0.00111631	0.281519	0.0920148	64	62	1	0.897914	1	0.0349037	AT2G17800
ATCG00480	3.72863	0.000353	0.268195	0.0512821	13	13	0	0.890855	0	0.0855191	ATCG00480
AT3G45210	5.77065	0	0.173291	1	2	2	0	0.809174	0	0.75	AT3G45210
AT1G70410	5.20051	1.22e-06	0.192289	0.333333	3	3	0	0.831979	0	0.458333	AT1G70410
AT1G32900	4.3561	0	0.229563	0	1	1	0	0.865756	0	0	AT1G32900
AT2G16850	3.7703	0.000163	0.265231	0.526154	26	26	0	0.889188	0	0.0616259	AT2G16850
AT4G26100	4.18579	1.77e-05	0.238903	0.2	6	6	0	0.872568	0	0.177596	AT4G26100
AT3G57220	4.24159	2.31e-06	0.235761	0.333333	3	3	0	0.870336	0	0.34	AT3G57220
AT4G14140	4.0089	0.000179	0.249445	0.307692	13	13	0	0.879644	0	0.156574	AT4G14140
AT1G29780	1	0	1	0	1	1	0	1	0	0	AT1G29780
AT5G14180	3.41061	0.00063	0.293203	0.170008	87	87	0	0.903576	0	0.0368046	AT5G14180
AT3G27430	3.84741	8.49e-06	0.259915	0.614035	19	19	0	0.886104	0	0.0942347	AT3G27430
AT1G09150	3.67942	0.000101	0.271782	0.0897436	13	13	0	0.892823	0	0.0983015	AT1G09150
AT1G67710	4.14728	0.000361	0.241122	0.0444444	10	10	0	0.874109	0	0.114583	AT1G67710
AT2G28460	5.42045	0.000385	0.184486	0.6	5	5	0	0.823182	0	0.418182	AT2G28460
AT3G45480	5.48669	0.000171	0.182259	0	2	2	0	0.820532	0	0.5	AT3G45480
AT1G54510	4.09593	3.71e-05	0.244144	0.190476	9	7	1	0.876163	1	0.153518	AT1G54510
AT1G02920	3.84424	0.000244	0.260129	0.0545455	13	11	1	0.88623	1	0.120489	AT1G02920
AT5G48400	4.34685	0.000392	0.230051	0.3	5	5	0	0.866126	0	0.208108	AT5G48400
AT5G24670	3.64176	0.000546	0.274592	0.0789779	44	42	1	0.894329	1	0.047997	AT5G24670
AT3G24220	6.31938	0.000171	0.158243	0.333333	3	3	0	0.787225	0	0.555556	AT3G24220
AT5G10380	4.49559	6.2e-07	0.22244	0	4	2	1	0.860176	1	0.518868	AT5G10380
AT3G45690	6.46958	0	0.15457	0	1	1	0	0.781217	0	0	AT3G45690
AT5G10200	1	0	1	0	1	1	0	1	0	0	AT5G10200
AT5G19760	4.59315	4.07e-05	0.217715	0.333333	9	7	1	0.856274	1	0.211982	AT5G19760
AT5G23790	1	0	1	0	1	1	0	1	0	0	AT5G23790
AT4G17790	5.28926	2e-08	0.189062	0	2	2	0	0.82843	0	0.75	AT4G17790
AT1G56050	3.63004	3.41e-05	0.275479	0.380769	40	40	0	0.894798	0	0.0773616	AT1G56050
AT5G06980	1	0	1	0	1	1	0	1	0	0	AT5G06980
AT2G47110	3.70141	0.000797	0.270167	0.0582011	28	28	0	0.891944	0	0.0460748	AT2G47110
AT2G24850	4.55336	5.99e-05	0.219618	0.611111	9	9	0	0.857866	0	0.203704	AT2G24850
AT2G36960	4.76808	2.7e-06	0.209728	0.333333	3	3	0	0.849277	0	0.380952	AT2G36960
AT2G22640	4.27428	0.000302	0.233957	0.4	13	11	1	0.869029	1	0.149351	AT2G22640
AT3G10250	1	0	1	0	1	1	0	1	0	0	AT3G10250
AT5G53210	5.50004	5.7e-05	0.181817	0	2	2	0	0.819998	0	0.7	AT5G53210
AT4G23520	4.85126	0	0.206132	1	24	24	0	0.84595	0	0.651316	AT4G23520
AT2G23150	4.50638	0	0.221908	1	5	5	0	0.859745	0	0.342105	AT2G23150
AT1G71140	5.35148	0.000236	0.186864	0.4	11	11	0	0.825941	0	0.318182	AT1G71140
AT1G03850	4.51733	0	0.22137	0	1	1	0	0.859307	0	0	AT1G03850
AT1G71230	3.71579	0.00150742	0.269122	0.135632	30	30	0	0.891368	0	0.0433625	AT1G71230
AT2G17440	3.71536	0.00087	0.269153	0.04	25	25	0	0.891386	0	0.0491487	AT2G17440
AT5G51260	4.65024	0	0.215043	0	1	1	0	0.853991	0	0	AT5G51260
AT4G30220	3.59444	0.000429	0.278208	0.299499	57	57	0	0.896223	0	0.0430678	AT4G30220
AT4G21010	3.62679	0.000156	0.275726	0.120968	32	32	0	0.894929	0	0.0539239	AT4G21010
AT5G42180	1.8	0	0.555556	0	1	1	0	0.6	0	0	AT5G42180
AT4G09110	5.50116	0.000171	0.18178	0.333333	3	3	0	0.819954	0	0.428571	AT4G09110
AT2G28650	1	0	1	0	1	1	0	1	0	0	AT2G28650
AT3G10770	5.75019	0	0.173907	0	1	1	0	0.809992	0	0	AT3G10770
AT1G31550	7.23286	0.000342	0.138258	0	2	2	0	0.750685	0	0.5	AT1G31550
AT4G25370	5.05914	0.000207	0.197662	0	2	2	0	0.837635	0	0.5	AT4G25370
AT3G53650	3.55952	0.000154	0.280937	0.147099	39	39	0	0.897619	0	0.0456636	AT3G53650
AT1G06750	1	0	1	0	1	1	0	1	0	0	AT1G06750
AT1G27150	4.67223	0	0.214031	0	1	1	0	0.853111	0	0	AT1G27150
AT3G49080	3.69046	0.00145287	0.270969	0.142208	56	56	0	0.892382	0	0.0370377	AT3G49080
AT4G09795	1	0	1	0	1	1	0	1	0	0	AT4G09795
AT1G64185	1	0	1	0	1	1	0	1	0	0	AT1G64185
AT5G40200	1	0	1	0	1	1	0	1	0	0	AT5G40200
AT1G64200	3.80659	0.000184	0.262702	0.289474	22	20	1	0.887736	1	0.0790765	AT1G64200
AT4G29220	4.52101	1.47e-05	0.22119	0.6	5	5	0	0.85916	0	0.244776	AT4G29220
AT4G04930	5.28301	0.000357	0.189286	0	3	3	0	0.82868	0	0.333333	AT4G04930
AT5G26742	5.18006	0.000496	0.193048	0	2	2	0	0.832798	0	0.5	AT5G26742
AT2G22425	3.73838	0.00023	0.267495	0.0782726	39	39	0	0.890465	0	0.0431473	AT2G22425
AT5G08160	3.76834	0.00105981	0.265369	0.06	27	25	1	0.889267	1	0.0606614	AT5G08160
AT2G13500	1	0	1	0	1	1	0	1	0	0	AT2G13500
AT4G03977	1	1	1	0	2	2	0	1	0	0	AT4G03977
AT5G13610	4.21806	4e-06	0.237076	0	5	5	0	0.871278	0	0.2	AT5G13610
AT1G61150	4.21438	0.000149	0.237283	0.178571	8	8	0	0.871425	0	0.139706	AT1G61150
AT2G40950	4.52255	0.000157	0.221114	0.333333	6	4	1	0.859098	1	0.262658	AT2G40950
AT5G56740	3.44955	0.000338	0.289893	0.0930233	45	43	1	0.902018	1	0.0402525	AT5G56740
AT2G23930	3.6445	0.00012	0.274386	0.436575	44	44	0	0.89422	0	0.0560233	AT2G23930
AT5G39410	4.19692	3.38e-05	0.23827	0.0714286	8	8	0	0.872123	0	0.13878	AT5G39410
AT5G27940	5.22268	0	0.191473	0	1	1	0	0.831093	0	0	AT5G27940
AT1G62800	3.51853	0.00045	0.28421	0.178404	72	72	0	0.899259	0	0.0438315	AT1G62800
AT4G15060	5.23252	0	0.191112	0	1	1	0	0.830699	0	0	AT4G15060
AT3G12750	4.97535	0	0.200991	1	3	3	0	0.840986	0	0.458333	AT3G12750
AT3G54085	3.74035	1.03e-05	0.267355	0.333333	10	10	0	0.890386	0	0.126601	AT3G54085
AT5G38330	1	0	1	0	1	1	0	1	0	0	AT5G38330
AT1G42470	4.33419	0	0.230724	0	1	1	0	0.866632	0	0	AT1G42470
AT1G69100	4.79615	0.000171	0.208501	0	2	2	0	0.848154	0	0.5	AT1G69100
AT3G59650	3.77647	1.41e-05	0.264798	0.2	6	6	0	0.888941	0	0.181765	AT3G59650
AT2G31020	3.25571	0.00355351	0.307152	0.0485903	172	170	1	0.909771	1	0.0208175	AT2G31020
AT1G20080	4.03517	0.00014	0.247821	0.2	10	10	0	0.878593	0	0.159003	AT1G20080
AT5G01290	4.55053	8.5e-07	0.219754	0.333333	3	3	0	0.857979	0	0.364341	AT5G01290
AT2G27490	4.05272	2.2e-05	0.246748	0	8	8	0	0.877891	0	0.143152	AT2G27490
AT5G25280	6.28353	0	0.159146	0	1	1	0	0.788659	0	0	AT5G25280
AT3G20080	4.0605	0.000888	0.246275	0.205128	13	13	0	0.87758	0	0.130407	AT3G20080
AT1G13100	6.5353	0	0.153015	1	7	7	0	0.778588	0	0.714286	AT1G13100
AT2G39410	1.28571	0.0357143	0.777778	0.9	5	5	0	0.904762	0	0.714286	AT2G39410
AT3G23700	2	0	0.5	0	1	1	0	0.666667	0	0	AT3G23700
AT3G26240	1	0	1	1	2	2	0	1	0	1	AT3G26240
AT4G01060	6.99692	0	0.14292	1	2	2	0	0.760123	0	0.7	AT4G01060
AT3G07500	1	0	1	0	1	1	0	1	0	0	AT3G07500
AT5G48655	3.92375	7.05e-05	0.254858	0.043956	14	14	0	0.88305	0	0.0882167	AT5G48655
AT1G15550	7.60958	0.000342	0.131413	0.3	5	5	0	0.735617	0	0.35	AT1G15550
AT3G14730	4.27514	0.000357	0.233911	0.714286	7	7	0	0.868994	0	0.182398	AT3G14730
AT3G05520	3.55062	0.000385	0.281641	0.144928	24	24	0	0.897975	0	0.0540495	AT3G05520
AT3G55520	4.6991	0	0.212807	0	1	1	0	0.852036	0	0	AT3G55520
AT2G21320	1	0	1	0	1	1	0	1	0	0	AT2G21320
AT2G27200	3.76217	0.00014	0.265804	0.225806	34	32	1	0.889513	1	0.0758088	AT2G27200
AT3G09930	1	1	1	0	2	2	0	1	0	0	AT3G09930
AT1G80070	3.47249	0.00160824	0.287978	0.193565	89	89	0	0.901101	0	0.0288791	AT1G80070
AT3G59920	4.4932	4.74e-06	0.222559	0	2	2	0	0.860272	0	0.5	AT3G59920
AT2G32540	1.66667	0	0.6	0	1	1	0	0.666667	0	0	AT2G32540
AT5G15230	4.69893	0.000171	0.212814	0	2	2	0	0.852043	0	0.5	AT5G15230
AT5G42480	4.74951	1.86e-05	0.210548	0.166667	6	4	1	0.85002	1	0.264706	AT5G42480
AT5G46460	6.30098	0.000513	0.158705	0	2	2	0	0.787961	0	0.5	AT5G46460
AT2G47680	3.86958	1.19e-06	0.258426	0	3	3	0	0.885217	0	0.36342	AT2G47680
AT4G27440	6.09003	0.000171	0.164203	0	2	2	0	0.796399	0	0.5	AT4G27440
AT4G32850	3.52315	0.00166389	0.283837	0.102439	43	41	1	0.899074	1	0.0393936	AT4G32850
AT5G53890	4.33539	8e-07	0.23066	0	2	2	0	0.866585	0	0.5	AT5G53890
AT3G23010	4.56774	0.000379	0.218927	0.0666667	6	6	0	0.857291	0	0.170732	AT3G23010
AT2G47810	5.02653	3.2e-07	0.198944	0	2	2	0	0.838939	0	0.645161	AT2G47810
AT2G10370	1.5	0	0.666667	0	1	1	0	0.75	0	0	AT2G10370
AT5G61800	5.1157	0	0.195477	1	2	2	0	0.835372	0	0.791667	AT5G61800
AT2G22200	5.80796	0	0.172178	0	1	1	0	0.807682	0	0	AT2G22200
AT1G27770	4.01455	0.000563	0.249094	0.272727	22	22	0	0.879418	0	0.0658477	AT1G27770
AT4G24630	4.28096	3.9e-07	0.233593	0	3	3	0	0.868762	0	0.338583	AT4G24630
AT1G80350	4.0451	0.000839	0.247213	0.0441177	19	17	1	0.878196	1	0.0650155	AT1G80350
AT5G05940	4.72991	0	0.211421	0	1	1	0	0.850804	0	0	AT5G05940
AT3G06560	4.58057	4.71e-05	0.218313	0.4	6	6	0	0.856777	0	0.228856	AT3G06560
AT2G45740	5.19478	0	0.192501	1	3	3	0	0.832209	0	0.555556	AT2G45740
AT3G44720	5.59743	0	0.178653	0	1	1	0	0.816103	0	0	AT3G44720
AT3G15710	3.78434	4.02e-05	0.264247	0.165517	32	30	1	0.888626	1	0.0630262	AT3G15710
AT4G18970	2.33333	0.5	0.428571	0.333333	3	3	0	0.809524	0	0.5	AT4G18970
AT2G17845	4.16072	0.000825	0.240343	0.782197	33	33	0	0.873571	0	0.156009	AT2G17845
AT3G27280	3.81797	0.000233	0.261919	0.216667	16	16	0	0.887281	0	0.0733118	AT3G27280
AT1G71010	3.75866	4.44e-05	0.266052	0.261905	21	21	0	0.889653	0	0.102033	AT1G71010
AT1G26960	4.88276	0	0.204802	0	3	1	1	0.84469	1	0	AT1G26960
AT2G44040	1	0	1	0	1	1	0	1	0	0	AT2G44040
AT5G24780	3.68524	0.000152	0.271353	0.467633	46	46	0	0.89259	0	0.0666654	AT5G24780
AT4G09020	5.29568	0.000505	0.188833	0	2	2	0	0.828173	0	0.5	AT4G09020
AT5G41900	1	0	1	0	1	1	0	1	0	0	AT5G41900
AT5G04130	4.22234	0.000107	0.236836	0.311111	10	10	0	0.871107	0	0.167982	AT5G04130
AT3G52260	5.40659	0	0.184959	0	1	1	0	0.823736	0	0	AT3G52260
AT4G02150	3.90886	0.000114	0.255829	0.340659	14	14	0	0.883646	0	0.0974427	AT4G02150
AT5G61650	3.6914	1.51e-05	0.2709	0.2	6	6	0	0.892344	0	0.181921	AT5G61650
AT5G08300	4.15986	1.09e-06	0.240393	0.5	5	5	0	0.873605	0	0.229293	AT5G08300
AT2G34720	3.56397	0.000482	0.280586	0.0689655	30	30	0	0.897441	0	0.0502335	AT2G34720
AT2G32080	4.32221	0.000181	0.231363	0	6	6	0	0.867112	0	0.195602	AT2G32080
AT4G11140	1	0	1	0	1	1	0	1	0	0	AT4G11140
AT1G06400	3.82191	0.000161	0.261649	0.429825	57	57	0	0.887124	0	0.0585452	AT1G06400
AT1G64170	3.8006	0.000356	0.263116	0.145455	11	11	0	0.887976	0	0.109536	AT1G64170
AT3G57600	1	0	1	0	1	1	0	1	0	0	AT3G57600
AT3G26530	1	0.666667	1	0.333333	3	3	0	1	0	0.666667	AT3G26530
AT5G60230	4.35507	3.51e-06	0.229617	0.333333	4	4	0	0.865797	0	0.273529	AT5G60230
AT3G50070	3.88096	7.3e-06	0.257668	0.488889	10	10	0	0.884762	0	0.144367	AT3G50070
AT3G52380	4.46975	0.000239	0.223726	0.1	5	5	0	0.86121	0	0.20597	AT3G52380
AT5G60980	3.47651	0.000465	0.287645	0.163636	57	55	1	0.90094	1	0.0462284	AT5G60980
AT2G03470	1	1	1	0	2	2	0	1	0	0	AT2G03470
AT3G19640	4.8303	0	0.207027	1	2	2	0	0.846788	0	0.75	AT3G19640
AT5G12900	5.5935	0	0.178779	0	1	1	0	0.81626	0	0	AT5G12900
AT1G08030	1	0	1	0	1	1	0	1	0	0	AT1G08030
AT4G01120	5.03432	9.52e-06	0.198637	0.7	5	5	0	0.838627	0	0.476923	AT4G01120
AT4G04200	4.50732	4.96e-06	0.221861	0	2	2	0	0.859707	0	0.5	AT4G04200
AT1G60420	4.39769	9.6e-07	0.227392	0	2	2	0	0.864092	0	0.513333	AT1G60420
AT5G16170	3.56543	0.000778	0.280471	0.179724	63	63	0	0.897383	0	0.0457742	AT5G16170
AT1G10590	1	1	1	0	2	2	0	1	0	0	AT1G10590
AT1G26660	4.27659	0	0.233831	0	1	1	0	0.868936	0	0	AT1G26660
AT5G05170	4.65058	0.000171	0.215027	0.333333	3	3	0	0.853977	0	0.353535	AT5G05170
AT4G04220	6.57176	0	0.152166	0	1	1	0	0.77713	0	0	AT4G04220
AT2G33270	4.3561	0	0.229563	0	1	1	0	0.865756	0	0	AT2G33270
AT4G27290	5.72709	0	0.174609	0	1	1	0	0.810917	0	0	AT4G27290
AT5G04460	4.31579	1.53e-06	0.231707	0	3	3	0	0.867368	0	0.336667	AT5G04460
AT3G01280	3.47908	0.00128163	0.287433	0.163025	85	85	0	0.900837	0	0.0364038	AT3G01280
AT1G55670	1	0	1	0	1	1	0	1	0	0	AT1G55670
AT2G32400	4.33907	2.15e-05	0.230464	0	2	2	0	0.866437	0	0.5	AT2G32400
AT1G21730	6.15772	9.45e-06	0.162398	0.6	6	6	0	0.793691	0	0.411111	AT1G21730
AT5G60320	6.73162	0.000342	0.148553	0.333333	3	3	0	0.770735	0	0.5	AT5G60320
AT1G10390	3.78365	9.08e-05	0.264295	0.147186	24	22	1	0.888654	1	0.0633609	AT1G10390
AT5G35840	4.77296	0	0.209514	1	5	3	1	0.849082	1	0.439024	AT5G35840
AT4G23580	5.65237	0.000599	0.176917	0.666667	4	4	0	0.813905	0	0.472222	AT4G23580
AT1G17560	4.06264	1.16e-05	0.246145	0	7	7	0	0.877494	0	0.15023	AT1G17560
AT2G42500	3.67608	0.000398	0.272029	0.160461	48	48	0	0.892957	0	0.0397606	AT2G42500
AT1G72770	4.11391	0.00182753	0.243078	0.0130719	20	18	1	0.875444	1	0.0635277	AT1G72770
AT1G18210	4.59897	1e-08	0.21744	0.809524	7	7	0	0.856041	0	0.493088	AT1G18210
AT4G31500	4.63483	8.79e-05	0.215758	0.622222	10	10	0	0.854607	0	0.237778	AT4G31500
AT5G06140	3.68729	0.000226	0.271202	0.07	27	25	1	0.892508	1	0.0588034	AT5G06140
AT3G14440	7.3193	0	0.136625	0	1	1	0	0.747228	0	0	AT3G14440
AT3G21960	6.68883	0	0.149503	0	1	1	0	0.772447	0	0	AT3G21960
AT2G35635	4.16919	0.000108	0.239855	0.2	6	6	0	0.873232	0	0.186275	AT2G35635
AT3G46590	4.43945	9.34e-06	0.225253	0.5	6	4	1	0.862422	1	0.29375	AT3G46590
AT3G48690	1.33333	0.666667	0.75	0	2	2	0	0.888889	0	0.5	AT3G48690
AT5G17770	3.77869	0.00161443	0.264642	0.0454546	33	33	0	0.888852	0	0.0554635	AT5G17770
AT3G25290	1	0	1	0	1	1	0	1	0	0	AT3G25290
AT2G23540	1	0	1	0	1	1	0	1	0	0	AT2G23540
AT1G26830	3.59803	0.00364327	0.27793	0.0369026	60	58	1	0.896079	1	0.024896	AT1G26830
AT1G21920	4.69191	5.29e-05	0.213133	0	5	5	0	0.852323	0	0.205714	AT1G21920
AT3G53500	5.35524	0	0.186733	0	1	1	0	0.82579	0	0	AT3G53500
AT5G27960	4.18708	0.000234	0.23883	0.0909091	11	11	0	0.872517	0	0.130736	AT5G27960
AT5G24230	5.51767	0	0.181236	0	1	1	0	0.819293	0	0	AT5G24230
AT5G45330	3.9389	1.03e-05	0.253878	0.166667	4	4	0	0.882444	0	0.261905	AT5G45330
AT5G35210	5.1757	0	0.193211	0	1	1	0	0.832972	0	0	AT5G35210
AT2G27530	3.9561	2.77e-05	0.252774	0.0666667	10	10	0	0.881756	0	0.121456	AT2G27530
AT2G27450	5.25528	0	0.190285	0	1	1	0	0.829789	0	0	AT2G27450
AT5G57530	1	0	1	0	1	1	0	1	0	0	AT5G57530
AT3G47380	6.54052	0	0.152893	1	2	2	0	0.778379	0	0.75	AT3G47380
AT1G77860	6.42362	0	0.155675	1	4	4	0	0.783055	0	0.85	AT1G77860
AT5G03760	3.94061	0.0011201	0.253768	0	10	8	1	0.882376	1	0.130503	AT5G03760
AT5G62720	1	0	1	0	1	1	0	1	0	0	AT5G62720
AT4G08290	1	0	1	0	1	1	0	1	0	0	AT4G08290
AT4G02930	3.54745	0.00207424	0.281892	0.0639098	77	77	0	0.898102	0	0.0255784	AT4G02930
AT2G44180	4.31913	1.76e-06	0.231528	0.333333	4	4	0	0.867235	0	0.260274	AT2G44180
AT4G31770	3.54223	0.000262	0.282308	0.330435	46	46	0	0.898311	0	0.0467027	AT4G31770
AT1G01930	3.45571	0.000399	0.289376	0.0725806	32	32	0	0.901771	0	0.0503325	AT1G01930
AT5G62575	1	0	1	0	1	1	0	1	0	0	AT5G62575
AT1G54290	3.47172	0.000822	0.288042	0.150316	86	84	1	0.901131	1	0.0346768	AT1G54290
AT1G17910	7.19418	0	0.139001	0	1	1	0	0.752233	0	0	AT1G17910
AT1G70730	3.61301	0.000137	0.276778	0.272727	23	23	0	0.89548	0	0.0644122	AT1G70730
AT4G20080	6.26461	0	0.159627	1	3	3	0	0.789415	0	0.833333	AT4G20080
AT5G63470	4.84784	1.05e-06	0.206277	0	2	2	0	0.846086	0	0.5	AT5G63470
AT4G02780	1	0	1	0	1	1	0	1	0	0	AT4G02780
AT1G58260	4.92401	0	0.203087	1	3	3	0	0.84304	0	0.463768	AT1G58260
AT2G31880	6.46624	0	0.154649	1	2	2	0	0.78135	0	0.7	AT2G31880
AT3G60300	4.43226	0	0.225618	1	3	3	0	0.862709	0	0.52968	AT3G60300
AT1G26580	1.5	0	0.666667	0	1	1	0	0.75	0	0	AT1G26580
AT5G13680	3.57467	0.000193	0.279746	0.206767	57	57	0	0.897013	0	0.0509413	AT5G13680
AT5G58040	4.06461	0.000104	0.246026	0.227273	14	12	1	0.877415	1	0.103667	AT5G58040
AT5G17290	3.95995	0.000155	0.252529	0.021978	14	14	0	0.881602	0	0.0765465	AT5G17290
AT5G06060	4.49799	0.000177	0.222322	0.798799	39	37	1	0.86008	1	0.271378	AT5G06060
AT1G08380	6.84245	0	0.146147	1	3	3	0	0.766302	0	0.666667	AT1G08380
AT5G27630	4.07976	0.000141	0.245112	0.178571	8	8	0	0.87681	0	0.141667	AT5G27630
AT2G32240	4.33513	0.00119511	0.230674	0	7	7	0	0.866595	0	0.142857	AT2G32240
AT3G19400	4.67882	7.8e-05	0.213729	0.92	25	25	0	0.852847	0	0.524348	AT3G19400
AT3G22860	3.51142	0.000443	0.284785	0.125138	45	43	1	0.899543	1	0.0388164	AT3G22860
AT1G02580	4.12563	0.000232	0.242387	0.238095	9	7	1	0.874975	1	0.163778	AT1G02580
AT4G37540	1	0	1	0	1	1	0	1	0	0	AT4G37540
AT2G27010	6.13077	0	0.163112	1	5	5	0	0.794769	0	0.533333	AT2G27010
AT1G17260	4.18674	0.000309	0.23885	0.626374	14	14	0	0.872531	0	0.124542	AT1G17260
ETG27161	5.73701	0	0.174307	0	1	1	0	0.810519	0	0	ETG27161
AT5G56660	5.3175	0	0.188058	1	6	6	0	0.8273	0	0.722222	AT5G56660
AT2G30900	1.6	0.4	0.625	0	2	2	0	0.8	0	0.5	AT2G30900
AT2G34230	1	0	1	0	1	1	0	1	0	0	AT2G34230
AT2G47020	3.82542	0.000479	0.261409	0.0666667	16	16	0	0.886983	0	0.0856551	AT2G47020
AT5G04780	5.12204	0	0.195235	1	5	5	0	0.835119	0	0.505263	AT5G04780
AT1G63640	5.18691	0.000171	0.192793	0	2	2	0	0.832524	0	0.5	AT1G63640
AT1G69750	3.75772	3.1e-05	0.266119	0.138889	9	9	0	0.889691	0	0.125336	AT1G69750
AT1G53170	5.17356	0	0.193291	0	1	1	0	0.833058	0	0	AT1G53170
AT1G29680	1	0	1	0	1	1	0	1	0	0	AT1G29680
AT3G11310	4.81172	0	0.207826	1	2	2	0	0.847531	0	0.543478	AT3G11310
AT5G22780	3.78682	0.000115	0.264074	0.083004	23	23	0	0.888527	0	0.0693928	AT5G22780
AT3G21215	3.78169	0.000352	0.264432	0.142857	9	7	1	0.888733	1	0.149697	AT3G21215
AT1G51130	4.07146	6.3e-06	0.245612	0.464286	8	8	0	0.877142	0	0.193846	AT1G51130
AT1G70880	1	0	1	1	2	2	0	1	0	1	AT1G70880
AT1G24170	1	0	1	0	1	1	0	1	0	0	AT1G24170
AT1G06630	1	0	1	1	2	2	0	1	0	1	AT1G06630
AT5G63620	4.47993	4.92e-05	0.223218	0.8	10	10	0	0.860803	0	0.219672	AT5G63620
AT3G09100	3.7122	0.000208	0.269382	0.139601	27	27	0	0.891512	0	0.0671723	AT3G09100
AT1G15710	4.1098	3.27e-06	0.243321	0.1	5	5	0	0.875608	0	0.252212	AT1G15710
AT1G65430	4.73	2.29e-05	0.211417	0.333333	3	3	0	0.8508	0	0.345679	AT1G65430
AT4G27470	1	0	1	0	1	1	0	1	0	0	AT4G27470
AT3G28920	5.59615	1.9e-07	0.178694	0.916667	9	9	0	0.816154	0	0.390805	AT3G28920
AT3G16170	5.17501	1.21e-05	0.193236	0.619048	7	7	0	0.833	0	0.410138	AT3G16170
AT5G54580	4.89807	0	0.204162	1	2	2	0	0.844077	0	0.5625	AT5G54580
AT5G27110	4.51134	0.000408	0.221664	0.30303	12	12	0	0.859546	0	0.139831	AT5G27110
AT3G05780	3.87933	3.74e-05	0.257776	0.309091	11	11	0	0.884827	0	0.142097	AT3G05780
AT3G51530	4.45024	0.000505	0.224707	0.464286	8	8	0	0.861991	0	0.166176	AT3G51530
AT5G57410	1	0	1	0	1	1	0	1	0	0	AT5G57410
AT5G52220	4.22379	0	0.236754	1	3	3	0	0.871048	0	0.553229	AT5G52220
AT5G08560	4.19101	0.000894	0.238606	0.152381	15	15	0	0.872359	0	0.0891954	AT5G08560
AT3G56660	5.26307	0	0.190003	1	4	2	1	0.829477	1	0.714286	AT3G56660
AT1G20380	4.70595	2.76e-06	0.212497	0	2	2	0	0.851762	0	0.5	AT1G20380
AT1G12210	1.25	0.666667	0.8	0.333333	3	3	0	0.916667	0	0.555556	AT1G12210
AT1G63400	4.05434	0.000279	0.246649	0.151515	12	12	0	0.877826	0	0.0910494	AT1G63400
AT2G36307	7.02918	0	0.142264	0	1	1	0	0.758833	0	0	AT2G36307
AT2G03931	1	0	1	0	1	1	0	1	0	0	AT2G03931
AT1G30490	5.93137	1.93e-05	0.168595	0.666667	4	4	0	0.802745	0	0.461538	AT1G30490
AT5G04070	4.25537	0	0.234997	1	8	8	0	0.869785	0	0.184524	AT5G04070
AT3G23800	4.50389	6.41e-05	0.22203	0.666667	3	3	0	0.859844	0	0.37037	AT3G23800
AT3G20520	1	0	1	1	2	2	0	1	0	1	AT3G20520
AT3G16840	3.40334	0.00111087	0.293829	0.129252	101	99	1	0.903867	1	0.0332202	AT3G16840
AT1G55880	5.42003	0	0.184501	0	1	1	0	0.823199	0	0	AT1G55880
AT2G01570	4.45503	0.000303	0.224465	0.133333	10	10	0	0.861799	0	0.174138	AT2G01570
AT2G39810	5.50021	0	0.181811	0	1	1	0	0.819991	0	0	AT2G39810
AT5G24440	1	0	1	0	1	1	0	1	0	0	AT5G24440
AT2G06530	3.70056	0.000268	0.27023	0.151515	22	22	0	0.891978	0	0.0637899	AT2G06530
AT1G76200	5.3442	0	0.187119	0	1	1	0	0.826232	0	0	AT1G76200
AT5G64280	1	0	1	1	2	2	0	1	0	1	AT5G64280
AT3G25970	4.19153	0.000181	0.238576	0.333333	7	7	0	0.872339	0	0.158385	AT3G25970
AT5G49470	5.84715	0	0.171023	0	1	1	0	0.806114	0	0	AT5G49470
AT2G07727	3.91048	0.00101456	0.255723	0.04	25	25	0	0.883581	0	0.0465116	AT2G07727
AT2G04050	4.90244	0	0.20398	1	3	3	0	0.843902	0	0.606061	AT2G04050
AT3G59500	3.88669	0.000174	0.257288	0.280702	19	19	0	0.884532	0	0.0958449	AT3G59500
AT5G12480	3.37073	0.00502923	0.296671	0.0497807	96	96	0	0.905171	0	0.020509	AT5G12480
AT5G58460	4.81943	0	0.207494	0	1	1	0	0.847223	0	0	AT5G58460
AT3G54050	3.86453	6.44e-05	0.258764	0.333333	4	4	0	0.885419	0	0.256858	AT3G54050
AT3G09340	1.5	0	0.666667	0	1	1	0	0.75	0	0	AT3G09340
AT3G21260	4.67677	0	0.213823	0	1	1	0	0.852929	0	0	AT3G21260
AT5G20060	3.64424	0.000802	0.274405	0.392007	51	49	1	0.89423	1	0.0641328	AT5G20060
AT5G64220	1	0	1	1	2	2	0	1	0	1	AT5G64220
AT1G53680	4.98922	0.000306	0.200432	0.428571	8	8	0	0.840431	0	0.25	AT1G53680
AT4G13780	3.73068	0.000399	0.268048	0.052381	23	21	1	0.890773	1	0.0627002	AT4G13780
AT5G19020	1	0	1	0	1	1	0	1	0	0	AT5G19020
AT5G39980	4.57929	4.91e-05	0.218374	0.571429	7	7	0	0.856828	0	0.209524	AT5G39980
AT2G38840	1	0	1	0	1	1	0	1	0	0	AT2G38840
AT3G20600	5.32024	0	0.187961	0	1	1	0	0.82719	0	0	AT3G20600
AT2G24190	5.6914	0	0.175704	1	5	5	0	0.812344	0	0.7	AT2G24190
AT1G24880	5.27505	0.000148	0.189572	0	2	2	0	0.828998	0	0.5	AT1G24880
AT5G18790	1	0	1	0	1	1	0	1	0	0	AT5G18790
AT1G34650	1	0	1	0	1	1	0	1	0	0	AT1G34650
AT5G46030	3.43466	0.000208	0.29115	0.253846	42	40	1	0.902614	1	0.0522787	AT5G46030
AT5G05780	4.00436	6.19e-06	0.249728	0.644444	10	10	0	0.879825	0	0.174085	AT5G05780
AT3G30841	1	0	1	0	1	1	0	1	0	0	AT3G30841
AT4G14630	1.5	0.153929	0.666667	0.583333	9	9	0	0.9	0	0.444444	AT4G14630
AT2G17750	1.5	0.666667	0.666667	0	2	2	0	0.875	0	0.5	AT2G17750
AT1G72480	3.50407	0.000147	0.285383	0.402256	77	77	0	0.899837	0	0.0554182	AT1G72480
AT3G66656	3.80513	4.57e-05	0.262803	0.0995671	22	22	0	0.887795	0	0.0667548	AT3G66656
AT3G26890	1	0	1	0	1	1	0	1	0	0	AT3G26890
AT1G13640	3.79623	1.39e-05	0.263419	0.142857	8	8	0	0.888151	0	0.140702	AT1G13640
AT2G22560	1	0	1	0	1	1	0	1	0	0	AT2G22560
AT3G19050	1.5	0	0.666667	0	1	1	0	0.75	0	0	AT3G19050
AT3G50950	4.60847	0	0.216992	0	1	1	0	0.855661	0	0	AT3G50950
AT2G17420	3.67788	0.000169	0.271896	0.148148	27	27	0	0.892885	0	0.0599708	AT2G17420
AT2G18640	5.238	0	0.190913	0	1	1	0	0.83048	0	0	AT2G18640
AT3G53240	7.49208	0	0.133474	0	1	1	0	0.740317	0	0	AT3G53240
AT2G47600	5.05879	0	0.197676	0	1	1	0	0.837648	0	0	AT2G47600
AT4G31410	1	0	1	0	1	1	0	1	0	0	AT4G31410
AT5G47080	3.52452	0.00105506	0.283727	0.0656566	47	45	1	0.899019	1	0.0370192	AT5G47080
AT1G22590	4.45837	9.15e-06	0.224297	0	4	4	0	0.861665	0	0.339527	AT1G22590
AT5G58540	5.39452	0.000357	0.185373	0.166667	4	4	0	0.824219	0	0.375	AT5G58540
AT5G18230	3.63295	0.000398	0.275259	0.218487	37	35	1	0.894682	1	0.0515109	AT5G18230
AT3G01500	4.75738	2.28e-06	0.2102	0	2	2	0	0.849705	0	0.509615	AT3G01500
AT1G10680	4.3519	0.000173	0.229784	0.866667	21	21	0	0.865924	0	0.188988	AT1G10680
AT1G43205	1	0	1	1	2	2	0	1	0	1	AT1G43205
AT5G41610	3.66376	0.000151	0.272944	0.0571429	15	15	0	0.89345	0	0.0737137	AT5G41610
AT4G23850	4.56012	0.000267	0.219292	0.805556	9	9	0	0.857595	0	0.268734	AT4G23850
AT2G25930	4.3929	0.000263	0.22764	0.181818	12	12	0	0.864284	0	0.114379	AT2G25930
AT3G12690	3.44211	0.00118054	0.29052	0.475923	93	93	0	0.902316	0	0.0489588	AT3G12690
AT5G06570	1.33333	0	0.75	1	2	2	0	0.833333	0	0.833333	AT5G06570
AT2G01620	3.96209	4.22e-05	0.252392	0.690909	11	11	0	0.881516	0	0.172577	AT2G01620
AT5G16140	3.90021	1.06e-05	0.256396	0.0555556	9	9	0	0.883991	0	0.133998	AT5G16140
AT5G09230	3.54035	0.000537	0.282458	0.120968	32	32	0	0.898386	0	0.0561248	AT5G09230
AT2G07180	5.13992	1.88e-06	0.194555	0	2	2	0	0.834403	0	0.5	AT2G07180
AT4G04460	3.65879	0.000489	0.273314	0.0641026	13	13	0	0.893648	0	0.0867763	AT4G04460
AT1G44900	3.57159	0.000161	0.279988	0.159596	47	45	1	0.897137	1	0.0428219	AT1G44900
AT3G54910	1.5	0	0.666667	0	1	1	0	0.75	0	0	AT3G54910
AT5G36700	3.69397	0.000152	0.270712	0.0833333	9	9	0	0.892241	0	0.121961	AT5G36700
AT5G37590	3.86692	0.000389	0.258604	0.010989	16	14	1	0.885323	1	0.07642	AT5G37590
AT3G53360	5.20471	8.18e-05	0.192134	0.75	8	8	0	0.831812	0	0.284091	AT3G53360
AT2G45140	2	0.333333	0.5	0	2	2	0	0.75	0	0.5	AT2G45140
AT2G41060	5.27403	0	0.189608	0	1	1	0	0.829039	0	0	AT2G41060
AT4G01980	1	1	1	0	2	2	0	1	0	0	AT4G01980
AT2G47980	4.69106	0	0.213172	0	1	1	0	0.852358	0	0	AT2G47980
AT4G30600	4.09166	0.000424	0.2444	0.138889	9	9	0	0.876334	0	0.178286	AT4G30600
AT2G19650	6.68815	0.000342	0.149518	0.333333	4	4	0	0.772474	0	0.35	AT2G19650
AT2G47690	5.09474	0	0.196281	1	2	2	0	0.836211	0	0.765957	AT2G47690
AT3G59890	1	0	1	0	1	1	0	1	0	0	AT3G59890
AT1G22090	1	0	1	1	2	2	0	1	0	1	AT1G22090
AT3G24330	5.88284	0	0.169986	0	1	1	0	0.804686	0	0	AT3G24330
AT2G28760	4.5104	2.46e-05	0.22171	0.75	8	8	0	0.859584	0	0.25	AT2G28760
AT3G11550	1	0	1	0	1	1	0	1	0	0	AT3G11550
AT3G04840	3.69525	0.000267	0.270618	0.0544355	32	32	0	0.89219	0	0.0448858	AT3G04840
AT3G19130	4.09354	0.000634	0.244287	0	6	6	0	0.876258	0	0.171569	AT3G19130
AT1G45050	4.09431	0.000116	0.244241	0.340659	14	14	0	0.876228	0	0.130832	AT1G45050
AT4G34270	3.69593	8.76e-05	0.270568	0.116667	16	16	0	0.892163	0	0.0772856	AT4G34270
AT5G55450	1	0	1	1	2	2	0	1	0	1	AT5G55450
AT2G42520	3.69012	0.000525	0.270994	0.0782726	39	39	0	0.892395	0	0.0430833	AT2G42520
AT5G09550	3.75336	0.000137	0.266428	0.206897	29	29	0	0.889866	0	0.0685355	AT5G09550
DMEL_CG7503	1.66667	0	0.6	0	2	2	0	0.666667	0	0	DMEL_CG7503
AT1G06350	4.39914	0	0.227317	1	7	7	0	0.864034	0	0.25876	AT1G06350
AT4G18120	1	0	1	0	1	1	0	1	0	0	AT4G18120
AT3G51860	4.23089	1.98e-06	0.236357	0.2	5	5	0	0.870764	0	0.211364	AT3G51860
ETG3190	1.93333	0	0.517241	0	1	1	0	0.533333	0	0	ETG3190
AT3G24210	4.40941	6.4e-07	0.226788	0	2	2	0	0.863623	0	0.5	AT3G24210
AT2G02730	1	0	1	0	1	1	0	1	0	0	AT2G02730
AT2G29310	4.64895	1.94e-05	0.215102	0.849206	36	36	0	0.854042	0	0.441817	AT2G29310
AT1G28020	5.98964	0	0.166955	1	2	2	0	0.800414	0	0.6	AT1G28020
AT1G71150	1	0	1	0	1	1	0	1	0	0	AT1G71150
AT1G31970	3.60599	0.000172	0.277316	0.18	27	25	1	0.89576	1	0.0644363	AT1G31970
AT5G17190	4.6991	0	0.212807	0	1	1	0	0.852036	0	0	AT5G17190
AT3G58950	1.90909	0	0.52381	1	4	4	0	0.818182	0	0.583333	AT3G58950
AT5G47190	4.69756	1.9e-07	0.212876	0	2	2	0	0.852098	0	0.566667	AT5G47190
AT5G38565	1.5	0	0.666667	0	1	1	0	0.75	0	0	AT5G38565
AT2G23230	1.75	0	0.571429	0	1	1	0	0.625	0	0	AT2G23230
AT3G03960	3.54882	0.000436	0.281784	0.179894	28	28	0	0.898047	0	0.0515234	AT3G03960
AT3G13100	4.51528	3.54e-06	0.22147	0.884615	13	13	0	0.859389	0	0.246642	AT3G13100
AT1G19080	4.07351	1.05e-06	0.245488	0.428571	7	7	0	0.877059	0	0.16772	AT1G19080
AT5G05920	3.97681	2.26e-05	0.251458	0.222222	9	9	0	0.880928	0	0.14412	AT5G05920
AT4G33110	1	0	1	0	1	1	0	1	0	0	AT4G33110
AT1G05250	1.4	0	0.714286	1	3	3	0	0.8	0	0.866667	AT1G05250
AT4G19340	1	0	1	0	1	1	0	1	0	0	AT4G19340
AT1G70390	7.97202	0	0.125439	1	3	3	0	0.721119	0	0.666667	AT1G70390
AT3G18330	7.26992	0.000171	0.137553	0	2	2	0	0.749203	0	0.5	AT3G18330
AT1G27360	5.27985	0	0.189399	0	1	1	0	0.828806	0	0	AT1G27360
AT1G07630	4.16893	5.3e-07	0.239869	0	3	3	0	0.873243	0	0.343972	AT1G07630
AT4G32360	3.82858	2.2e-05	0.261193	0.266667	15	15	0	0.886857	0	0.110069	AT4G32360
AT3G19720	4.19504	0.00102776	0.238377	0.138889	11	9	1	0.872199	1	0.122475	AT3G19720
AT1G21400	5.27933	0	0.189418	0	1	1	0	0.828827	0	0	AT1G21400
AT1G35470	4.2101	0.000732	0.237524	0.0476191	7	7	0	0.871596	0	0.167269	AT1G35470
AT4G33500	4.53761	0	0.22038	0	1	1	0	0.858496	0	0	AT4G33500
AT1G67490	3.61113	0.00018	0.276922	0.22069	30	30	0	0.895555	0	0.0535175	AT1G67490
AT1G30135	5.52409	6.2e-07	0.181025	0.844444	12	10	1	0.819036	1	0.521053	AT1G30135
AT5G42310	4.67813	0.00102727	0.21376	0	8	8	0	0.852875	0	0.125	AT5G42310
AT3G45840	5.20462	0.000344	0.192137	0.333333	3	3	0	0.831815	0	0.372549	AT3G45840
AT1G05830	3.59803	0.000295	0.27793	0.205714	50	50	0	0.896079	0	0.0443799	AT1G05830
AT1G55270	4.72323	5.46e-06	0.211719	0.6	5	5	0	0.851071	0	0.319048	AT1G55270
AT1G16700	5.08276	1.46e-06	0.196744	0	2	2	0	0.83669	0	0.5	AT1G16700
AT1G59730	3.76389	7.34e-05	0.265683	0.24086	31	31	0	0.889445	0	0.0806984	AT1G59730
AT3G13250	4.70946	0.000856	0.212339	0.333333	3	3	0	0.851622	0	0.390805	AT3G13250
AT1G73230	3.4119	0.000521	0.293092	0.171751	60	60	0	0.903524	0	0.0351926	AT1G73230
AT4G12790	3.73025	6.59e-05	0.268078	0.110526	22	20	1	0.89079	1	0.0811258	AT4G12790
AT4G24400	3.35362	0.0011534	0.298186	0.242413	126	126	0	0.905855	0	0.0364021	AT4G24400
AT5G26660	5.19153	0	0.192622	0	1	1	0	0.832339	0	0	AT5G26660
AT5G58300	6.02174	0.000184	0.166065	0.333333	3	3	0	0.799131	0	0.515152	AT5G58300
AT5G58940	4.90877	4.29e-06	0.203717	0.333333	3	3	0	0.843649	0	0.38	AT5G58940
AT3G24480	4.36799	0.000167	0.228938	0.357143	8	8	0	0.86528	0	0.160714	AT3G24480
AT4G09150	3.93179	1.78e-05	0.254337	0.133333	12	10	1	0.882728	1	0.132272	AT4G09150
AT4G32430	5.18169	1.43e-05	0.192987	0.380952	7	7	0	0.832733	0	0.251701	AT4G32430
AT3G23470	1	0	1	0	1	1	0	1	0	0	AT3G23470
AT2G04100	4.66632	0.000171	0.214301	0	2	2	0	0.853347	0	0.5	AT2G04100
AT3G46780	5.03389	0	0.198654	0	1	1	0	0.838644	0	0	AT3G46780
AT3G61860	4.03663	0.000262	0.247732	0.318182	14	12	1	0.878535	1	0.110937	AT3G61860
AT4G22990	1	0	1	0	1	1	0	1	0	0	AT4G22990
AT4G37840	3.83166	8.97e-06	0.260983	0.238095	7	7	0	0.886733	0	0.164988	AT4G37840
AT1G30630	4.70304	7.66e-06	0.212629	0.333333	3	3	0	0.851878	0	0.388889	AT1G30630
AT5G18720	1	0	1	0	1	1	0	1	0	0	AT5G18720
AT1G06410	4.219	0	0.237023	1	8	8	0	0.87124	0	0.162736	AT1G06410
AT5G08650	4.23278	0.000948	0.236252	0.133333	16	16	0	0.870689	0	0.158387	AT5G08650
AT3G52115	3.92375	0.000207	0.254858	0.0714286	10	8	1	0.88305	1	0.134825	AT3G52115
AT4G15530	4.55173	0.000519	0.219697	0	4	4	0	0.857931	0	0.25	AT4G15530
AT4G00360	4.35593	0.000171	0.229572	0	2	2	0	0.865763	0	0.5	AT4G00360
AT2G02360	4.15541	0.000171	0.24065	0.5	4	4	0	0.873783	0	0.353825	AT2G02360
AT3G09220	1	0	1	0	1	1	0	1	0	0	AT3G09220
AT1G80030	3.57116	0.00270733	0.280021	0.145408	51	49	1	0.897154	1	0.0478967	AT1G80030
AT5G20080	4.0024	1.91e-05	0.24985	0	9	9	0	0.879904	0	0.118234	AT5G20080
AT5G13840	3.55173	0.000659	0.281553	0.124777	34	34	0	0.897931	0	0.0454658	AT5G13840
AT3G01830	5.03141	0	0.198752	0	1	1	0	0.838744	0	0	AT3G01830
AT4G18650	4.18716	0.000171	0.238825	0.5	4	4	0	0.872513	0	0.506	AT4G18650
AT5G65940	3.87856	0.000292	0.257827	0.264069	22	22	0	0.884858	0	0.0759759	AT5G65940
AT5G25320	1	0	1	1	2	2	0	1	0	1	AT5G25320
AT2G03530	5.42961	0	0.184175	1	2	2	0	0.822816	0	0.75	AT2G03530
AT3G48700	1	0.666667	1	0.333333	3	3	0	1	0	0.666667	AT3G48700
AT1G53440	1	0	1	0	1	1	0	1	0	0	AT1G53440
AT1G77990	3.51562	0.000427	0.284445	0.180995	52	52	0	0.899375	0	0.0481198	AT1G77990
AT1G78840	6.38862	0.000342	0.156528	0.5	4	4	0	0.784455	0	0.386364	AT1G78840
AT1G73740	4.23389	1.07e-05	0.236189	0.181818	12	12	0	0.870644	0	0.181413	AT1G73740
AT1G15850	4.65024	6.5e-07	0.215043	0	2	2	0	0.853991	0	0.5	AT1G15850
AT3G51600	7.02679	0	0.142313	0	1	1	0	0.758929	0	0	AT3G51600
AT1G11790	3.80539	4e-07	0.262785	0	2	2	0	0.887784	0	0.519974	AT1G11790
AT5G50870	3.87454	7.15e-05	0.258095	0.0833333	16	16	0	0.885018	0	0.083226	AT5G50870
AT5G58970	4.16217	5.49e-05	0.240259	0.4	5	5	0	0.873513	0	0.219394	AT5G58970
AT3G55070	4.04715	9.99e-05	0.247087	0.10989	14	14	0	0.878114	0	0.0878956	AT3G55070
AT1G42440	3.61977	0.000192	0.276261	0.175325	56	56	0	0.895209	0	0.0498489	AT1G42440
AT5G59300	4.19076	4.6e-07	0.23862	0.8	6	6	0	0.87237	0	0.28	AT5G59300
AT1G06040	4.71356	6.43e-05	0.212154	0	3	3	0	0.851457	0	0.333333	AT1G06040
AT2G23060	1	0	1	0	1	1	0	1	0	0	AT2G23060
AT1G19530	4.6991	0	0.212807	0	1	1	0	0.852036	0	0	AT1G19530
AT1G32250	4.03158	1.01e-05	0.248042	0.945076	33	33	0	0.878737	0	0.149165	AT1G32250
AT5G11240	4.4837	0	0.22303	1	2	2	0	0.860652	0	0.518182	AT5G11240
AT1G65390	1	0	1	1	2	2	0	1	0	1	AT1G65390
AT2G02100	5.05682	0.000171	0.197753	0	2	2	0	0.837727	0	0.5	AT2G02100
AT5G39110	1.6875	0.15496	0.592593	0.535714	8	8	0	0.8625	0	0.473214	AT5G39110
AT3G21420	9.71588	0.000257	0.102924	0	2	2	0	0.651365	0	0.5	AT3G21420
AT3G26140	1	0	1	1	2	2	0	1	0	1	AT3G26140
AT2G26640	4.50287	5.4e-07	0.222081	0	2	2	0	0.859885	0	0.507353	AT2G26640
AT1G49160	6.05315	0	0.165203	1	2	2	0	0.797874	0	0.666667	AT1G49160
AT2G19860	3.3377	0.00148683	0.299608	0.281815	138	138	0	0.906492	0	0.0336209	AT2G19860
AT4G23800	4.18716	9.14e-06	0.238825	0.166667	4	4	0	0.872513	0	0.287582	AT4G23800
AT4G18190	5.3288	0.000254	0.18766	0.333333	3	3	0	0.826848	0	0.428571	AT4G18190
AT3G46220	3.79658	0.00039	0.263395	0.0434783	23	23	0	0.888137	0	0.062192	AT3G46220
AT1G12280	1.75	0	0.571429	1	2	2	0	0.75	0	0.833333	AT1G12280
AT1G03940	1	0	1	0	1	1	0	1	0	0	AT1G03940
AT3G48530	4.28224	1.85e-05	0.233523	0.5	4	4	0	0.86871	0	0.289683	AT3G48530
AT5G18080	1.4	0.05	0.714286	0.666667	3	3	0	0.8	0	0.733333	AT5G18080
AT4G13920	6.49217	0.000171	0.154032	0.333333	3	3	0	0.780313	0	0.428571	AT4G13920
AT1G05560	4.29405	0.000865	0.23288	0	6	4	1	0.868238	1	0.254839	AT1G05560
AT4G15053	2.5	0	0.4	0	1	1	0	0.625	0	0	AT4G15053
AT1G17460	1	0	1	0	1	1	0	1	0	0	AT1G17460
AT5G41540	6.45409	0.000171	0.154941	0	2	2	0	0.781837	0	0.5	AT5G41540
AT5G53560	3.77287	4.38e-05	0.26505	0.285714	7	7	0	0.889085	0	0.151546	AT5G53560
AT5G22200	2	0	0.5	0	1	1	0	0.666667	0	0	AT5G22200
AT1G11460	2.16667	0	0.461538	1	2	2	0	0.708333	0	0.75	AT1G11460
AT1G09250	1	0	1	0	1	1	0	1	0	0	AT1G09250
AT1G20300	4.15353	0.000182	0.240759	0.345455	11	11	0	0.873859	0	0.112815	AT1G20300
AT3G57840	1	0	1	0	1	1	0	1	0	0	AT3G57840
AT1G15920	3.47916	0.000837	0.287426	0.157559	89	89	0	0.900834	0	0.0354737	AT1G15920
AT3G11385	1	0	1	1	2	2	0	1	0	1	AT3G11385
AT4G28270	1	0	1	0	1	1	0	1	0	0	AT4G28270
AT3G57040	4.24579	0.000505	0.235528	0.181818	12	12	0	0.870169	0	0.120438	AT3G57040
AT5G51970	3.61404	4.75e-05	0.276699	0.163636	13	11	1	0.895439	1	0.119849	AT5G51970
AT1G12450	4.24835	0.000177	0.235385	0	5	5	0	0.870066	0	0.211299	AT1G12450
AT3G02580	3.70329	0.000173	0.27003	0.0885886	37	37	0	0.891868	0	0.0517187	AT3G02580
AT3G61960	4.65828	0.000259	0.214672	0.166667	6	4	1	0.853669	1	0.303571	AT3G61960
AT5G17270	3.96226	2.95e-05	0.252381	0.0181818	13	11	1	0.88151	1	0.103276	AT5G17270
AT5G10420	5.71836	0	0.174875	0	1	1	0	0.811266	0	0	AT5G10420
AT1G69828	1	0	1	0	1	1	0	1	0	0	AT1G69828
AT5G17860	3.39581	0.000422	0.294481	0.230829	74	72	1	0.904168	1	0.038944	AT5G17860
AT5G42620	4.44399	0.00106147	0.225023	0	13	13	0	0.86224	0	0.0778968	AT5G42620
AT1G26540	1	0	1	1	3	3	0	1	0	1	AT1G26540
AT1G31170	3.43423	0.000447	0.291186	0.115789	95	95	0	0.902631	0	0.0375288	AT1G31170
AT2G31270	4.03748	0.000303	0.247679	0.0357143	8	8	0	0.878501	0	0.138492	AT2G31270
AT5G62020	4.15122	0.000342	0.240893	0	2	2	0	0.873951	0	0.5	AT5G62020
AT3G52940	3.97407	4.73e-05	0.251631	0	6	6	0	0.881037	0	0.178043	AT3G52940
AT4G31490	3.79795	0.000175	0.2633	0.272059	17	17	0	0.888082	0	0.0774328	AT4G31490
AT3G15650	4.6439	0.000171	0.215336	0.333333	5	3	1	0.854244	1	0.346939	AT3G15650
AT1G70940	5.42011	0	0.184498	0	1	1	0	0.823196	0	0	AT1G70940
AT5G47990	5.64211	4.05e-05	0.177239	0.583333	9	9	0	0.814316	0	0.239766	AT5G47990
AT1G51470	4.79401	0.000133	0.208594	0.953488	43	43	0	0.84824	0	0.520528	AT1G51470
AT1G20960	3.53402	0.00184288	0.282964	0.237867	79	77	1	0.898639	1	0.0337868	AT1G20960
AT3G50130	1	0	1	1	2	2	0	1	0	1	AT3G50130
AT1G67320	3.76722	0.000127	0.265448	0.215789	20	20	0	0.889311	0	0.085725	AT1G67320
AT4G18790	4.50638	0	0.221908	1	5	5	0	0.859745	0	0.342105	AT4G18790
AT1G71960	5.78725	8.94e-05	0.172794	0.333333	3	3	0	0.80851	0	0.428571	AT1G71960
AT4G33920	6.49208	1.15e-06	0.154034	0.333333	3	3	0	0.780317	0	0.583333	AT4G33920
AT2G46530	1	0	1	0	1	1	0	1	0	0	AT2G46530
AT5G28900	5.05879	0	0.197676	1	2	2	0	0.837648	0	0.75	AT5G28900
AT5G62660	1	0	1	0	1	1	0	1	0	0	AT5G62660
AT5G41290	1	0	1	0	1	1	0	1	0	0	AT5G41290
AT1G32050	1	0	1	0	1	1	0	1	0	0	AT1G32050
AT4G39050	3.77621	2.56e-05	0.264816	0.346405	20	18	1	0.888952	1	0.109986	AT4G39050
AT2G29080	3.79153	0.000712	0.263746	0.0942029	24	24	0	0.888339	0	0.0612033	AT2G29080
AT4G22270	2.25	0	0.444444	0	1	1	0	0.583333	0	0	AT4G22270
AT4G26900	4.21113	7.69e-06	0.237466	0.166667	4	4	0	0.871555	0	0.256443	AT4G26900
AT1G43730	1	0	1	0	1	1	0	1	0	0	AT1G43730
AT1G05055	3.70107	0.000271	0.270192	0.194296	36	34	1	0.891957	1	0.0610067	AT1G05055
AT1G74470	4.71938	0	0.211892	0	1	1	0	0.851225	0	0	AT1G74470
AT1G13420	5.66367	7.52e-06	0.176564	0.8	5	5	0	0.813453	0	0.56	AT1G13420
AT5G17990	3.55935	0.000343	0.28095	0.242647	19	17	1	0.897626	1	0.0796495	AT5G17990
AT5G36160	4.03825	0.000375	0.247632	0.247619	15	15	0	0.87847	0	0.0839161	AT5G36160
AT4G31070	5.48952	3.11e-05	0.182165	0.333333	4	4	0	0.820419	0	0.314815	AT4G31070
AT3G60500	3.79315	1.72e-05	0.263633	0.226316	22	20	1	0.888274	1	0.0799875	AT3G60500
AT3G13229	1	1	1	0	3	3	0	1	0	0	AT3G13229
AT3G26540	4.73496	0.000416	0.211195	0	6	6	0	0.850602	0	0.166667	AT3G26540
AT4G28490	5.89354	0	0.169677	1	2	2	0	0.804258	0	0.75	AT4G28490
AT2G21240	1	0	1	0	1	1	0	1	0	0	AT2G21240
AT1G55520	3.33487	0.00257115	0.299861	0.0759778	110	108	1	0.906605	1	0.0242439	AT1G55520
YOR026W	1.83333	0	0.545455	0	1	1	0	0.583333	0	0	YOR026W
AT3G29670	5.46949	0	0.182832	1	4	4	0	0.82122	0	0.678571	AT3G29670
AT5G50130	3.80822	5.86e-05	0.26259	0.166667	13	13	0	0.887671	0	0.0887381	AT5G50130
AT5G52930	1	1	1	0	2	2	0	1	0	0	AT5G52930
AT5G19360	3.50141	0.000556	0.285599	0.238095	44	42	1	0.899944	1	0.0401593	AT5G19360
AT2G45510	5.79392	8e-08	0.172595	0.952381	7	7	0	0.808243	0	0.344828	AT2G45510
AT4G14950	1	0	1	0	1	1	0	1	0	0	AT4G14950
AT3G18100	3.99409	0.000397	0.25037	0.4	6	6	0	0.880236	0	0.180203	AT3G18100
AT3G09550	4.14788	0.00188312	0.241087	0.0583333	16	16	0	0.874085	0	0.0664238	AT3G09550
AT5G21010	5.75387	0	0.173796	0	1	1	0	0.809845	0	0	AT5G21010
AT4G29305	1.88889	0	0.529412	1	3	3	0	0.777778	0	0.714286	AT4G29305
AT4G23200	5.58314	0.000171	0.179111	0.333333	3	3	0	0.816674	0	0.407407	AT4G23200
AT3G52920	4.77527	0	0.209412	0	1	1	0	0.848989	0	0	AT3G52920
AT3G10920	3.42627	0.00124568	0.291862	0.191111	102	100	1	0.902949	1	0.0336415	AT3G10920
AT3G47150	8.63423	0	0.115818	0	1	1	0	0.694631	0	0	AT3G47150
AT4G23260	6.58306	0	0.151905	0	1	1	0	0.776678	0	0	AT4G23260
AT5G66600	2	0	0.5	0	1	1	0	0.666667	0	0	AT5G66600
AT1G30450	4.16021	2.06e-05	0.240373	0.0952381	7	7	0	0.873592	0	0.163158	AT1G30450
AT1G73010	1.5	0	0.666667	0	1	1	0	0.75	0	0	AT1G73010
AT3G14150	4.34095	1.26e-06	0.230364	0.6	6	6	0	0.866362	0	0.20696	AT3G14150
AT3G20640	4.51151	2.55e-06	0.221655	0	2	2	0	0.85954	0	0.5	AT3G20640
AT2G22890	1	0	1	0	1	1	0	1	0	0	AT2G22890
AT4G00040	1	0	1	0	1	1	0	1	0	0	AT4G00040
AT1G07705	3.68139	0.000104	0.271637	0.204598	32	30	1	0.892745	1	0.0628478	AT1G07705
AT5G18950	4.84724	0.00048	0.206303	0	6	6	0	0.84611	0	0.166667	AT5G18950
AT1G43190	4.02721	6.92e-05	0.248311	0.0757576	14	12	1	0.878911	1	0.114887	AT1G43190
AT2G31280	1	0	1	0	1	1	0	1	0	0	AT2G31280
AT3G46460	3.6896	0.000127	0.271032	0.272727	34	34	0	0.892416	0	0.0568286	AT3G46460
AT1G58410	7.28618	0.000171	0.137246	0	2	2	0	0.748553	0	0.5	AT1G58410
AT2G40590	4.53624	0	0.220447	0	1	1	0	0.85855	0	0	AT2G40590
AT1G80540	1	0	1	1	2	2	0	1	0	1	AT1G80540
AT1G64840	1.5	0	0.666667	0	1	1	0	0.75	0	0	AT1G64840
AT2G21270	3.84964	0.000287	0.259765	0.0666667	16	16	0	0.886015	0	0.0731865	AT2G21270
AT2G34560	4.41746	3.01e-06	0.226375	0	2	2	0	0.863302	0	0.5	AT2G34560
AT2G45190	4.8273	0.000458	0.207155	0.0476191	9	7	1	0.846908	1	0.150376	AT2G45190
AT3G59940	4.11682	0	0.242906	1	2	2	0	0.875327	0	0.675799	AT3G59940
AT2G29810	6.6516	0.000171	0.15034	0.5	4	4	0	0.773936	0	0.541667	AT2G29810
AT4G36070	3.52058	0.000543	0.284044	0.236818	47	47	0	0.899177	0	0.0478723	AT4G36070
AT3G59950	4.06641	6.91e-06	0.245917	0.133333	6	6	0	0.877344	0	0.193878	AT3G59950
AT2G43010	4.16217	0.000398	0.240259	0.217949	15	13	1	0.873513	1	0.0968546	AT2G43010
AT5G40290	1	0	1	0	1	1	0	1	0	0	AT5G40290
AT2G23320	4.85717	0	0.205881	0	1	1	0	0.845713	0	0	AT2G23320
AT1G05260	4.69679	0.000582	0.212911	0.5	4	4	0	0.852128	0	0.279851	AT1G05260
AT5G51980	4.47291	1.09e-05	0.223568	0.5	4	4	0	0.861083	0	0.343023	AT5G51980
AT3G09040	4.85451	0.000194	0.205994	0	2	2	0	0.845819	0	0.5	AT3G09040
AT5G13570	3.69106	0.000514	0.270925	0.0621849	35	35	0	0.892358	0	0.0434338	AT5G13570
AT5G39040	4.81104	0.000147	0.207855	0.190476	9	7	1	0.847558	1	0.186147	AT5G39040
AT1G54090	4.24382	0.000171	0.235637	0.533333	6	6	0	0.870247	0	0.218232	AT1G54090
AT1G36370	4.60051	0.000147	0.217367	0.52381	7	7	0	0.855979	0	0.253968	AT1G36370
AT2G18370	1	0	1	0	1	1	0	1	0	0	AT2G18370
AT5G51550	1	0	1	0	1	1	0	1	0	0	AT5G51550
AT1G78300	3.35618	0.0324095	0.297958	0.0122131	143	143	0	0.905753	0	0.0106375	AT1G78300
AT2G38400	4.51356	8.86e-05	0.221554	0.52381	7	7	0	0.859457	0	0.24127	AT2G38400
AT5G40040	3.75884	5.66e-05	0.26604	0.0222222	12	10	1	0.889647	1	0.109417	AT5G40040
AT4G24180	5.50638	0.000134	0.181608	0.694444	9	9	0	0.819745	0	0.503268	AT4G24180
AT1G72000	5.13025	0	0.194922	1	4	4	0	0.83479	0	0.678571	AT1G72000
AT1G28110	4.65811	0.000602	0.214679	0.693122	28	28	0	0.853676	0	0.358108	AT1G28110
AT3G53420	3.79632	0.000681	0.263413	0.503333	27	25	1	0.888147	1	0.0594515	AT3G53420
AT3G24350	3.69089	0.000303	0.270938	0.154255	48	48	0	0.892365	0	0.0449844	AT3G24350
AT1G01290	4.3656	4.29e-05	0.229064	0.127273	11	11	0	0.865376	0	0.156236	AT1G01290
AT4G25050	1	1	1	0	2	2	0	1	0	0	AT4G25050
AT3G19890	8.96808	0.00119752	0.111507	0.333333	4	4	0	0.681277	0	0.392857	AT3G19890
AT3G27820	4.32383	9.38e-05	0.231276	0.333333	3	3	0	0.867047	0	0.349291	AT3G27820
AT3G19590	4.02841	0.000287	0.248237	0.133333	10	10	0	0.878864	0	0.120641	AT3G19590
AT5G65930	4.56774	8.01e-06	0.218927	0.333333	6	4	1	0.857291	1	0.384615	AT5G65930
AT3G18450	1.33333	0.666667	0.75	0	2	2	0	0.888889	0	0.5	AT3G18450
AT5G03850	3.76577	6.99e-05	0.26555	0.0952381	7	7	0	0.889369	0	0.157282	AT5G03850
AT5G49215	1	0	1	0	1	1	0	1	0	0	AT5G49215
AT3G59340	1	0	1	0	1	1	0	1	0	0	AT3G59340
AT2G16780	4.41866	8.85e-05	0.226313	0.380952	7	7	0	0.863254	0	0.187384	AT2G16780
AT5G66640	3.4457	0.00142395	0.290217	0.0227106	91	91	0	0.902172	0	0.0234099	AT5G66640
AT1G75200	3.80753	3.62e-05	0.262637	0.0952381	7	7	0	0.887699	0	0.150723	AT1G75200
AT1G22780	3.40325	0.000453	0.293837	0.405657	100	100	0	0.90387	0	0.0435338	AT1G22780
AT4G31050	3.76423	2.48e-05	0.265659	0.1	5	5	0	0.889431	0	0.221806	AT4G31050
AT3G50310	4.10116	0.000316	0.243834	0.428571	8	8	0	0.875954	0	0.362842	AT3G50310
AT3G06230	4.3359	6.63e-06	0.230633	0.666667	6	6	0	0.866564	0	0.246212	AT3G06230
AT4G01790	4.46709	8.3e-07	0.223859	0.733333	6	6	0	0.861316	0	0.224868	AT4G01790
AT1G66600	1	0	1	0	1	1	0	1	0	0	AT1G66600
AT5G64710	1	0	1	0	1	1	0	1	0	0	AT5G64710
AT5G03830	4.04382	3.36e-06	0.247291	0.333333	4	4	0	0.878247	0	0.269863	AT5G03830
AT3G12490	3.56774	0.000317	0.28029	0.146218	35	35	0	0.897291	0	0.0522884	AT3G12490
AT5G54940	3.51177	0.000769	0.284757	0.113462	65	65	0	0.899529	0	0.0408256	AT5G54940
AT5G01890	4.14326	0.000397	0.241356	0.357143	8	8	0	0.87427	0	0.382155	AT5G01890
AT3G10550	5.44989	0	0.18349	1	2	2	0	0.822004	0	0.954545	AT3G10550
AT4G17460	4.25674	0.000224	0.234922	0	6	6	0	0.86973	0	0.168	AT4G17460
AT2G20060	3.74899	0.000673	0.266738	0.19378	77	77	0	0.89004	0	0.0424152	AT2G20060
AT1G01450	5.29354	0	0.18891	0	1	1	0	0.828258	0	0	AT1G01450
AT4G13460	4.02285	0.000156	0.24858	0.0476191	7	7	0	0.879086	0	0.153203	AT4G13460
AT2G28520	4.34668	2.17e-06	0.23006	0.166667	4	4	0	0.866133	0	0.259036	AT2G28520
AT3G57260	4.3561	0	0.229563	0	1	1	0	0.865756	0	0	AT3G57260
AT5G66610	3.64561	0.000319	0.274302	0.0857143	37	35	1	0.894175	1	0.0493729	AT5G66610
AT4G30410	1	0	1	0	1	1	0	1	0	0	AT4G30410
AT1G05610	6.04176	0	0.165515	1	5	5	0	0.798329	0	0.866667	AT1G05610
AT2G22010	4.77039	3e-08	0.209626	0	6	6	0	0.849184	0	0.606481	AT2G22010
AT5G57120	4.0706	4.72e-06	0.245664	0	4	4	0	0.877176	0	0.257732	AT5G57120
AT4G19990	5.96911	0	0.167529	0	3	1	1	0.801236	1	0	AT4G19990
AT4G19760	4.25922	1.62e-05	0.234785	0	6	4	1	0.869631	1	0.255725	AT4G19760
AT1G31000	1	1	1	0	2	2	0	1	0	0	AT1G31000
AT3G18910	6.13196	0.00324729	0.16308	0.3	5	5	0	0.794721	0	0.32	AT3G18910
AT4G30610	5.14146	4.1e-05	0.194497	0.647783	29	29	0	0.834341	0	0.476252	AT4G30610
AT1G52360	3.50449	0.00103565	0.285348	0.077245	73	73	0	0.89982	0	0.0278093	AT1G52360
AT2G01760	4.05708	0.00312215	0.246483	0.0471015	26	24	1	0.877717	1	0.0539116	AT2G01760
AT4G15240	1	0	1	1	2	2	0	1	0	1	AT4G15240
AT3G13970	3.49534	0.000723	0.286096	0.0927536	46	46	0	0.900187	0	0.0369214	AT3G13970
AT4G03560	4.11776	0.000111	0.242851	0.0555556	9	9	0	0.87529	0	0.117949	AT4G03560
AT3G46510	4.44433	0.00170553	0.225006	0.0222222	10	10	0	0.862227	0	0.122917	AT3G46510
AT4G08210	5.06949	0.00105347	0.197258	0.425	16	16	0	0.83722	0	0.180556	AT4G08210
AT4G11120	4.19786	4.15e-06	0.238217	0.466667	6	6	0	0.872086	0	0.217886	AT4G11120
AT5G45620	3.33736	0.00149037	0.299638	0.171828	139	139	0	0.906506	0	0.0313943	AT5G45620
AT5G04540	4.2819	0.000185	0.233541	0	8	6	1	0.868724	1	0.177579	AT5G04540
AT5G63010	3.77493	2.6e-05	0.264906	0.333333	3	3	0	0.889003	0	0.346244	AT5G63010
AT1G45145	3.56423	0.00046	0.280566	0.185859	45	45	0	0.897431	0	0.0582871	AT1G45145
AT5G12270	10.7148	8.57e-05	0.0933284	0	2	2	0	0.611406	0	0.5	AT5G12270
AT1G50870	9.62739	0.00188114	0.10387	0.6	5	5	0	0.654905	0	0.5	AT1G50870
AT3G48980	1	0	1	0	1	1	0	1	0	0	AT3G48980
AT2G30470	4.4273	2.03e-06	0.225871	0.333333	3	3	0	0.862908	0	0.356481	AT2G30470
AT3G07970	1	0	1	0	1	1	0	1	0	0	AT3G07970
AT5G15440	1	0	1	0	1	1	0	1	0	0	AT5G15440
AT3G08970	4.56397	0	0.219107	0	1	1	0	0.857441	0	0	AT3G08970
AT3G03720	4.77861	3.12e-05	0.209266	0.3	5	5	0	0.848856	0	0.24375	AT3G03720
AT5G23575	4.62157	0.00129582	0.216377	0.3	5	5	0	0.855137	0	0.228571	AT5G23575
AT1G31930	4.48318	4.29e-06	0.223056	0.333333	3	3	0	0.860673	0	0.344828	AT1G31930
AT1G67090	4.12597	0.000228	0.242367	0	4	4	0	0.874961	0	0.252262	AT1G67090
AT4G35500	4.22679	0.000142	0.236586	0.311111	10	10	0	0.870929	0	0.1199	AT4G35500
AT5G26290	1	0	1	1	4	4	0	1	0	1	AT5G26290
AT3G18130	3.34703	0.00399129	0.298773	0.0762133	77	77	0	0.906119	0	0.0286692	AT3G18130
AT1G32500	5.15866	0	0.193849	1	2	2	0	0.833653	0	0.6	AT1G32500
AT2G28040	1	0	1	0	1	1	0	1	0	0	AT2G28040
AT4G27410	6.06059	0	0.165	1	2	2	0	0.797576	0	0.534483	AT4G27410
AT3G57360	4.46838	3.42e-06	0.223795	0.4	5	5	0	0.861265	0	0.237037	AT3G57360
AT3G44340	3.81386	0.000483	0.262201	0.166667	24	24	0	0.887445	0	0.0680228	AT3G44340
AT3G07720	4.98468	0.000176	0.200615	0.166667	4	4	0	0.840613	0	0.288462	AT3G07720
AT3G06370	5.91545	0	0.169049	0	1	1	0	0.803382	0	0	AT3G06370
AT1G27350	3.98682	7.87e-05	0.250826	0.0555556	9	9	0	0.880527	0	0.116419	AT1G27350
AT5G16080	4.14198	4.47e-05	0.241431	0.333333	3	3	0	0.874321	0	0.385455	AT5G16080
AT5G51230	4.57997	2.26e-06	0.218342	0.333333	4	4	0	0.856801	0	0.375	AT5G51230
AT1G03530	3.40736	0.00123021	0.293482	0.107498	82	82	0	0.903706	0	0.0336377	AT1G03530
AT1G19730	3.48258	0.000831	0.287143	0.0962622	65	63	1	0.900697	1	0.038019	AT1G19730
AT2G04540	4.03226	4.92e-05	0.248	0.1	5	5	0	0.878709	0	0.261721	AT2G04540
AT1G01920	4.46632	1.4e-07	0.223898	0	2	2	0	0.861347	0	0.510204	AT1G01920
AT5G07630	3.94994	1.72e-05	0.253169	0.133333	10	10	0	0.882003	0	0.143701	AT5G07630
AT4G30920	4.06658	0.000473	0.245907	0.030303	14	12	1	0.877337	1	0.0886179	AT4G30920
AT2G46020	4.19178	0.000342	0.238562	0.3	5	5	0	0.872329	0	0.236538	AT2G46020
AT5G54800	3.63928	3.2e-05	0.27478	0.184211	20	20	0	0.894429	0	0.0836742	AT5G54800
AT2G18760	3.49243	0.000774	0.286334	0.0610583	67	67	0	0.900303	0	0.0326581	AT2G18760
AT1G11540	1	0	1	0	1	1	0	1	0	0	AT1G11540
AT1G56590	4.00163	2.82e-05	0.249898	0.0897436	13	13	0	0.879935	0	0.0985015	AT1G56590
AT3G13820	5.64056	0.00414366	0.177287	0.5	4	4	0	0.814377	0	0.416667	AT3G13820
AT1G74100	5.27634	0.000171	0.189525	0	2	2	0	0.828947	0	0.5	AT1G74100
AT3G43920	4.78537	4.98e-06	0.20897	0.6	5	5	0	0.848585	0	0.375	AT3G43920
AT5G04180	3.99632	0.000346	0.25023	0.0384615	15	13	1	0.880147	1	0.0832076	AT5G04180
AT4G17030	2.25	0.428571	0.444444	0	2	2	0	0.791667	0	0.5	AT4G17030
AT4G35810	4.65751	0.000342	0.214707	0.333333	5	3	1	0.8537	1	0.351852	AT4G35810
AT5G54170	5.4439	0	0.183692	0	1	1	0	0.822244	0	0	AT5G54170
AT3G24340	5.584	0	0.179083	0	1	1	0	0.81664	0	0	AT3G24340
AT1G25097	5.86102	0	0.170619	0	1	1	0	0.805559	0	0	AT1G25097
ATCG01130	4.3561	0	0.229563	0	1	1	0	0.865756	0	0	ATCG01130
AT1G60380	1	0	1	1	2	2	0	1	0	1	AT1G60380
AT5G16830	4.01395	0.000178	0.249131	0.233333	16	16	0	0.879442	0	0.0889488	AT5G16830
AT2G24900	1	0.666667	1	0.333333	3	3	0	1	0	0.666667	AT2G24900
AT1G03140	4.12383	1.44e-05	0.242493	0.166667	9	9	0	0.875047	0	0.158462	AT1G03140
AT1G65150	1	0	1	0	1	1	0	1	0	0	AT1G65150
AT2G25540	5.65049	0	0.176976	0	1	1	0	0.81398	0	0	AT2G25540
AT1G09230	3.9537	0.000191	0.252928	0.102564	13	13	0	0.881852	0	0.103611	AT1G09230
AT2G20690	4.4754	1.7e-07	0.223444	0.666667	3	3	0	0.860984	0	0.359788	AT2G20690
AT1G70580	3.55062	0.00028	0.281641	0.125859	64	62	1	0.897975	1	0.0442479	AT1G70580
AT1G62070	4.41087	0	0.226713	0	1	1	0	0.863565	0	0	AT1G62070
AT1G02430	4.15396	3.94e-06	0.240734	0.830882	17	17	0	0.873842	0	0.140437	AT1G02430
AT2G26290	5.32965	0	0.187629	1	3	3	0	0.826814	0	0.583333	AT2G26290
AT2G36700	1.8	0.162963	0.555556	0.533333	6	6	0	0.84	0	0.547619	AT2G36700
AT4G23660	3.79016	9.24e-05	0.263841	0.0666667	6	6	0	0.888394	0	0.174564	AT4G23660
AT3G60150	4.55678	0	0.219453	0	1	1	0	0.857729	0	0	AT3G60150
AT5G25760	3.79435	0.000215	0.26355	0.472934	29	27	1	0.888226	1	0.0752158	AT5G25760
AT2G21610	2.5	0	0.4	1	3	3	0	0.7	0	0.833333	AT2G21610
AT3G12550	1.25	0.666667	0.8	0.333333	3	3	0	0.916667	0	0.555556	AT3G12550
AT3G46140	5.01609	0	0.199358	0	1	1	0	0.839356	0	0	AT3G46140
AT5G28210	4.2605	6.82e-06	0.234714	0.666667	4	4	0	0.86958	0	0.309028	AT5G28210
AT2G40380	1	0	1	1	2	2	0	1	0	1	AT2G40380
AT2G34620	1.5	0	0.666667	0	1	1	0	0.75	0	0	AT2G34620
AT3G49190	1	0	1	0	1	1	0	1	0	0	AT3G49190
AT4G35450	3.82174	0.00660753	0.261661	0.0113636	33	33	0	0.887131	0	0.034718	AT4G35450
AT5G06550	3.93265	5.43e-05	0.254282	0.111111	9	9	0	0.882694	0	0.126854	AT5G06550
AT1G35780	1	0	1	0	1	1	0	1	0	0	AT1G35780
AT5G04430	3.75926	0.000308	0.26601	0.0869565	24	24	0	0.889629	0	0.0612195	AT5G04430
AT2G19430	4.81412	0	0.207722	1	2	2	0	0.847435	0	0.803571	AT2G19430
AT4G19110	3.77724	0.000142	0.264744	0.108333	18	16	1	0.888911	1	0.0826523	AT4G19110
AT5G56690	1.5	0	0.666667	0	1	1	0	0.75	0	0	AT5G56690
AT5G16850	3.64861	0.000109	0.274077	0.138095	21	21	0	0.894056	0	0.0722522	AT5G16850
AT2G42100	4.07659	0	0.245303	1	13	13	0	0.876936	0	0.150226	AT2G42100
AT5G62130	4.42687	1.1e-07	0.225893	0	2	2	0	0.862925	0	0.509615	AT5G62130
AT3G03540	1	0	1	0	1	1	0	1	0	0	AT3G03540
AT2G16160	2.63636	0	0.37931	1	3	3	0	0.672727	0	0.733333	AT2G16160
AT1G50410	4.54326	1.74e-06	0.220106	0	3	3	0	0.85827	0	0.350427	AT1G50410
AT5G18810	4.50552	3.84e-06	0.22195	0.672727	13	11	1	0.859779	1	0.22113	AT5G18810
AT2G25150	1.33333	0	0.75	1	2	2	0	0.833333	0	0.833333	AT2G25150
AT2G24570	4.85708	0	0.205885	1	2	2	0	0.845717	0	0.519608	AT2G24570
AT4G04510	5.06033	9.09e-05	0.197615	0.4	5	5	0	0.837587	0	0.28	AT4G04510
AT2G36310	4.43081	3.5e-07	0.225692	0.333333	5	3	1	0.862768	1	0.344697	AT2G36310
AT3G02460	3.76585	6.69e-05	0.265544	0.0357143	8	8	0	0.889366	0	0.13199	AT3G02460
AT4G09500	8.78596	0	0.113818	1	2	2	0	0.688561	0	0.833333	AT4G09500
AT2G28540	5.26992	0	0.189756	0	1	1	0	0.829203	0	0	AT2G28540
AT4G24800	4.47651	0	0.223388	0	1	1	0	0.86094	0	0	AT4G24800
AT4G15550	5.44253	0.000171	0.183738	0	2	2	0	0.822299	0	0.5	AT4G15550
AT1G75620	1	0	1	0	1	1	0	1	0	0	AT1G75620
AT5G54840	3.39726	0.00244266	0.294355	0.0355795	108	106	1	0.90411	1	0.0212393	AT5G54840
AT5G19690	3.74129	0.000129	0.267287	0.363636	13	11	1	0.890348	1	0.105513	AT5G19690
AT3G53750	3.9389	0.000876	0.253878	0.515789	22	20	1	0.882444	1	0.0939153	AT3G53750
AT3G13920	3.2659	0.00328515	0.306195	0.0544304	82	80	1	0.909364	1	0.0230077	AT3G13920
AT5G15140	4.10757	6.3e-07	0.243453	0	3	3	0	0.875697	0	0.341808	AT5G15140
YFR010W	5.81934	3.42e-05	0.171841	0	2	2	0	0.807226	0	0.681818	YFR010W
AT4G38920	3.98614	0.000183	0.25087	0.136364	12	12	0	0.880555	0	0.0919944	AT4G38920
AT1G58430	2.44444	0.5	0.409091	0	2	2	0	0.793651	0	0.5	AT1G58430
AT1G59359	5.03997	0	0.198414	1	3	3	0	0.838401	0	0.555556	AT1G59359
AT1G62305	6.56466	0	0.152331	0	1	1	0	0.777414	0	0	AT1G62305
AT2G42170	4.07471	6.04e-05	0.245416	0.857143	14	14	0	0.877012	0	0.138704	AT2G42170
AT1G61870	4.24638	5.22e-06	0.235494	0.333333	3	3	0	0.870145	0	0.339181	AT1G61870
AT1G29810	4.62165	3.25e-06	0.216373	0	5	3	1	0.855134	1	0.341085	AT1G29810
AT1G55180	5.31117	0	0.188282	1	2	2	0	0.827553	0	0.666667	AT1G55180
AT1G09932	4.67608	2.2e-07	0.213854	0	2	2	0	0.852957	0	0.516129	AT1G09932
AT1G26390	1	1	1	0	2	2	0	1	0	0	AT1G26390
AT5G41670	3.60976	0.000197	0.277027	0.164835	14	14	0	0.89561	0	0.087434	AT5G41670
AT2G45120	5.60265	0	0.178487	0	1	1	0	0.815894	0	0	AT2G45120
AT2G17970	1	0	1	0	1	1	0	1	0	0	AT2G17970
AT2G28820	3.8617	0.000257	0.258953	0.12253	23	23	0	0.885532	0	0.0627454	AT2G28820
AT5G20430	4.44056	0.000335	0.225197	0	3	3	0	0.862377	0	0.333333	AT5G20430
AT1G26630	3.67069	0.000356	0.272428	0.0849673	18	18	0	0.893172	0	0.067175	AT1G26630
AT1G54250	3.71819	0.00028	0.268948	0.376877	37	37	0	0.891273	0	0.0599774	AT1G54250
AT1G55630	5.00265	0.000247	0.199894	0.166667	12	12	0	0.839894	0	0.123188	AT1G55630
AT3G06270	4.04382	8.1e-05	0.247291	0.0128205	15	13	1	0.878247	1	0.0829242	AT3G06270
AT4G21840	5.65118	0	0.176954	1	5	5	0	0.813953	0	0.771429	AT4G21840
AT5G22830	5.66581	0	0.176497	0	1	1	0	0.813368	0	0	AT5G22830
AT5G22290	3.80137	0.00265156	0.263063	0.0301075	31	31	0	0.887945	0	0.04072	AT5G22290
AT3G17090	5.65451	0	0.17685	1	2	2	0	0.813819	0	0.666667	AT3G17090
AT3G54010	4.75824	5.73e-06	0.210162	0	2	2	0	0.849671	0	0.5	AT3G54010
AT4G05290	3.7	0.193103	0.27027	0.666667	3	3	0	0.775	0	0.5	AT4G05290
AT1G29080	4.85126	0	0.206132	1	24	24	0	0.84595	0	0.651316	AT1G29080
AT4G21280	1	0	1	0	1	1	0	1	0	0	AT4G21280
AT1G23930	1	0	1	1	5	5	0	1	0	1	AT1G23930
AT1G56340	3.89559	0.000571	0.2567	0.0888889	10	10	0	0.884176	0	0.108516	AT1G56340
AT5G51640	1	0	1	0	1	1	0	1	0	0	AT5G51640
AT2G43350	4.62139	2.11e-05	0.216385	0	4	4	0	0.855144	0	0.277397	AT2G43350
AT4G27370	4.79033	0	0.208754	0	1	1	0	0.848387	0	0	AT4G27370
AT3G04430	4.07154	1.47e-06	0.245607	0.5	4	4	0	0.877138	0	0.476429	AT3G04430
AT1G07110	3.69251	1.25e-05	0.270818	0.166667	4	4	0	0.8923	0	0.260215	AT1G07110
AT5G41910	3.66983	0.000644	0.272492	0.200758	35	33	1	0.893207	1	0.0487182	AT5G41910
AT1G11860	3.87796	3.33e-05	0.257867	0.0666667	10	10	0	0.884881	0	0.135511	AT1G11860
AT1G15220	4.75935	0.000137	0.210113	0.333333	4	4	0	0.849626	0	0.296296	AT1G15220
AT2G45890	4.72991	0	0.211421	0	1	1	0	0.850804	0	0	AT2G45890
AT5G23300	4.09859	4.66e-05	0.243986	0.1	5	5	0	0.876056	0	0.203448	AT5G23300
AT1G75330	4.13	1.25e-05	0.242131	0.1	5	5	0	0.8748	0	0.227193	AT1G75330
AT5G48515	1.33333	0.533333	0.75	0.333333	4	4	0	0.888889	0	0.416667	AT5G48515
AT3G01435	4.68858	0	0.213284	0	1	1	0	0.852457	0	0	AT3G01435
AT2G43220	6.68532	0	0.149581	1	3	3	0	0.772587	0	0.555556	AT2G43220
AT5G45830	1	0	1	0	1	1	0	1	0	0	AT5G45830
AT1G52087	1.33333	0.666667	0.75	0	2	2	0	0.888889	0	0.5	AT1G52087
AT5G46210	3.93821	0.000222	0.253922	0.221053	20	20	0	0.882472	0	0.0728365	AT5G46210
AT4G39850	4.03851	0.000343	0.247616	0	15	13	1	0.87846	1	0.0805128	AT4G39850
AT4G13180	4.65332	1.06e-06	0.2149	0.979839	32	32	0	0.853867	0	0.494278	AT4G13180
AT5G08100	4.47214	0.000173	0.223606	0.166667	4	4	0	0.861114	0	0.280303	AT5G08100
AT3G13260	2	0.333333	0.5	0.333333	3	3	0	0.8	0	0.555556	AT3G13260
AT4G35000	3.7638	0.000245	0.265689	0.2	5	5	0	0.889448	0	0.209255	AT4G35000
AT3G26860	2.33333	0	0.428571	1	2	2	0	0.666667	0	0.833333	AT3G26860
AT3G01120	6.07993	0	0.164476	0	1	1	0	0.796803	0	0	AT3G01120
AT4G39370	4.40351	1.39e-05	0.227092	0	5	5	0	0.86386	0	0.202667	AT4G39370
AT1G20320	3.89397	0.000175	0.256808	0.448529	17	17	0	0.884241	0	0.134545	AT1G20320
AT5G02980	6.11125	0	0.163633	1	2	2	0	0.79555	0	0.833333	AT5G02980
AT2G26140	3.74685	7.82e-05	0.26689	0.136364	12	12	0	0.890126	0	0.0919913	AT2G26140
AT5G10060	5.18879	0	0.192723	0	1	1	0	0.832448	0	0	AT5G10060
AT2G28060	3.71408	1.93e-05	0.269246	0.272727	14	12	1	0.891437	1	0.10603	AT2G28060
AT1G74890	4.78425	0.000322	0.209019	0.0555556	9	9	0	0.84863	0	0.126781	AT1G74890
AT4G17530	3.91031	6.65e-05	0.255734	0.679798	45	45	0	0.883588	0	0.0901771	AT4G17530
AT3G55830	1	0	1	1	2	2	0	1	0	1	AT3G55830
AT4G00110	4.74429	0.000185	0.21078	0.333333	3	3	0	0.850229	0	0.353535	AT4G00110
AT3G01220	4.27377	4.13e-06	0.233985	0	3	3	0	0.869049	0	0.3379	AT3G01220
AT4G34850	1	0	1	0	1	1	0	1	0	0	AT4G34850
AT5G56350	3.65734	0.000583	0.273423	0.123171	43	41	1	0.893706	1	0.0393956	AT5G56350
AT1G13120	3.91613	6.39e-05	0.255354	0.217949	15	13	1	0.883355	1	0.0947431	AT1G13120
AT5G07010	4.77527	0	0.209412	0	1	1	0	0.848989	0	0	AT5G07010
AT3G13440	4.0825	2.67e-05	0.244948	0.214286	8	8	0	0.8767	0	0.221854	AT3G13440
YMR304W	5.81934	3.42e-05	0.171841	0	2	2	0	0.807226	0	0.681818	YMR304W
AT4G16680	4.82174	0.000135	0.207394	0	3	3	0	0.847131	0	0.333333	AT4G16680
AT4G00020	3.99949	1.83e-06	0.250032	0.6	5	5	0	0.880021	0	0.222727	AT4G00020
AT1G56410	3.81361	0.000546	0.262219	0.192308	13	13	0	0.887456	0	0.099917	AT1G56410
AT1G76530	5.48575	0	0.18229	1	2	2	0	0.82057	0	0.833333	AT1G76530
AT5G08620	4.38151	0.000116	0.228232	0.333333	4	4	0	0.864739	0	0.270833	AT5G08620
AT1G13820	1	0	1	0	1	1	0	1	0	0	AT1G13820
AT3G21470	4.20043	0.0006	0.238071	0.0222222	10	10	0	0.871983	0	0.101961	AT3G21470
AT1G48160	3.78614	0.000746	0.264122	0.0366667	25	25	0	0.888555	0	0.0529944	AT1G48160
AT5G42270	3.97861	0.000806	0.251344	0.0909091	23	23	0	0.880856	0	0.0665795	AT5G42270
AT3G54960	4.41138	1.28e-05	0.226686	0.6	5	5	0	0.863545	0	0.253488	AT3G54960
AT5G11110	1	0	1	0	1	1	0	1	0	0	AT5G11110
AT3G04170	1.25	0	0.8	1	3	3	0	0.875	0	0.916667	AT3G04170
AT5G49370	4.0938	0	0.244272	1	2	2	0	0.876248	0	0.508091	AT5G49370
AT5G10350	3.34035	0.00198853	0.29937	0.096686	114	112	1	0.906386	1	0.0270428	AT5G10350
AT4G02420	4.45794	0.000211	0.224319	0.333333	6	6	0	0.861683	0	0.192771	AT4G02420
AT3G23780	4.42525	5.93e-06	0.225976	0.333333	4	4	0	0.86299	0	0.276882	AT3G23780
AT2G46270	4.36893	0.000418	0.228889	0.357143	10	8	1	0.865243	1	0.155172	AT2G46270
AT1G22710	5.435	0.000171	0.183993	0.333333	5	3	1	0.8226	1	0.666667	AT1G22710
AT5G65500	5.10133	0	0.196027	0	1	1	0	0.835947	0	0	AT5G65500
AT4G38620	5.75584	0.000514	0.173737	0	4	4	0	0.809766	0	0.375	AT4G38620
AT1G43665	1	0	1	0	1	1	0	1	0	0	AT1G43665
AT5G56900	4.70381	1e-08	0.212594	0	2	2	0	0.851848	0	0.625	AT5G56900
AT5G62030	3.62807	0.000161	0.275629	0.0784314	18	18	0	0.894877	0	0.0713265	AT5G62030
AT4G28620	5.25691	4.82e-05	0.190226	0.5	7	5	1	0.829724	1	0.305263	AT4G28620
AT1G08770	4.26427	0.000175	0.234507	0.3	7	5	1	0.869429	1	0.280576	AT1G08770
AT5G37720	3.36312	0.00195322	0.297343	0.0410171	137	135	1	0.905475	1	0.0225223	AT5G37720
AT1G77610	4.48122	4e-05	0.223154	0.833333	4	4	0	0.860751	0	0.365385	AT1G77610
AT2G04940	3.67043	0.000388	0.272447	0.148394	45	43	1	0.893183	1	0.0483304	AT2G04940
AT1G34430	5.11006	4.43e-05	0.195693	0	2	2	0	0.835598	0	0.5	AT1G34430
AT1G63680	4.16628	4.87e-05	0.240022	0.0833333	9	9	0	0.873349	0	0.146445	AT1G63680
AT1G09200	3.59914	0.000396	0.277844	0.194485	53	53	0	0.896034	0	0.045102	AT1G09200
AT3G10320	1	0	1	0	1	1	0	1	0	0	AT3G10320
AT3G51730	4.93513	1.85e-06	0.202629	0	4	2	1	0.842595	1	0.519231	AT3G51730
AT5G24600	1	0	1	0	1	1	0	1	0	0	AT5G24600
AT5G55760	3.91519	7.19e-05	0.255415	0.0659341	16	14	1	0.883392	1	0.0898324	AT5G55760
AT1G67570	1.75	0	0.571429	1	2	2	0	0.75	0	0.833333	AT1G67570
AT2G44800	8.71596	0.000399	0.114732	0.333333	4	4	0	0.691362	0	0.328125	AT2G44800
AT1G22150	4.2914	0.00171868	0.233024	0.0666667	8	6	1	0.868344	1	0.178832	AT1G22150
AT2G02700	5.27736	0	0.189489	0	1	1	0	0.828905	0	0	AT2G02700
AT1G71100	4.28789	9.29e-06	0.233215	0.5	4	4	0	0.868484	0	0.260976	AT1G71100
AT2G06630	3.76667	0.00137931	0.265487	0.933333	6	6	0	0.769444	0	0.525641	AT2G06630
AT3G01540	6.48789	0	0.154133	0	1	1	0	0.780484	0	0	AT3G01540
AT1G01600	4.56868	0.000117	0.218882	0.333333	3	3	0	0.857253	0	0.346491	AT1G01600
AT3G20040	4.21917	0	0.237013	1	4	4	0	0.871233	0	0.286145	AT3G20040
AT4G36010	6.50612	0	0.153701	1	2	2	0	0.779755	0	0.75	AT4G36010
AT3G44600	4.14677	0.000238	0.241152	0.025641	13	13	0	0.874129	0	0.103042	AT3G44600
AT4G25130	4.8166	0	0.207615	0	1	1	0	0.847336	0	0	AT4G25130
AT5G49760	4.12401	0.000108	0.242483	0.5	9	9	0	0.87504	0	0.33088	AT5G49760
AT3G59810	3.92863	2.93e-05	0.254542	0.466667	15	15	0	0.882855	0	0.11682	AT3G59810
AT1G32970	1.90909	0.509091	0.52381	0.5	4	4	0	0.818182	0	0.464286	AT1G32970
AT4G14550	4.65674	6.42e-05	0.214743	0.266667	6	6	0	0.85373	0	0.253968	AT4G14550
AT1G62290	4.96166	0	0.201545	0	1	1	0	0.841534	0	0	AT1G62290
AT3G44970	4.66692	8.14e-05	0.214274	0.666667	3	3	0	0.853323	0	0.360544	AT3G44970
AT2G14820	1.33333	0.666667	0.75	0	2	2	0	0.888889	0	0.5	AT2G14820
AT1G20880	1	0	1	0	1	1	0	1	0	0	AT1G20880
AT4G23740	5.49508	0.000332	0.181981	0.4	5	5	0	0.820197	0	0.288889	AT4G23740
AT5G28350	4.35901	2.35e-05	0.22941	0.166667	4	4	0	0.86564	0	0.259259	AT5G28350
AT3G09910	3.99837	4.48e-06	0.250102	0.754839	31	31	0	0.880065	0	0.118965	AT3G09910
AT5G47435	4.23098	0.000222	0.236352	0	4	4	0	0.870761	0	0.25	AT5G47435
AT1G02400	8.7175	0	0.114712	1	2	2	0	0.6913	0	0.590909	AT1G02400
AT4G04210	3.32229	0.000611	0.300997	0.129577	71	71	0	0.907108	0	0.0356366	AT4G04210
AT1G66460	5.06487	0	0.197438	1	3	3	0	0.837405	0	0.433333	AT1G66460
AT3G05230	4.24082	9.77e-06	0.235803	0.133333	6	6	0	0.870367	0	0.188209	AT3G05230
AT5G08055	1	0	1	0	1	1	0	1	0	0	AT5G08055
AT5G02930	1.66667	0	0.6	0	1	1	0	0.666667	0	0	AT5G02930
AT4G29260	4.1614	0	0.240304	1	6	6	0	0.873544	0	0.207763	AT4G29260
AT1G52970	1.33333	0.666667	0.75	0	2	2	0	0.888889	0	0.5	AT1G52970
AT2G05890	1	0	1	0	1	1	0	1	0	0	AT2G05890
AT4G00520	3.64168	0.000107	0.274599	0.169275	40	38	1	0.894333	1	0.0533742	AT4G00520
AT1G20200	3.48173	0.000324	0.287214	0.322705	46	46	0	0.900731	0	0.0450801	AT1G20200
ETG6714	1.93333	0	0.517241	0	1	1	0	0.533333	0	0	ETG6714
AT5G37880	1.25	0.666667	0.8	0.333333	3	3	0	0.916667	0	0.555556	AT5G37880
AT5G63500	1	0	1	0	1	1	0	1	0	0	AT5G63500
AT5G25620	5.97193	0	0.16745	1	10	10	0	0.801123	0	0.85	AT5G25620
AT5G10330	3.54506	0.000487	0.282083	0.0606061	57	55	1	0.898198	1	0.0336129	AT5G10330
AT4G04090	5.59769	0	0.178645	0	1	1	0	0.816092	0	0	AT4G04090
AT2G44820	3.7157	0.000134	0.269128	0.10582	28	28	0	0.891372	0	0.059012	AT2G44820
AT5G38440	1.83333	0.333333	0.545455	0.333333	3	3	0	0.791667	0	0.555556	AT5G38440
AT1G23760	1	0	1	0	1	1	0	1	0	0	AT1G23760
AT5G56160	4.50543	0	0.221954	0	1	1	0	0.859783	0	0	AT5G56160
AT1G18870	3.6362	0.000162	0.275012	0.222222	46	46	0	0.894552	0	0.0478155	AT1G18870
AT3G09900	3.70389	0.000969	0.269986	0.212709	73	73	0	0.891844	0	0.0405469	AT3G09900
AT1G13040	4.42345	0.00137289	0.226068	0.0666667	10	10	0	0.863062	0	0.104724	AT1G13040
AT5G17440	3.81883	3.65e-05	0.26186	0.197802	14	14	0	0.887247	0	0.100187	AT5G17440
AT2G42830	4.14001	0.000231	0.241545	0.448718	13	13	0	0.8744	0	0.137992	AT2G42830
AT5G10440	3.98768	1.9e-05	0.250773	0.538012	19	19	0	0.880493	0	0.114614	AT5G10440
AT1G12000	5.55764	0	0.179933	1	3	3	0	0.817694	0	0.666667	AT1G12000
AT1G06770	5.03389	0	0.198654	0	3	1	1	0.838644	1	0	AT1G06770
AT3G57010	5.16714	1e-08	0.193531	0.8	5	5	0	0.833315	0	0.630769	AT3G57010
AT2G14920	5.66367	7.52e-06	0.176564	0.8	5	5	0	0.813453	0	0.56	AT2G14920
AT3G06035	1	0	1	0	1	1	0	1	0	0	AT3G06035
AT1G62720	4.15105	0.00142623	0.240903	0.151515	12	12	0	0.873958	0	0.0926829	AT1G62720
AT4G11390	6.58494	0	0.151862	1	2	2	0	0.776602	0	0.833333	AT4G11390
AT1G67520	1	0	1	0	1	1	0	1	0	0	AT1G67520
AT2G31490	5.09474	0	0.196281	1	2	2	0	0.836211	0	0.765957	AT2G31490
AT3G07260	3.56098	0.000139	0.280822	0.176471	36	34	1	0.897561	1	0.054185	AT3G07260
AT1G01610	1	0	1	0	1	1	0	1	0	0	AT1G01610
AT1G12920	3.70227	0.000146	0.270105	0.05	25	25	0	0.891909	0	0.057137	AT1G12920
AT4G00400	1	0	1	0	1	1	0	1	0	0	AT4G00400
AT2G35530	4.34677	5.67e-05	0.230056	0.6	8	6	1	0.866129	1	0.199029	AT2G35530
AT4G17370	5.13932	0	0.194578	0	1	1	0	0.834427	0	0	AT4G17370
AT4G13640	1	0	1	0	1	1	0	1	0	0	AT4G13640
AT3G05090	3.86838	0.000239	0.258506	0.0808824	17	17	0	0.885265	0	0.0767076	AT3G05090
AT2G12190	5.45674	5.53e-05	0.18326	0.659341	14	14	0	0.82173	0	0.357143	AT2G12190
AT4G09520	1	0	1	0	1	1	0	1	0	0	AT4G09520
AT1G23980	5.40659	0	0.184959	0	1	1	0	0.823736	0	0	AT1G23980
AT2G41110	3.94591	8.59e-05	0.253427	0.882353	34	34	0	0.882163	0	0.118464	AT2G41110
AT4G16950	1	0	1	0	1	1	0	1	0	0	AT4G16950
AT1G64040	4.10381	7.55e-06	0.243676	0.666667	13	13	0	0.875848	0	0.133619	AT1G64040
AT3G59350	5.20907	0.000227	0.191973	0.487179	13	13	0	0.831637	0	0.254945	AT3G59350
AT5G47670	3.90081	0.00031	0.256357	0.0181818	11	11	0	0.883967	0	0.0961639	AT5G47670
AT5G51410	4.40205	9.89e-06	0.227167	0	6	4	1	0.863918	1	0.254808	AT5G51410
AT4G09340	5.21001	0	0.191938	0	1	1	0	0.831599	0	0	AT4G09340
AT4G37310	5.89123	2.77e-05	0.169744	0.666667	6	6	0	0.804351	0	0.342105	AT4G37310
AT2G32180	1	0	1	0	1	1	0	1	0	0	AT2G32180
AT5G02180	1	1	1	0	2	2	0	1	0	0	AT5G02180
AT3G19880	11.626	0.000171	0.086014	0	2	2	0	0.574959	0	0.5	AT3G19880
AT2G02180	1	0	1	0	1	1	0	1	0	0	AT2G02180
AT1G20370	4.08353	4.86e-06	0.244886	0.1	7	5	1	0.876659	1	0.233846	AT1G20370
AT1G60850	3.83697	4.98e-05	0.260622	0.106061	12	12	0	0.886521	0	0.122901	AT1G60850
AT1G27980	3.68738	4.93e-05	0.271195	0.2	16	16	0	0.892505	0	0.078684	AT1G27980
AT5G35995	4.45083	0.000342	0.224677	0.666667	6	6	0	0.861967	0	0.207317	AT5G35995
AT2G03020	1	0	1	0	1	1	0	1	0	0	AT2G03020
AT2G41540	1	0	1	0	1	1	0	1	0	0	AT2G41540
AT5G58080	4.70663	2.25e-06	0.212466	0	3	3	0	0.851735	0	0.350282	AT5G58080
AT3G16710	4.3656	0.00014	0.229064	0.422222	10	10	0	0.865376	0	0.133051	AT3G16710
AT5G27770	4.23954	1.41e-05	0.235875	0.138889	11	9	1	0.870418	1	0.122951	AT5G27770
AT3G47770	4.17296	3.13e-05	0.239638	0	2	2	0	0.873082	0	0.5	AT3G47770
AT4G32450	4.13102	1.52e-05	0.242071	0.266667	6	6	0	0.874759	0	0.192478	AT4G32450
AT3G11440	1	0	1	0	1	1	0	1	0	0	AT3G11440
AT5G03700	6.21797	0	0.160824	0	1	1	0	0.791281	0	0	AT5G03700
AT1G69530	1.875	0.535714	0.533333	0.333333	3	3	0	0.854167	0	0.466667	AT1G69530
AT3G47960	3.71964	8.73e-05	0.268843	0.11828	31	31	0	0.891214	0	0.0527776	AT3G47960
AT1G02830	4.44827	0	0.224807	1	2	2	0	0.862069	0	0.543478	AT1G02830
AT1G56680	1	0	1	0	1	1	0	1	0	0	AT1G56680
AT3G08620	5.73667	0	0.174317	0	3	1	1	0.810533	1	0	AT3G08620
AT4G02980	1	0	1	0	1	1	0	1	0	0	AT4G02980
ATCG00670	5.51622	0.00120122	0.181284	0	10	10	0	0.819351	0	0.1	ATCG00670
AT2G36750	1.5	0	0.666667	1	2	2	0	0.75	0	0.75	AT2G36750
AT2G46610	5.03654	0	0.198549	0	1	1	0	0.838538	0	0	AT2G46610
AT4G12460	3.53813	0.00243352	0.282636	0.0833333	26	24	1	0.898475	1	0.0552632	AT4G12460
AT1G19350	3.9573	0.00237166	0.252698	0.0454546	14	12	1	0.881708	1	0.0903001	AT1G19350
AT3G21840	4.8973	0	0.204194	0	1	1	0	0.844108	0	0	AT3G21840
AT3G07650	6.56765	0	0.152261	0	1	1	0	0.777294	0	0	AT3G07650
AT3G44670	6.2332	0	0.160431	0	1	1	0	0.790672	0	0	AT3G44670
AT5G19420	2	0	0.5	0	1	1	0	0.666667	0	0	AT5G19420
AT5G37910	4.62105	0.000174	0.216401	0.166667	4	4	0	0.855158	0	0.272727	AT5G37910
AT3G24500	4.33487	1.6e-06	0.230687	0.333333	3	3	0	0.866605	0	0.347985	AT3G24500
AT4G36240	1	0	1	0	1	1	0	1	0	0	AT4G36240
AT1G67820	4.65409	0	0.214865	1	2	2	0	0.853837	0	0.616279	AT1G67820
AT1G08080	5.72007	0	0.174823	0	1	1	0	0.811197	0	0	AT1G08080
AT5G10860	5.16568	0	0.193585	0	1	1	0	0.833373	0	0	AT5G10860
AT5G59070	1	0	1	0	1	1	0	1	0	0	AT5G59070
AT1G70830	1	0	1	0	1	1	0	1	0	0	AT1G70830
AT1G56090	3.6576	2.26e-05	0.273404	0.166667	16	16	0	0.893696	0	0.095651	AT1G56090
AT3G17750	3.70047	0.000718	0.270236	0.07	25	25	0	0.891981	0	0.0516	AT3G17750
AT3G24513	1	0	1	0	1	1	0	1	0	0	AT3G24513
AT3G60180	3.62114	9.32e-05	0.276156	0.259756	41	41	0	0.895154	0	0.0570162	AT3G60180
AT5G10140	4.87505	2.52e-06	0.205126	0.333333	3	3	0	0.844998	0	0.390244	AT5G10140
AT5G54160	4.15156	0.00106296	0.240873	0.1	5	5	0	0.873938	0	0.204678	AT5G54160
AT1G18530	3.98793	6.38e-05	0.250756	0.885918	34	34	0	0.880483	0	0.137586	AT1G18530
AT1G73300	5.2291	1.07e-05	0.191238	0.860399	27	27	0	0.830836	0	0.56963	AT1G73300
AT5G55190	3.43107	0.00160016	0.291455	0.0754717	56	54	1	0.902757	1	0.0315649	AT5G55190
AT1G17440	3.98374	1.09e-05	0.25102	0.628205	15	13	1	0.88065	1	0.131458	AT1G17440
AT1G04680	1	0	1	0	1	1	0	1	0	0	AT1G04680
AT4G26480	5.17963	5.83e-05	0.193064	0	6	4	1	0.832815	1	0.25	AT4G26480
AT5G28520	1	1	1	0	2	2	0	1	0	0	AT5G28520
AT1G09060	3.82576	1.41e-05	0.261386	0.356725	19	19	0	0.88697	0	0.0885313	AT1G09060
AT5G63770	3.89979	0.000224	0.256424	0.0666667	12	10	1	0.884009	1	0.106301	AT5G63770
AT1G03990	1	0	1	1	2	2	0	1	0	1	AT1G03990
AT3G58990	1	0	1	0	1	1	0	1	0	0	AT3G58990
AT4G10930	4.51442	0	0.221512	0	1	1	0	0.859423	0	0	AT4G10930
AT1G62740	3.54129	0.000437	0.282383	0.120968	32	32	0	0.898348	0	0.0440746	AT1G62740
AT2G44860	3.54694	0.000567	0.281933	0.182177	70	68	1	0.898122	1	0.0388121	AT2G44860
AT4G23430	3.4914	0.00167368	0.286418	0.222824	82	82	0	0.900344	0	0.0389439	AT4G23430
AT2G38720	1	0	1	1	3	3	0	1	0	1	AT2G38720
AT1G30510	5.71433	0	0.174999	1	2	2	0	0.811427	0	0.611111	AT1G30510
AT1G63900	1	0	1	0	1	1	0	1	0	0	AT1G63900
AT5G53090	4.25537	0	0.234997	1	8	8	0	0.869785	0	0.184524	AT5G53090
AT3G47550	1	0	1	0	1	1	0	1	0	0	AT3G47550
AT5G40150	9.34112	1e-08	0.107054	0.666667	3	3	0	0.666355	0	0.555556	AT5G40150
AT1G62810	5.79024	0.000513	0.172704	0.5	4	4	0	0.80839	0	0.625	AT1G62810
AT3G51780	5.37381	0	0.186088	1	2	2	0	0.825048	0	0.833333	AT3G51780
AT1G09690	3.88524	4.88e-05	0.257385	0.4	5	5	0	0.88459	0	0.206122	AT1G09690
AT4G21220	3.94138	0.000517	0.253718	0.215126	35	35	0	0.882345	0	0.0912088	AT4G21220
AT5G59080	1	0	1	0	1	1	0	1	0	0	AT5G59080
AT5G53420	1	0	1	0	1	1	0	1	0	0	AT5G53420
AT5G25960	1	0	1	0	1	1	0	1	0	0	AT5G25960
AT1G14360	3.79837	0.0002	0.263271	0	6	6	0	0.888065	0	0.172348	AT1G14360
AT1G62030	6.32067	0	0.158211	1	4	4	0	0.787173	0	0.75	AT1G62030
AT2G40190	4.09508	6.8e-05	0.244196	0.192308	13	13	0	0.876197	0	0.117796	AT2G40190
AT4G21530	3.89311	2.03e-05	0.256864	0.514286	17	15	1	0.884276	1	0.0989817	AT4G21530
DMEL_CG1224	1	0	1	0	2	2	0	1	0	0	DMEL_CG1224
AT2G28990	8.41232	0.000171	0.118873	0.333333	3	3	0	0.703507	0	0.5	AT2G28990
AT1G18450	3.79401	0.000296	0.263573	0.316239	27	27	0	0.88824	0	0.0729313	AT1G18450
AT3G49030	2	0.327273	0.5	0.333333	3	3	0	0.8	0	0.428571	AT3G49030
AT4G36000	5.50697	0	0.181588	1	4	4	0	0.819721	0	0.616667	AT4G36000
AT3G61120	4.50175	4.5e-07	0.222136	0.714286	7	7	0	0.85993	0	0.378657	AT3G61120
AT5G41740	6.85682	0.000171	0.14584	0.333333	3	3	0	0.765727	0	0.5	AT5G41740
AT2G18480	4.10971	8.52e-05	0.243326	0.68661	27	27	0	0.875611	0	0.101852	AT2G18480
AT3G29320	3.65032	0.000219	0.273949	0.0952381	17	15	1	0.893987	1	0.0853568	AT3G29320
AT2G38020	3.73342	5.06e-05	0.267851	0.394737	22	20	1	0.890663	1	0.0897478	AT2G38020
AT1G05600	4.78879	1.8e-06	0.208821	0.833333	4	4	0	0.848448	0	0.364865	AT1G05600
AT1G01780	5.14994	0.000171	0.194177	0	2	2	0	0.834003	0	0.5	AT1G01780
AT3G26940	4.79255	0.000154	0.208657	0.5	4	4	0	0.848298	0	0.335938	AT3G26940
AT1G62680	4.81267	0.000239	0.207785	0.0277778	9	9	0	0.847493	0	0.115942	AT1G62680
AT1G16570	3.86658	0.000123	0.258626	0.165242	29	27	1	0.885337	1	0.0592259	AT1G16570
AT5G17540	1.33333	0	0.75	1	2	2	0	0.833333	0	0.833333	AT5G17540
AT3G07850	5.42174	0.000171	0.184443	0.6	5	5	0	0.823131	0	0.6	AT3G07850
AT2G01250	3.3703	0.00109623	0.296709	0.140014	96	94	1	0.905188	1	0.0349501	AT2G01250
AT3G52010	5.21643	1.47e-05	0.191702	0.610887	32	32	0	0.831343	0	0.481005	AT3G52010
AT1G15210	3.4837	0.000137	0.287051	0.501672	92	92	0	0.900652	0	0.0514245	AT1G15210
AT4G11220	4.79983	0	0.208341	1	3	3	0	0.848007	0	0.369048	AT4G11220
AT4G11890	4.80454	0.000333	0.208137	0.333333	4	4	0	0.847819	0	0.271277	AT4G11890
AT2G42690	1	0	1	0	1	1	0	1	0	0	AT2G42690
AT2G44020	4.93975	5.98e-06	0.202439	0	2	2	0	0.84241	0	0.5	AT2G44020
AT5G59040	3.83569	1.81e-05	0.260709	0.0666667	18	16	1	0.886573	1	0.0842546	AT5G59040
AT4G39080	3.71091	0.000134	0.269476	0.155556	10	10	0	0.891564	0	0.115916	AT4G39080
AT3G58270	1.83333	0	0.545455	1	3	3	0	0.722222	0	0.833333	AT3G58270
AT5G52820	3.73838	0.00223434	0.267495	0.152381	36	36	0	0.890465	0	0.053202	AT5G52820
AT5G40660	4.19692	9.46e-06	0.23827	0.238095	7	7	0	0.872123	0	0.162427	AT5G40660
AT4G34940	1	0	1	1	2	2	0	1	0	1	AT4G34940
AT5G47020	1	0	1	0	1	1	0	1	0	0	AT5G47020
AT4G37040	4.27249	0.000181	0.234056	0.166667	4	4	0	0.869101	0	0.300505	AT4G37040
AT3G16640	3.83449	0.000515	0.260791	0.0879121	14	14	0	0.88662	0	0.0809949	AT3G16640
AT2G44420	3.91767	2.34e-05	0.255254	0.0952381	15	15	0	0.883293	0	0.102872	AT2G44420
AT5G44490	4.45083	0.000226	0.224677	0.666667	6	6	0	0.861967	0	0.211382	AT5G44490
AT1G74340	4.44827	3e-08	0.224807	0	2	2	0	0.862069	0	0.52	AT1G74340
AT1G52070	4.97647	0	0.200946	0	1	1	0	0.840941	0	0	AT1G52070
AT1G58200	1	0	1	0	1	1	0	1	0	0	AT1G58200
AT2G35940	3.88284	0.00230888	0.257543	0.139403	40	38	1	0.884686	1	0.0403509	AT2G35940
AT2G43940	1	0	1	1	2	2	0	1	0	1	AT2G43940
AT3G44790	1	0	1	1	2	2	0	1	0	1	AT3G44790
AT5G48740	6.18246	8.48e-06	0.161748	0.333333	3	3	0	0.792702	0	0.404762	AT5G48740
AT5G42040	4.20103	3.68e-06	0.238037	0.3	5	5	0	0.871959	0	0.238627	AT5G42040
AT1G29260	3.61772	0.00144088	0.276418	0.0866667	27	25	1	0.895291	1	0.0507884	AT1G29260
AT1G06920	4.57664	3.3e-05	0.218501	0.5	13	13	0	0.856935	0	0.228959	AT1G06920
AT1G78610	1	0	1	0	1	1	0	1	0	0	AT1G78610
AT1G13300	5.71913	0	0.174852	0	1	1	0	0.811235	0	0	AT1G13300
AT5G35980	3.53701	0.000737	0.282724	0.0600601	37	37	0	0.898519	0	0.0425521	AT5G35980
AT1G03030	3.83269	0	0.260913	0	1	1	0	0.886692	0	0	AT1G03030
AT5G08415	3.80582	0.000128	0.262755	0.0512821	13	13	0	0.887767	0	0.0930392	AT5G08415
AT5G19620	5.10116	0.000343	0.196034	0	4	4	0	0.835954	0	0.25	AT5G19620
AT5G23550	4.36851	3.2e-07	0.228911	0	3	3	0	0.86526	0	0.453552	AT5G23550
AT4G16720	3.63937	0.000185	0.274773	0.0952381	22	22	0	0.894425	0	0.0576687	AT4G16720
AT3G12320	1	0	1	0	1	1	0	1	0	0	AT3G12320
AT4G39800	4.00847	0.000109	0.249472	0.4	6	6	0	0.879661	0	0.178054	AT4G39800
AT5G04690	7.58605	0	0.131821	1	2	2	0	0.736558	0	0.833333	AT5G04690
AT5G40590	2.66667	0	0.375	0	1	1	0	0.583333	0	0	AT5G40590
AT4G11190	3.90909	0	0.255814	0	1	1	0	0.584416	0	0	AT4G11190
AT5G22850	4.76654	0	0.209796	0	1	1	0	0.849338	0	0	AT5G22850
AT1G05180	3.44715	0.000754	0.290094	0.113219	82	82	0	0.902114	0	0.0333306	AT1G05180
AT3G11470	4.96132	0	0.201559	0	1	1	0	0.841547	0	0	AT3G11470
AT1G13680	1	0	1	0	1	1	0	1	0	0	AT1G13680
AT1G20920	3.43081	0.000448	0.291476	0.29856	83	83	0	0.902768	0	0.0447189	AT1G20920
AT2G45640	3.86187	0.000487	0.258942	0.0181159	24	24	0	0.885525	0	0.0472823	AT2G45640
AT1G76640	4.03175	0	0.248031	1	31	31	0	0.87873	0	0.155303	AT1G76640
AT3G62040	4.18109	1e-08	0.239172	0	2	2	0	0.872757	0	0.539394	AT3G62040
AT1G20950	4.55789	0.000523	0.2194	0.266667	6	6	0	0.857684	0	0.269303	AT1G20950
AT3G62970	5.04142	0	0.198357	1	4	4	0	0.838343	0	0.557692	AT3G62970
AT1G76730	4.43646	7.39e-06	0.225405	0	5	5	0	0.862542	0	0.227778	AT1G76730
AT3G61600	1	0	1	1	2	2	0	1	0	1	AT3G61600
AT4G17420	1	0	1	0	1	1	0	1	0	0	AT4G17420
AT1G61370	6.20462	0	0.16117	0	1	1	0	0.791815	0	0	AT1G61370
AT5G01420	5.4439	0	0.183692	0	1	1	0	0.822244	0	0	AT5G01420
AT4G34710	4.21095	0.000171	0.237476	0.571429	8	8	0	0.871562	0	0.272634	AT4G34710
AT5G36870	1	0	1	0	1	1	0	1	0	0	AT5G36870
AT1G14880	4.50826	8.56e-05	0.221815	0.666667	3	3	0	0.85967	0	0.375	AT1G14880
AT2G38420	5.23303	0.000171	0.191094	0	2	2	0	0.830679	0	0.5	AT2G38420
AT3G26630	4.45212	0	0.224612	1	4	4	0	0.861915	0	0.30137	AT3G26630
AT3G19510	3.91767	2.67e-05	0.255254	0.151515	12	12	0	0.883293	0	0.125189	AT3G19510
AT1G17330	4.94395	4.7e-07	0.202268	0	2	2	0	0.842242	0	0.5	AT1G17330
AT3G17320	8.53958	0	0.117102	1	4	4	0	0.698417	0	0.522727	AT3G17320
AT2G47180	1.5	0	0.666667	0	1	1	0	0.75	0	0	AT2G47180
AT2G40360	3.4932	0.000684	0.286271	0.209524	87	85	1	0.900272	1	0.0369844	AT2G40360
AT3G07070	5.71553	0.000342	0.174962	0.333333	4	4	0	0.811379	0	0.3125	AT3G07070
AT5G18065	1	0	1	0	1	1	0	1	0	0	AT5G18065
AT5G51545	5.50398	1e-08	0.181687	0.666667	3	3	0	0.819841	0	0.422222	AT5G51545
ETG7336	4.60745	0	0.21704	1	2	2	0	0.855702	0	0.772727	ETG7336
AT3G07520	5.33727	0	0.187362	1	3	3	0	0.826509	0	0.666667	AT3G07520
AT5G37080	1.5	0	0.666667	0	1	1	0	0.75	0	0	AT5G37080
AT1G15810	4.00402	3.96e-05	0.249749	0.25641	13	13	0	0.879839	0	0.101996	AT1G15810
AT5G44480	5.14446	0	0.194384	1	2	2	0	0.834222	0	0.558824	AT5G44480
AT1G32700	1	0	1	0	1	1	0	1	0	0	AT1G32700
AT3G30690	1	0	1	1	2	2	0	1	0	1	AT3G30690
AT1G35520	1	0	1	0	1	1	0	1	0	0	AT1G35520
AT5G66060	5.65734	0	0.176762	1	2	2	0	0.813706	0	0.833333	AT5G66060
AT4G00800	3.52786	0.000113	0.283458	0.260096	67	65	1	0.898886	1	0.0510121	AT4G00800
AT5G43580	1	0	1	0	1	1	0	1	0	0	AT5G43580
AT4G26660	1	0	1	0	1	1	0	1	0	0	AT4G26660
AT1G47480	2	0	0.5	0	1	1	0	0.666667	0	0	AT1G47480
AT5G18620	3.47035	0.000513	0.288156	0.101961	53	51	1	0.901186	1	0.0392965	AT5G18620
AT4G38480	4.63902	6.01e-06	0.215563	0	2	2	0	0.854439	0	0.5	AT4G38480
AT1G18180	1	0	1	0	1	1	0	1	0	0	AT1G18180
AT2G43710	1.75	0.5	0.571429	0	2	2	0	0.8125	0	0.5	AT2G43710
AT5G01300	4.09217	4.4e-06	0.244369	0.3	5	5	0	0.876313	0	0.246865	AT5G01300
AT4G33120	1	0	1	0	1	1	0	1	0	0	AT4G33120
AT3G09630	3.22379	0.00441868	0.310194	0.114938	199	197	1	0.911048	1	0.0248563	AT3G09630
AT1G74050	3.67317	0.000534	0.272244	0.125	17	17	0	0.893073	0	0.0795354	AT1G74050
AT5G27520	4.68866	5.8e-07	0.213281	0	2	2	0	0.852454	0	0.514286	AT5G27520
AT5G01140	1	0	1	0	1	1	0	1	0	0	AT5G01140
AT5G40370	3.68515	0.000437	0.271359	0.163898	43	43	0	0.892594	0	0.0437201	AT5G40370
AT3G14610	5.13573	6.02e-05	0.194714	0.717949	13	13	0	0.834571	0	0.337607	AT3G14610
AT2G36350	4.34318	2.63e-06	0.230246	0.666667	3	3	0	0.866273	0	0.358491	AT2G36350
AT3G48250	5.54189	0.000171	0.180444	0	2	2	0	0.818324	0	0.5	AT3G48250
AT5G40790	1	0	1	0	1	1	0	1	0	0	AT5G40790
AT5G02880	3.62353	8.3e-05	0.275974	0.0714286	28	28	0	0.895059	0	0.0550483	AT5G02880
AT1G04290	3.98785	4.48e-05	0.250762	0.0555556	11	9	1	0.880486	1	0.122058	AT1G04290
AT1G65360	5.12811	2e-08	0.195003	0	2	2	0	0.834875	0	0.678571	AT1G65360
AT2G23096	4.59273	0	0.217736	0	1	1	0	0.856291	0	0	AT2G23096
AT4G33250	4.01917	5.56e-05	0.248808	0.296703	14	14	0	0.879233	0	0.109329	AT4G33250
AT4G26710	4.64938	2.37e-05	0.215082	0	2	2	0	0.854025	0	0.5	AT4G26710
AT1G12110	3.86744	0.000521	0.258569	0.415873	36	36	0	0.885303	0	0.0616464	AT1G12110
AT5G10940	4.41087	0	0.226713	0	1	1	0	0.863565	0	0	AT5G10940
AT5G42840	4.45434	0.000684	0.2245	0.6	5	5	0	0.861826	0	0.226374	AT5G42840
AT5G35917	6.53522	0	0.153017	0.928571	8	8	0	0.778591	0	0.677083	AT5G35917
AT5G18770	1.33333	0	0.75	1	2	2	0	0.833333	0	0.833333	AT5G18770
AT5G62920	4.38477	0.000226	0.228062	0.142857	7	7	0	0.864609	0	0.157635	AT5G62920
AT1G07560	5.69705	3.75e-05	0.17553	0.5	4	4	0	0.812118	0	0.4375	AT1G07560
AT3G12400	3.50013	0.000339	0.285704	0.285205	36	34	1	0.899995	1	0.0652709	AT3G12400
AT4G20580	1	0.0030303	1	0.969697	12	12	0	1	0	0.972222	AT4G20580
AT1G10930	3.43072	0.00120997	0.291484	0.138424	107	107	0	0.902771	0	0.0316556	AT1G10930
AT2G36070	4.40745	1.96e-05	0.226889	0.333333	5	3	1	0.863702	1	0.345455	AT2G36070
ATCG01070	5.22773	0	0.191288	0	1	1	0	0.830891	0	0	ATCG01070
AT5G61670	4.88584	0	0.204673	0	1	1	0	0.844567	0	0	AT5G61670
AT3G51000	4.33453	0.000861	0.230705	0.47619	7	7	0	0.866619	0	0.179963	AT3G51000
AT5G50860	4.32649	2.98e-06	0.231134	0	4	4	0	0.866941	0	0.280303	AT5G50860
AT3G58140	4.84715	1.33e-06	0.206307	0	3	3	0	0.846114	0	0.361111	AT3G58140
AT2G26080	3.70595	0.00014	0.269836	0.0808824	19	17	1	0.891762	1	0.0752486	AT2G26080
AT4G18130	4.9436	0.000171	0.202282	0.333333	5	3	1	0.842256	1	0.37931	AT4G18130
AT5G57330	3.7116	0.000248	0.269426	0.208602	31	31	0	0.891536	0	0.0767189	AT5G57330
AT1G45170	5.08549	0	0.196638	1	2	2	0	0.83658	0	0.638889	AT1G45170
AT5G56390	5.87189	0	0.170303	1	2	2	0	0.805125	0	0.642857	AT5G56390
AT1G60920	4.57193	1.92e-05	0.218726	0.285714	7	7	0	0.857123	0	0.20541	AT1G60920
AT1G31780	3.3187	0.00173468	0.301323	0.125995	108	108	0	0.907252	0	0.0257505	AT1G31780
AT5G42800	4.743	0.0098344	0.210837	0.266667	6	6	0	0.85028	0	0.291667	AT5G42800
AT2G35240	1	0	1	0	1	1	0	1	0	0	AT2G35240
AT2G30020	4.03398	1.23e-06	0.247894	0.333333	3	3	0	0.878641	0	0.371693	AT2G30020
AT3G50280	6.46846	0.000171	0.154596	0.5	4	4	0	0.781261	0	0.55	AT3G50280
AT3G23090	3.95541	2.47e-05	0.252818	0.133333	6	6	0	0.881783	0	0.17695	AT3G23090
AT3G10300	4.03072	1.16e-05	0.248094	0	8	6	1	0.878771	1	0.170251	AT3G10300
AT2G28305	5.76234	0	0.17354	1	7	7	0	0.809506	0	0.809524	AT2G28305
AT2G24230	1.5	0	0.666667	0	1	1	0	0.75	0	0	AT2G24230
AT3G48150	3.46076	0.000838	0.288954	0.0835095	46	44	1	0.90157	1	0.0364634	AT3G48150
AT5G27620	3.56602	0.00098	0.280424	0.106647	64	64	0	0.897359	0	0.0306593	AT5G27620
AT2G26440	1	0	1	1	2	2	0	1	0	1	AT2G26440
AT4G14410	1	0	1	0	1	1	0	1	0	0	AT4G14410
AT5G55090	3.53915	0.00111701	0.282554	0.0724638	26	24	1	0.898434	1	0.0550259	AT5G55090
AT1G79230	3.89354	4.39e-06	0.256836	0.2	6	6	0	0.884258	0	0.184825	AT1G79230
AT5G36270	5.23184	6.92e-05	0.191137	0.166667	4	4	0	0.830727	0	0.3	AT5G36270
AT3G56580	4.30278	0.000173	0.232408	0.3	5	5	0	0.867889	0	0.268966	AT3G56580
AT3G12250	4.12734	0.000221	0.242287	0.392857	8	8	0	0.874906	0	0.139583	AT3G12250
AT3G03190	4.36543	2.21e-06	0.229073	0.6	7	5	1	0.865383	1	0.235714	AT3G03190
AT1G04140	5.53017	0	0.180826	0	1	1	0	0.818793	0	0	AT1G04140
AT3G57560	4.88335	0	0.204777	0	3	1	1	0.844666	1	0	AT3G57560
AT5G47950	1.25	0.5	0.8	0.333333	3	3	0	0.916667	0	0.555556	AT5G47950
AT4G40040	4.31048	0	0.231993	1	12	12	0	0.867581	0	0.219945	AT4G40040
AT3G05990	5.42336	0	0.184387	0	1	1	0	0.823065	0	0	AT3G05990
AT4G25770	4.62379	0	0.216273	0	1	1	0	0.855048	0	0	AT4G25770
AT5G18190	5.50278	0	0.181726	1	2	2	0	0.819889	0	0.722222	AT5G18190
AT1G35180	1.5	0	0.666667	0	1	1	0	0.75	0	0	AT1G35180
AT4G17170	3.90193	0.000286	0.256284	0.597561	41	41	0	0.883923	0	0.0900073	AT4G17170
AT3G49240	4.10715	0.000121	0.243478	0.5	4	4	0	0.875714	0	0.264831	AT3G49240
AT1G22440	4.75199	1.25e-05	0.210438	0.8	10	10	0	0.84992	0	0.287179	AT1G22440
AT2G22810	4.8	0	0.208333	1	10	8	1	0.848	1	0.413462	AT2G22810
AT5G21274	3.51468	0.00640872	0.284521	0.0777925	153	151	1	0.899413	1	0.017225	AT5G21274
AT1G29890	1	0	1	1	2	2	0	1	0	1	AT1G29890
AT1G59950	3.76825	8.05e-06	0.265375	0.763636	11	11	0	0.88927	0	0.115048	AT1G59950
AT5G14250	3.84947	0.0003	0.259776	0.197628	25	23	1	0.886021	1	0.0592244	AT5G14250
AT5G05460	4.76551	0	0.209841	0	1	1	0	0.84938	0	0	AT5G05460
AT3G16800	1	0	1	0	1	1	0	1	0	0	AT3G16800
AT3G22680	4.36757	0.000345	0.228961	0.1	5	5	0	0.865297	0	0.212346	AT3G22680
AT1G75660	3.88027	0.000258	0.257714	0.0366667	25	25	0	0.884789	0	0.0609442	AT1G75660
AT5G64150	4.78896	0	0.208814	1	2	2	0	0.848442	0	0.611111	AT5G64150
AT1G47200	5.17441	1.45e-05	0.193259	0.4	5	5	0	0.833024	0	0.318519	AT1G47200
AT2G14680	5.83937	0	0.171251	0	1	1	0	0.806425	0	0	AT2G14680
AT1G56280	4.33813	0.00022	0.230514	0.238095	7	7	0	0.866475	0	0.229236	AT1G56280
AT2G47500	6.44955	6.25e-05	0.15505	0	2	2	0	0.782018	0	0.5	AT2G47500
AT3G53600	5.00188	1.13e-06	0.199925	0	2	2	0	0.839925	0	0.5	AT3G53600
AT5G14520	3.48558	0.000632	0.286896	0.211717	102	100	1	0.900577	1	0.0363374	AT5G14520
AT2G29300	4.65306	5.41e-06	0.214912	0.892437	35	35	0	0.853878	0	0.471227	AT2G29300
AT5G42080	3.79161	0.00141141	0.26374	0.0166667	18	16	1	0.888335	1	0.0685449	AT5G42080
AT4G00600	4.30098	0.000136	0.232505	0.5	4	4	0	0.867961	0	0.260417	AT4G00600
AT2G21390	4.24861	1.25e-05	0.235371	0.178571	8	8	0	0.870056	0	0.154851	AT2G21390
AT2G18330	5.64288	0	0.177215	1	3	3	0	0.814285	0	0.555556	AT2G18330
AT5G42940	6.12854	0	0.163171	0	1	1	0	0.794858	0	0	AT5G42940
AT1G23000	4.27326	7.52e-06	0.234014	0	3	3	0	0.86907	0	0.333333	AT1G23000
AT5G53850	3.74703	2.08e-06	0.266878	0.333333	5	3	1	0.890119	1	0.353525	AT5G53850
AT4G36110	1.66667	0.0333333	0.6	0.666667	3	3	0	0.777778	0	0.6	AT4G36110
AT2G44120	4.12614	3.11e-06	0.242357	0.2	6	6	0	0.874954	0	0.19359	AT2G44120
AT2G35120	3.97415	7.74e-05	0.251626	0.166667	9	9	0	0.881034	0	0.149895	AT2G35120
AT1G51870	5.11297	2.71e-05	0.195581	0.6	5	5	0	0.835481	0	0.309091	AT1G51870
AT4G03270	4.00847	1.08e-06	0.249472	0.713235	17	17	0	0.879661	0	0.132755	AT4G03270
AT5G38390	4.89217	0.000427	0.204408	0.9	5	5	0	0.844313	0	0.305882	AT5G38390
AT2G32650	1	0	1	0	1	1	0	1	0	0	AT2G32650
AT5G55800	1	0	1	0	1	1	0	1	0	0	AT5G55800
AT2G01120	3.75884	9.06e-05	0.26604	0.30303	22	22	0	0.889647	0	0.0707877	AT2G01120
AT3G13784	5.34805	0	0.186984	0	1	1	0	0.826078	0	0	AT3G13784
AT5G51150	4.46068	0	0.224181	0	1	1	0	0.861573	0	0	AT5G51150
AT3G56640	3.43261	0.00122034	0.291324	0.0533333	76	76	0	0.902696	0	0.0252288	AT3G56640
AT5G14310	1	0	1	0	1	1	0	1	0	0	AT5G14310
AT3G05010	4.30466	5.39e-06	0.232306	0	2	2	0	0.867813	0	0.503226	AT3G05010
AT1G49430	4.54608	2.65e-05	0.21997	0.805556	9	9	0	0.858157	0	0.261728	AT1G49430
AT2G02390	4.56731	0.000353	0.218947	0.2	8	6	1	0.857308	1	0.183616	AT2G02390
AT1G70700	4.75884	0.000101	0.210135	0.833333	11	9	1	0.849647	1	0.318713	AT1G70700
AT1G51320	12.9649	0	0.0771313	1	2	2	0	0.521404	0	0.75	AT1G51320
AT5G37670	4.57595	6.87e-06	0.218534	0	2	2	0	0.856962	0	0.5	AT5G37670
AT3G60970	4.78656	0	0.208918	1	5	5	0	0.848537	0	0.777778	AT3G60970
AT4G30960	3.93376	0.000231	0.25421	0.161905	15	15	0	0.88265	0	0.155983	AT4G30960
AT5G30500	1	0	1	0	1	1	0	1	0	0	AT5G30500
AT1G67980	5.74275	0	0.174133	1	4	4	0	0.81029	0	0.85	AT1G67980
AT1G78020	1	0	1	0	1	1	0	1	0	0	AT1G78020
AT3G08850	4.06504	0.000402	0.246	0.111111	9	9	0	0.877398	0	0.124228	AT3G08850
AT2G38060	6.02824	2.53e-06	0.165886	0	2	2	0	0.79887	0	0.5	AT2G38060
AT5G01900	4.29046	1.48e-05	0.233075	0.166667	4	4	0	0.868382	0	0.260163	AT5G01900
AT2G25360	6.48661	0	0.154164	0	1	1	0	0.780536	0	0	AT2G25360
AT1G77180	3.68241	0.000538	0.271561	0.0566667	27	25	1	0.892703	1	0.0524665	AT1G77180
AT1G06840	1	0	1	0	1	1	0	1	0	0	AT1G06840
AT1G33870	5.81934	0	0.171841	0.933333	6	6	0	0.807226	0	0.816667	AT1G33870
AT2G17740	1.83333	0.333333	0.545455	0	2	2	0	0.791667	0	0.5	AT2G17740
AT1G25112	1	0	1	1	2	2	0	1	0	1	AT1G25112
AT4G36020	3.79658	0.00131219	0.263395	0.127273	45	45	0	0.888137	0	0.0583258	AT4G36020
AT1G17390	1	0	1	0	1	1	0	1	0	0	AT1G17390
AT2G04850	1.75	0.5	0.571429	0	2	2	0	0.8125	0	0.5	AT2G04850
AT2G43880	4.5484	0	0.219858	1	2	2	0	0.858064	0	0.522727	AT2G43880
AT2G30750	5.34403	0	0.187125	1	3	3	0	0.826239	0	0.666667	AT2G30750
AT1G34670	4.96517	0	0.201403	1	3	3	0	0.841393	0	0.515152	AT1G34670
AT5G51120	3.60137	0.00100214	0.277672	0.130435	25	23	1	0.895945	1	0.0610124	AT5G51120
AT1G22740	3.88019	0.000112	0.257719	0.315789	38	38	0	0.884792	0	0.0689669	AT1G22740
AT4G10150	1	0	1	0	1	1	0	1	0	0	AT4G10150
AT3G18830	4.02105	0.000396	0.248691	0.578495	31	31	0	0.879158	0	0.0785299	AT3G18830
AT1G28200	4.23081	0.00224101	0.236361	0.133333	6	6	0	0.870768	0	0.197832	AT1G28200
ATCG00780	4.12769	4.87e-05	0.242267	0.133333	16	16	0	0.874893	0	0.122624	ATCG00780
AT2G45590	7.02413	0	0.142366	0	1	1	0	0.759035	0	0	AT2G45590
AT1G01550	1	0	1	1	2	2	0	1	0	1	AT1G01550
AT5G12390	4.20847	1.85e-05	0.237616	0.166667	6	4	1	0.871661	1	0.255917	AT5G12390
AT1G36340	3.72905	0.000172	0.268164	0.388889	28	28	0	0.890838	0	0.0632981	AT1G36340
AT5G23450	4.28686	3.16e-06	0.233271	0	4	4	0	0.868525	0	0.258681	AT5G23450
AT2G39930	4.29739	0.000679	0.232699	0	4	4	0	0.868104	0	0.258794	AT2G39930
AT3G15970	3.70047	0.000215	0.270236	0.110526	20	20	0	0.891981	0	0.0629534	AT3G15970
AT4G18340	5.6718	0.000171	0.176311	0	3	3	0	0.813128	0	0.466667	AT4G18340
AT3G23900	4.59375	8.62e-06	0.217687	0.166667	6	4	1	0.85625	1	0.269608	AT3G23900
AT1G57620	3.48104	0.000276	0.28727	0.131765	51	51	0	0.900758	0	0.0417281	AT1G57620
AT5G59120	2.45455	0.181818	0.407407	0	2	2	0	0.709091	0	0.5	AT5G59120
AT1G15757	1.66667	0	0.6	0	1	1	0	0.666667	0	0	AT1G15757
AT1G65300	4.25588	1.2e-05	0.234969	0.2	5	5	0	0.869765	0	0.221256	AT1G65300
AT4G05020	3.68276	2.29e-05	0.271536	0.222222	10	10	0	0.89269	0	0.113233	AT4G05020
AT5G25040	1.66667	0	0.6	0	1	1	0	0.666667	0	0	AT5G25040
AT2G35770	5.28122	7.16e-06	0.18935	0.836257	19	19	0	0.828751	0	0.547798	AT2G35770
AT5G12350	3.63817	0.000404	0.274864	0.105225	53	53	0	0.894473	0	0.047017	AT5G12350
AT2G02340	6.1157	0	0.163513	0	1	1	0	0.795372	0	0	AT2G02340
AT1G32090	3.46282	0.000443	0.288782	0.127353	45	43	1	0.901487	1	0.0474728	AT1G32090
AT5G59530	10.7152	8.56e-05	0.0933255	0	2	2	0	0.611392	0	0.5	AT5G59530
AT5G25380	3.8629	1.59e-05	0.258873	0.360294	17	17	0	0.885484	0	0.104199	AT5G25380
AT5G40950	3.69362	0.000273	0.270737	0.304348	23	23	0	0.892255	0	0.0609566	AT5G40950
AT4G33290	1	0	1	0	1	1	0	1	0	0	AT4G33290
AT1G23480	3.77518	0.000524	0.264888	0.155556	10	10	0	0.888993	0	0.123396	AT1G23480
AT5G58680	4.49354	1.21e-05	0.222542	0	3	3	0	0.860258	0	0.333333	AT5G58680
AT3G61290	2	0	0.5	0	1	1	0	0.666667	0	0	AT3G61290
AT2G19620	5.05186	0.000171	0.197947	0	2	2	0	0.837926	0	0.5	AT2G19620
AT2G32450	5.34472	0	0.187101	1	3	3	0	0.826211	0	0.5	AT2G32450
AT4G29910	3.58254	0.000553	0.279131	0.237583	65	63	1	0.896698	1	0.0397895	AT4G29910
AT3G02220	4.69037	0	0.213203	0	1	1	0	0.852385	0	0	AT3G02220
AT3G62470	5.10432	5.04e-05	0.195912	0	2	2	0	0.835827	0	0.5	AT3G62470
AT2G47220	0	0	0	0	2	0	1	92200000000	1	0	AT2G47220
AT4G32880	6.93085	0	0.144282	0.666667	3	3	0	0.762766	0	0.714286	AT4G32880
AT4G04780	4.33256	0	0.23081	1	2	2	0	0.866697	0	0.536111	AT4G04780
AT1G80320	5.87043	0	0.170345	1	2	2	0	0.805183	0	0.714286	AT1G80320
AT5G08190	3.8546	0.000141	0.25943	0.209524	15	15	0	0.885816	0	0.100532	AT5G08190
AT1G43850	4.82644	5.6e-07	0.207192	0.833333	4	4	0	0.846942	0	0.38	AT1G43850
AT2G34357	3.59932	9.4e-05	0.277831	0.312821	66	66	0	0.896027	0	0.0570116	AT2G34357
AT5G52620	12.9647	0.000342	0.0771323	0.333333	3	3	0	0.52141	0	0.5	AT5G52620
AT5G60080	4.49756	0	0.222343	1	2	2	0	0.860098	0	0.513889	AT5G60080
AT5G39130	2	0.0430556	0.5	0.666667	6	6	0	0.8	0	0.621212	AT5G39130
AT5G17740	2	0	0.5	0	1	1	0	0.666667	0	0	AT5G17740
AT1G33811	2.77778	0.388889	0.36	0	2	2	0	0.746032	0	0.5	AT1G33811
AT1G29280	1	0	1	0	1	1	0	1	0	0	AT1G29280
AT1G01510	3.67617	0.000493	0.272023	0.037037	29	27	1	0.892953	1	0.0471161	AT1G01510
AT2G42005	3.83868	3.56e-05	0.260506	0.133333	18	16	1	0.886453	1	0.1049	AT2G42005
AT5G43280	4.34009	0.000245	0.23041	0	6	4	1	0.866396	1	0.25	AT5G43280
AT2G43560	4.8166	0	0.207615	0	1	1	0	0.847336	0	0	AT2G43560
AT3G19040	3.7662	5.36e-05	0.26552	0.20915	20	18	1	0.889352	1	0.0777124	AT3G19040
AT5G45770	4.98964	0	0.200415	0	1	1	0	0.840414	0	0	AT5G45770
AT5G64140	4.48969	2.12e-06	0.222733	0.166667	4	4	0	0.860412	0	0.267241	AT5G64140
AT5G46080	5.89961	0.000171	0.169503	0	2	2	0	0.804015	0	0.5	AT5G46080
AT4G13261	1.33333	0.666667	0.75	0	2	2	0	0.888889	0	0.5	AT4G13261
AT5G40340	4.83466	0	0.20684	0	1	1	0	0.846614	0	0	AT5G40340
AT1G69990	4.84416	6.25e-05	0.206434	0.4	6	6	0	0.846234	0	0.219697	AT1G69990
AT3G05280	5.00513	0	0.199795	1	2	2	0	0.839795	0	0.631579	AT3G05280
AT2G13540	3.94703	0.000304	0.253355	0.0952381	15	15	0	0.882119	0	0.0862745	AT2G13540
AT1G30120	4.46085	1.09e-06	0.224173	0.666667	4	4	0	0.861566	0	0.296512	AT1G30120
AT4G31920	4.28387	0.000801	0.233434	0.0641026	13	13	0	0.868645	0	0.103793	AT4G31920
AT5G04660	5.47471	2e-06	0.182658	0.893939	12	12	0	0.821012	0	0.433908	AT5G04660
AT1G24764	4.86128	0	0.205707	0	1	1	0	0.845549	0	0	AT1G24764
AT4G05520	4.32169	9.85e-06	0.231391	0.166667	6	4	1	0.867132	1	0.269022	AT4G05520
AT3G63420	4.49003	0	0.222716	1	2	2	0	0.860399	0	0.520548	AT3G63420
AT1G11050	4.83423	0	0.206858	1	4	4	0	0.846631	0	0.398148	AT1G11050
AT3G48400	6.48789	0	0.154133	0	1	1	0	0.780484	0	0	AT3G48400
AT2G30540	4.37749	0	0.228441	1	14	14	0	0.8649	0	0.191283	AT2G30540
AT5G20560	3.59692	0.000249	0.278016	0.129568	43	43	0	0.896123	0	0.0468019	AT5G20560
AT4G21910	5.78562	0.000171	0.172842	0	2	2	0	0.808575	0	0.5	AT4G21910
AT5G02020	1	0	1	0	1	1	0	1	0	0	AT5G02020
AT5G25030	3.75173	1.01e-05	0.266543	0.836957	24	24	0	0.889931	0	0.0879832	AT5G25030
AT4G27745	4.31237	3.87e-06	0.231891	0.6	6	6	0	0.867505	0	0.202381	AT4G27745
AT2G45790	3.59161	0.000309	0.278426	0.112319	24	24	0	0.896335	0	0.0684267	AT2G45790
AT5G24180	4.51776	0.000175	0.221349	0	5	5	0	0.85929	0	0.206452	AT5G24180
AT4G22230	1	0	1	0	1	1	0	1	0	0	AT4G22230
AT1G21160	3.76166	0.000183	0.26584	0.187097	31	31	0	0.889534	0	0.0696816	AT1G21160
AT4G19680	4.31125	0.000296	0.231951	0.285714	9	7	1	0.86755	1	0.168401	AT4G19680
AT5G46940	1	0	1	0	1	1	0	1	0	0	AT5G46940
AT1G75240	5.45272	0.000103	0.183395	0.6	13	11	1	0.821891	1	0.272727	AT1G75240
AT2G20770	5.11185	0	0.195624	1	2	2	0	0.835526	0	0.666667	AT2G20770
AT2G44210	2	0	0.5	0	1	1	0	0.666667	0	0	AT2G44210
AT4G30990	3.35909	0.000605	0.297699	0.291277	108	108	0	0.905636	0	0.0385827	AT4G30990
AT5G07760	3.6101	9.35e-05	0.277001	0.0849673	18	18	0	0.895596	0	0.0700594	AT5G07760
AT5G04850	3.77689	0.000182	0.264768	0.285714	7	7	0	0.888924	0	0.15904	AT5G04850
AT4G17650	4.50116	1.87e-05	0.222165	0	3	3	0	0.859954	0	0.333333	AT4G17650
AT1G61070	6.05674	0	0.165105	0	1	1	0	0.79773	0	0	AT1G61070
AT2G26420	4.35404	0.000196	0.229672	0.133333	6	6	0	0.865838	0	0.183616	AT2G26420
AT1G48050	3.75661	0.000102	0.266197	0.152047	19	19	0	0.889736	0	0.082146	AT1G48050
ATCG00800	3.82679	0.00052	0.261316	0.183303	58	58	0	0.886929	0	0.0497319	ATCG00800
AT2G07671	3.97407	0.000362	0.251631	0.0363636	13	11	1	0.881037	1	0.100939	AT2G07671
AT5G38690	1	0	1	0	1	1	0	1	0	0	AT5G38690
AT3G16130	4.05434	8.33e-05	0.246649	0	3	3	0	0.877826	0	0.335609	AT3G16130
AT5G05620	3.79042	0.000979	0.263823	0.129032	32	32	0	0.888383	0	0.0460218	AT5G05620
AT3G14640	4.31767	0.00127717	0.231606	0.25	9	9	0	0.867293	0	0.133576	AT3G14640
AT3G61430	3.50723	0.00101336	0.285125	0.272806	84	84	0	0.899711	0	0.0376298	AT3G61430
AT2G47420	3.71322	2.17e-05	0.269308	0.402299	30	30	0	0.891471	0	0.0789781	AT2G47420
AT1G29530	1	0	1	0	1	1	0	1	0	0	AT1G29530
AT3G15410	5.57561	0.000174	0.179353	0	4	4	0	0.816976	0	0.25	AT3G15410
AT2G43670	1	0	1	0	1	1	0	1	0	0	AT2G43670
AT5G48720	5.81318	0	0.172023	0	1	1	0	0.807473	0	0	AT5G48720
AT3G04260	5.03389	0	0.198654	0	1	1	0	0.838644	0	0	AT3G04260
AT1G55805	4.49953	0	0.222245	0	1	1	0	0.860019	0	0	AT1G55805
AT4G18330	4.18434	1.35e-05	0.238986	0.178571	8	8	0	0.872626	0	0.15303	AT4G18330
AT1G33960	6.81891	0	0.146651	0	1	1	0	0.767243	0	0	AT1G33960
AT1G72180	4.89371	0.000342	0.204344	0.333333	4	4	0	0.844252	0	0.293478	AT1G72180
AT3G01350	3.78228	7.49e-06	0.26439	0.285714	7	7	0	0.888709	0	0.157501	AT3G01350
AT5G15770	3.59392	0.000255	0.278247	0.106061	35	33	1	0.896243	1	0.0520309	AT5G15770
AT5G61760	4.18357	1.1e-05	0.23903	0.166667	9	9	0	0.872657	0	0.126667	AT5G61760
AT5G63600	5.7276	0.00648347	0.174593	0.333333	3	3	0	0.810896	0	0.407407	AT5G63600
AT3G05270	5.13855	0.000707	0.194607	0	4	4	0	0.834458	0	0.25	AT3G05270
AT3G18670	6.58622	0.000342	0.151832	0.333333	3	3	0	0.776551	0	0.428571	AT3G18670
AT1G07745	4.07762	1.26e-06	0.245241	0.52381	7	7	0	0.876895	0	0.215584	AT1G07745
AT4G00740	1	0.666667	1	0.333333	3	3	0	1	0	0.666667	AT4G00740
AT2G17250	3.71896	3.36e-05	0.268893	0.503382	46	46	0	0.891242	0	0.0705272	AT2G17250
AT5G46350	1	0	1	0	1	1	0	1	0	0	AT5G46350
AT1G52930	3.71031	5.61e-05	0.269519	0.410148	44	44	0	0.891588	0	0.0679552	AT1G52930
AT1G78680	6.22208	0	0.160718	1	2	2	0	0.791117	0	0.75	AT1G78680
AT3G26640	3.78074	0.000249	0.264498	0.333333	6	6	0	0.88877	0	0.173474	AT3G26640
AT1G42460	1	0	1	0	1	1	0	1	0	0	AT1G42460
AT5G46280	3.40702	0.00100452	0.293512	0.111837	52	50	1	0.903719	1	0.0358127	AT5G46280
AT1G75630	4.62893	0	0.216033	1	4	4	0	0.854843	0	0.367188	AT1G75630
AT1G53670	4.69499	2.6e-07	0.212993	0.333333	3	3	0	0.8522	0	0.4	AT1G53670
AT2G38730	4.21224	7.87e-05	0.237403	0.461538	13	13	0	0.87151	0	0.130822	AT2G38730
AT2G02620	6.88284	0.000171	0.145289	0.5	4	4	0	0.764686	0	0.55	AT2G02620
AT2G46990	5.52015	0	0.181154	0	1	1	0	0.819194	0	0	AT2G46990
AT2G46370	5.22867	0.00205241	0.191253	0.416667	9	9	0	0.830853	0	0.349206	AT2G46370
AT4G00830	4.02927	0.000147	0.248184	0.0363636	13	11	1	0.878829	1	0.0981362	AT4G00830
AT5G66950	1	0	1	0	1	1	0	1	0	0	AT5G66950
AT4G29300	1.66667	0.222222	0.6	0.5	4	4	0	0.833333	0	0.535714	AT4G29300
AT5G53360	3.53282	0.0022835	0.28306	0.0157262	49	47	1	0.898687	1	0.028647	AT5G53360
AT4G11350	1	0	1	1	2	2	0	1	0	1	AT4G11350
AT3G55320	4.35199	1.88e-06	0.22978	0.957895	20	20	0	0.86592	0	0.197287	AT3G55320
AT5G21100	1.5	0	0.666667	0	1	1	0	0.75	0	0	AT5G21100
AT2G02130	1.33333	0	0.75	1	2	2	0	0.833333	0	0.833333	AT2G02130
AT5G11010	3.92854	0.000215	0.254547	0.117647	17	17	0	0.882858	0	0.0910476	AT5G11010
AT2G46240	4.14882	0	0.241032	1	4	4	0	0.874047	0	0.529514	AT2G46240
AT1G07030	3.65931	0.000304	0.273276	0.152381	15	15	0	0.893628	0	0.0770642	AT1G07030
AT2G37340	4.43543	8.9e-05	0.225457	0.494505	14	14	0	0.862583	0	0.15051	AT2G37340
AT5G63020	1.75	0	0.571429	1	2	2	0	0.75	0	0.833333	AT5G63020
AT2G20540	4.80582	4.26e-05	0.208081	0.666667	4	4	0	0.847767	0	0.330357	AT2G20540
AT3G51440	5.16697	0	0.193537	0.952381	7	7	0	0.833321	0	0.637363	AT3G51440
AT3G55140	1	0	1	0	1	1	0	1	0	0	AT3G55140
AT1G68600	1	0	1	0	1	1	0	1	0	0	AT1G68600
AT5G59850	3.54831	0.000388	0.281824	0.249796	50	50	0	0.898068	0	0.0432191	AT5G59850
AT1G12340	3.60513	0.000121	0.277382	0.233613	35	35	0	0.895795	0	0.049763	AT1G12340
AT2G25880	3.72212	0.00125998	0.268664	0.0942029	24	24	0	0.891115	0	0.0541094	AT2G25880
AT1G54370	3.64442	0.000124	0.274392	0.169591	21	19	1	0.894223	1	0.0886615	AT1G54370
AT2G32950	3.87702	0.0022505	0.25793	0.0610546	49	47	1	0.884919	1	0.0315325	AT2G32950
AT1G70740	4.96252	0.000155	0.201511	0.5	4	4	0	0.841499	0	0.306452	AT1G70740
AT4G27270	4.10578	5.6e-05	0.243559	0.0666667	6	6	0	0.875769	0	0.169683	AT4G27270
AT3G15140	4.60274	0.000193	0.217262	0	5	5	0	0.85589	0	0.2	AT3G15140
AT5G60960	5.76003	0	0.17361	0	1	1	0	0.809599	0	0	AT5G60960
AT4G32500	4.78828	0.000368	0.208843	0.380952	7	7	0	0.848469	0	0.227513	AT4G32500
AT1G43640	4.96602	0	0.201368	1	2	2	0	0.841359	0	0.6	AT1G43640
ATMG00060	5.09474	0	0.196281	1	2	2	0	0.836211	0	0.765957	ATMG00060
AT5G37820	4.26153	3.43e-06	0.234657	0.757576	12	12	0	0.869539	0	0.188776	AT5G37820
AT3G50270	4.81326	0.000342	0.207759	0.333333	4	4	0	0.847469	0	0.428571	AT3G50270
AT5G04640	4.85837	3.97e-06	0.205831	0.194444	9	9	0	0.845665	0	0.238095	AT5G04640
AT3G06010	3.60171	0.000602	0.277646	0.15	41	41	0	0.895932	0	0.0527023	AT3G06010
AT2G19600	1	0	1	0	1	1	0	1	0	0	AT2G19600
AT3G54670	3.37972	0.00142287	0.295883	0.0693728	99	97	1	0.904811	1	0.0286955	AT3G54670
AT3G11580	1	0	1	0	1	1	0	1	0	0	AT3G11580
AT5G25020	1	0	1	1	2	2	0	1	0	1	AT5G25020
AT1G09770	3.56491	0.00134838	0.280512	0.178795	74	72	1	0.897404	1	0.032578	AT1G09770
AT2G24600	4.69362	0.000294	0.213055	0.227273	12	12	0	0.852255	0	0.121212	AT2G24600
AT1G03780	4.88575	0	0.204677	0	1	1	0	0.84457	0	0	AT1G03780
AT1G16720	5.0736	6.8e-07	0.197099	0	4	2	1	0.837056	1	0.5	AT1G16720
AT1G10820	1	0	1	0	1	1	0	1	0	0	AT1G10820
AT4G34930	1	0	1	0	1	1	0	1	0	0	AT4G34930
AT5G47790	3.89756	4.25e-05	0.256571	0.177778	10	10	0	0.884098	0	0.121361	AT5G47790
AT1G76410	1	0	1	0	1	1	0	1	0	0	AT1G76410
AT1G09950	5.18708	0	0.192787	0	1	1	0	0.832517	0	0	AT1G09950
AT4G21850	4.81943	0.000371	0.207494	0.666667	6	6	0	0.847223	0	0.642857	AT4G21850
AT5G47175	2.5	0	0.4	0	1	1	0	0.625	0	0	AT5G47175
AT3G05540	3.55447	0.000442	0.281336	0.263214	44	44	0	0.897821	0	0.0564035	AT3G05540
AT3G60510	3.8831	0.0003	0.257526	0.181287	19	19	0	0.884676	0	0.0726299	AT3G60510
AT4G03480	4.65178	0.000226	0.214972	0.214286	8	8	0	0.853929	0	0.158854	AT4G03480
AT1G34580	3.22139	0.00602468	0.310425	0.0754775	244	242	1	0.911144	1	0.0220705	AT1G34580
AT5G64830	4.17758	0.000184	0.239373	0	5	5	0	0.872897	0	0.201961	AT5G64830
AT5G03910	5.44981	0	0.183493	1	3	3	0	0.822008	0	0.878788	AT5G03910
AT1G30840	4.67634	0	0.213843	0	1	1	0	0.852947	0	0	AT1G30840
AT1G01480	4.57261	3.81e-05	0.218693	0.644444	10	10	0	0.857095	0	0.193939	AT1G01480
AT2G46900	3.83312	3.18e-06	0.260884	0.5	4	4	0	0.886675	0	0.266592	AT2G46900
AT1G15400	1	0	1	1	2	2	0	1	0	1	AT1G15400
AT1G53770	1	0	1	0	1	1	0	1	0	0	AT1G53770
AT5G39180	2	0.0236111	0.5	0.666667	4	4	0	0.8	0	0.479167	AT5G39180
AT5G58850	3.79007	9.83e-06	0.263847	0	4	4	0	0.888397	0	0.256227	AT5G58850
AT1G16430	4.68858	0	0.213284	0	1	1	0	0.852457	0	0	AT1G16430
AT3G10060	4.69448	0	0.213016	0	1	1	0	0.852221	0	0	AT3G10060
AT3G10140	4.84262	0	0.2065	0	1	1	0	0.846295	0	0	AT3G10140
AT5G66160	4.73624	2.67e-05	0.211138	0	2	2	0	0.85055	0	0.5	AT5G66160
AT4G31480	3.75105	0.000147	0.266592	0.193846	26	26	0	0.889958	0	0.0560768	AT4G31480
AT1G13210	3.73607	0.000402	0.267661	0.130435	46	46	0	0.890557	0	0.0401832	AT1G13210
AT2G04320	1.33333	0	0.75	1	4	4	0	0.833333	0	0.791667	AT2G04320
AT5G25910	5.57184	0.000171	0.179474	0	2	2	0	0.817126	0	0.5	AT5G25910
AT1G61990	1	0	1	0	1	1	0	1	0	0	AT1G61990
AT1G11280	4.85631	0.00033	0.205918	0.2	5	5	0	0.845748	0	0.24	AT1G11280
AT1G59960	3.9211	9.05e-05	0.255031	0.333333	16	16	0	0.883156	0	0.0879346	AT1G59960
AT3G27630	5.15131	0	0.194126	0	1	1	0	0.833948	0	0	AT3G27630
AT5G01480	1	0	1	0	1	1	0	1	0	0	AT5G01480
AT1G16360	3.69534	5.85e-05	0.270611	0.115942	26	24	1	0.892187	1	0.0636305	AT1G16360
AT2G24915	1.33333	0	0.75	1	2	2	0	0.833333	0	0.833333	AT2G24915
AT3G62980	3.85066	0.00139902	0.259696	0.122807	21	19	1	0.885973	1	0.0781471	AT3G62980
AT4G33830	2	0	0.5	0	1	1	0	0.666667	0	0	AT4G33830
AT2G23310	4.79452	0	0.208571	1	3	3	0	0.848219	0	0.535354	AT2G23310
AT3G20010	3.62225	0.000398	0.276071	0.11828	31	31	0	0.89511	0	0.0638888	AT3G20010
AT3G28360	3.82285	0.000255	0.261585	0.67029	26	24	1	0.887086	1	0.062184	AT3G28360
AT2G31660	3.51168	0.000951	0.284764	0.0738636	33	33	0	0.899533	0	0.0480285	AT2G31660
AT3G62870	2.9068	0.0699945	0.34402	0.0166132	740	738	1	0.923728	1	0.00874853	AT3G62870
AT5G64350	4.02003	1.71e-05	0.248755	0	6	6	0	0.879199	0	0.172434	AT5G64350
AT1G29740	5.0647	0	0.197445	0	1	1	0	0.837412	0	0	AT1G29740
AT4G17750	3.77655	0.000808	0.264792	0.0761905	17	15	1	0.888938	1	0.0809849	AT4G17750
AT2G34730	5.33616	0	0.187401	1	2	2	0	0.826554	0	0.642857	AT2G34730
AT4G25830	1	0	1	0	1	1	0	1	0	0	AT4G25830
AT2G25760	1.5	0.5	0.666667	0	2	2	0	0.833333	0	0.5	AT2G25760
AT2G26160	1	0	1	0	1	1	0	1	0	0	AT2G26160
AT4G24810	1	0	1	0	1	1	0	1	0	0	AT4G24810
AT5G37100	5.59666	0.000513	0.178678	0.333333	3	3	0	0.816133	0	0.5	AT5G37100
AT5G63630	4.21575	2.76e-06	0.237206	0.6	5	5	0	0.87137	0	0.25034	AT5G63630
AT1G55720	4.3252	8.7e-06	0.231203	0.2	5	5	0	0.866992	0	0.21157	AT1G55720
AT5G55060	4.61412	0	0.216726	1	2	2	0	0.855435	0	0.576923	AT5G55060
AT1G65570	1.4	0.6	0.714286	0.333333	3	3	0	0.866667	0	0.5	AT1G65570
AT4G23700	3.9632	0.000105	0.252321	0.444444	18	18	0	0.881472	0	0.0794183	AT4G23700
AT5G13440	4.51288	3.9e-07	0.221588	0.333333	3	3	0	0.859485	0	0.385965	AT5G13440
AT3G45990	4.35576	0	0.229581	1	11	11	0	0.86577	0	0.202597	AT3G45990
AT4G04545	1	0	1	0	1	1	0	1	0	0	AT4G04545
AT3G20730	5.77022	0	0.173304	1	2	2	0	0.809191	0	0.666667	AT3G20730
AT2G04420	1	0	1	0	1	1	0	1	0	0	AT2G04420
AT3G19570	1	0	1	0	1	1	0	1	0	0	AT3G19570
AT1G53645	4.38006	4.99e-06	0.228307	0	3	3	0	0.864798	0	0.333333	AT1G53645
AT5G36010	1	0	1	0	1	1	0	1	0	0	AT5G36010
AT5G50890	4.78451	0	0.209008	0	1	1	0	0.84862	0	0	AT5G50890
AT1G05990	4.03166	0	0.248037	0.995968	32	32	0	0.878733	0	0.153134	AT1G05990
AT3G47060	5.34703	0	0.18702	1	2	2	0	0.826119	0	0.666667	AT3G47060
AT5G45000	5.15096	0	0.194138	0	1	1	0	0.833961	0	0	AT5G45000
AT5G11710	3.67274	0.000152	0.272276	0.166667	18	16	1	0.89309	1	0.0795855	AT5G11710
AT3G22420	5.12204	0	0.195235	1	5	5	0	0.835119	0	0.505263	AT3G22420
AT1G56290	4.5074	4e-07	0.221857	0	2	2	0	0.859704	0	0.511236	AT1G56290
AT2G14720	5.54848	0	0.18023	1	2	2	0	0.818061	0	0.611111	AT2G14720
AT2G01260	1	0	1	0	1	1	0	1	0	0	AT2G01260
AT4G02060	3.58537	0.000612	0.278912	0.191597	37	35	1	0.896585	1	0.045733	AT4G02060
AT1G13230	4.3335	0.000486	0.23076	0.190476	7	7	0	0.86666	0	0.156522	AT1G13230
AT1G10750	1	0	1	0	1	1	0	1	0	0	AT1G10750
AT2G32415	3.60668	0.000437	0.277264	0.0625	33	33	0	0.895733	0	0.0448528	AT2G32415
AT1G78940	6.18956	1.66e-06	0.161562	0	2	2	0	0.792418	0	0.5	AT1G78940
AT5G05750	4.92418	0	0.20308	0	1	1	0	0.843033	0	0	AT5G05750
AT1G05160	6.53522	0	0.153017	0.928571	8	8	0	0.778591	0	0.677083	AT1G05160
AT5G03030	3.87634	1.66e-05	0.257975	0.575758	14	12	1	0.884947	1	0.123418	AT5G03030
AT1G25390	4.83962	0	0.206628	1	3	3	0	0.846415	0	0.644444	AT1G25390
AT4G12770	4.09902	2.45e-05	0.243961	0.0357143	8	8	0	0.876039	0	0.130725	AT4G12770
AT3G28660	4.55079	5.7e-05	0.219742	0.361111	9	9	0	0.857968	0	0.153439	AT3G28660
AT1G01570	1	0	1	0	1	1	0	1	0	0	AT1G01570
AT1G65670	5.23064	7.84e-05	0.191181	0.4	5	5	0	0.830774	0	0.333333	AT1G65670
AT3G60245	3.76962	0.000109	0.265279	0.177489	22	22	0	0.889215	0	0.0689358	AT3G60245
AT3G27540	1	1	1	0	2	2	0	1	0	0	AT3G27540
AT2G28810	1	0	1	0	1	1	0	1	0	0	AT2G28810
AT2G25710	4.31502	1.33e-06	0.231749	0.166667	4	4	0	0.867399	0	0.264957	AT2G25710
AT2G29330	4.65315	5.03e-06	0.214908	0.925134	34	34	0	0.853874	0	0.479287	AT2G29330
AT5G59960	3.60976	0.000291	0.277027	0.426457	47	47	0	0.89561	0	0.0490867	AT5G59960
AT5G04290	5.6665	0	0.176476	1	2	2	0	0.81334	0	0.571429	AT5G04290
AT5G13790	3.96893	0.000172	0.251957	0.411765	20	18	1	0.881243	1	0.132967	AT5G13790
AT5G65050	6.38622	0	0.156587	0	1	1	0	0.784551	0	0	AT5G65050
AT5G24380	4.30484	5.63e-06	0.232297	0.166667	4	4	0	0.867807	0	0.267308	AT5G24380
AT5G50240	4.25554	1.35e-06	0.234988	0	2	2	0	0.869778	0	0.5	AT5G50240
AT3G49710	5.20993	0.00037	0.191941	0.535714	8	8	0	0.831603	0	0.258929	AT3G49710
AT4G35640	3.79478	1.91e-05	0.26352	0.184211	20	20	0	0.888209	0	0.0947821	AT4G35640
AT5G03140	6.40762	7.66e-06	0.156064	0.333333	3	3	0	0.783695	0	0.619048	AT5G03140
AT5G23310	3.8267	1.17e-06	0.261322	0.166667	6	4	1	0.886932	1	0.271119	AT5G23310
AT5G42870	4.68909	7.2e-05	0.213261	0	2	2	0	0.852436	0	0.52381	AT5G42870
AT2G27540	1	0	1	0	1	1	0	1	0	0	AT2G27540
AT3G51570	1	0	1	0	1	1	0	1	0	0	AT3G51570
AT1G31130	1	0	1	0	1	1	0	1	0	0	AT1G31130
AT4G35260	3.9822	4.18e-05	0.251118	0.285714	15	15	0	0.880712	0	0.0873118	AT4G35260
AT1G23750	1.5	0	0.666667	0	1	1	0	0.75	0	0	AT1G23750
AT1G57860	3.91365	8.41e-05	0.255516	0.0879121	14	14	0	0.883454	0	0.0832744	AT1G57860
AT2G44520	3.83269	0	0.260913	0	1	1	0	0.886692	0	0	AT2G44520
AT5G24090	3.4243	0.000646	0.29203	0.172494	66	66	0	0.903028	0	0.0398471	AT5G24090
AT1G69190	3.84099	1.46e-05	0.260349	0.2	5	5	0	0.88636	0	0.207241	AT1G69190
AT3G14570	4.56431	0	0.219091	1	4	4	0	0.857427	0	0.311224	AT3G14570
AT5G52330	1	0	1	0	1	1	0	1	0	0	AT5G52330
AT4G36880	4.72195	3.86e-05	0.211777	0.923333	25	25	0	0.851122	0	0.4856	AT4G36880
AT5G27570	4.49208	0	0.222614	1	2	2	0	0.860317	0	0.54902	AT5G27570
AT5G49910	4.01686	0.000114	0.248951	0.4	5	5	0	0.879326	0	0.212325	AT5G49910
AT5G03230	4.77082	0.000378	0.209608	0.166667	4	4	0	0.849167	0	0.259804	AT5G03230
AT3G28490	1	0	1	0	1	1	0	1	0	0	AT3G28490
AT4G27640	3.45854	0.00068	0.28914	0.077856	72	72	0	0.901659	0	0.0338436	AT4G27640
AT5G61880	3.74626	1.72e-05	0.266933	0.1	5	5	0	0.89015	0	0.212034	AT5G61880
AT2G31440	4.67351	0	0.213972	1	3	3	0	0.853059	0	0.379845	AT2G31440
AT1G76490	3.80976	0.000153	0.262484	0.133333	23	21	1	0.88761	1	0.0712197	AT1G76490
AT1G07890	3.45588	0.000878	0.289362	0.104545	56	56	0	0.901765	0	0.044237	AT1G07890
AT4G32180	3.78853	0.000284	0.263954	0.0757576	12	12	0	0.888459	0	0.094836	AT4G32180
AT2G33240	3.55884	0.000108	0.280991	0.163743	19	19	0	0.897647	0	0.0692615	AT2G33240
AT3G46350	6.03766	0.000171	0.165627	0.6	5	5	0	0.798494	0	0.430769	AT3G46350
AT2G43430	4.78519	0	0.208978	1	3	3	0	0.848592	0	0.533333	AT2G43430
AT2G35110	4.01044	0.000126	0.249349	0.155556	12	10	1	0.879582	1	0.117343	AT2G35110
AT1G67440	1	0	1	0	1	1	0	1	0	0	AT1G67440
AT5G62230	5.40967	0	0.184854	1	2	2	0	0.823613	0	0.666667	AT5G62230
AT2G29670	1	0	1	0	1	1	0	1	0	0	AT2G29670
AT2G42740	3.53667	0.000291	0.282752	0.397602	78	78	0	0.898533	0	0.0509295	AT2G42740
AT1G65990	3.97997	4.88e-06	0.251258	0.0357143	10	8	1	0.880801	1	0.140389	AT1G65990
AT4G12610	3.56585	0.00128791	0.280438	0.160714	51	49	1	0.897366	1	0.0384059	AT4G12610
AT1G48970	3.80599	2.33e-05	0.262744	0.469697	12	12	0	0.88776	0	0.10458	AT1G48970
AT3G56480	1	0	1	0	1	1	0	1	0	0	AT3G56480
AT5G44020	4.48644	5.39e-06	0.222894	0	5	5	0	0.860543	0	0.208219	AT5G44020
AT4G37430	5.37296	0.0011975	0.186117	0.714286	14	14	0	0.825082	0	0.450549	AT4G37430
AT1G43910	3.65845	0.000265	0.27334	0.375661	28	28	0	0.893662	0	0.0798455	AT1G43910
AT1G68290	1	0	1	1	2	2	0	1	0	1	AT1G68290
AT2G27600	3.55336	0.000949	0.281424	0.0638792	44	42	1	0.897866	1	0.0392758	AT2G27600
ETG6352	1	1	1	0	3	3	0	1	0	0	ETG6352
AT2G40100	1	0	1	0	1	1	0	1	0	0	AT2G40100
AT1G75960	5.37655	9.79e-06	0.185993	0.691667	16	16	0	0.824938	0	0.395221	AT1G75960
AT3G61570	5.1567	2.36e-05	0.193923	0	2	2	0	0.833732	0	0.5	AT3G61570
AT1G78180	4.8178	0	0.207564	1	2	2	0	0.847288	0	0.529412	AT1G78180
AT1G08000	1	1	1	0	2	2	0	1	0	0	AT1G08000
AT1G71710	6.40847	0	0.156043	0	1	1	0	0.783661	0	0	AT1G71710
AT1G25500	3.67257	6.53e-05	0.272289	0.210526	19	19	0	0.893097	0	0.0881713	AT1G25500
AT5G22500	4.25956	0.000181	0.234766	0.0666667	6	6	0	0.869617	0	0.185185	AT5G22500
AT5G28480	1	0	1	0	1	1	0	1	0	0	AT5G28480
AT2G29980	1	0.666667	1	0.333333	3	3	0	1	0	0.666667	AT2G29980
AT5G36150	4.36714	0	0.228983	1	12	12	0	0.865315	0	0.186957	AT5G36150
AT3G25150	4.3454	1.7e-07	0.230128	0	2	2	0	0.866184	0	0.5	AT3G25150
AT2G43190	3.58862	0.00086	0.278659	0.0764411	59	57	1	0.896455	1	0.0350877	AT2G43190
AT5G14750	4.52212	0.000579	0.221135	0.380952	9	7	1	0.859115	1	0.203361	AT5G14750
AT1G13490	1	0	1	0	1	1	0	1	0	0	AT1G13490
AT1G07360	4.07266	3.26e-05	0.24554	0.0277778	9	9	0	0.877094	0	0.121539	AT1G07360
AT5G12060	1	0	1	0	1	1	0	1	0	0	AT5G12060
AT1G76900	4.96594	0.000171	0.201372	0.333333	3	3	0	0.841362	0	0.407407	AT1G76900
AT3G44400	1	0	1	0	1	1	0	1	0	0	AT3G44400
AT4G20930	5.20531	1e-08	0.192112	0.8	7	5	1	0.831788	1	0.52	AT4G20930
AT1G19390	5.10133	0	0.196027	0	1	1	0	0.835947	0	0	AT1G19390
AT1G80530	3.82653	0.000178	0.261333	0.164835	16	14	1	0.886939	1	0.105482	AT1G80530
AT5G42950	3.7074	0.0026604	0.269731	0.0181818	13	11	1	0.891704	1	0.0978171	AT5G42950
AT4G39670	6.35926	0	0.157251	0	1	1	0	0.785629	0	0	AT4G39670
AT3G47160	1.5	0	0.666667	0	1	1	0	0.75	0	0	AT3G47160
AT1G58440	3.73616	0.000558	0.267655	0.166667	16	16	0	0.890554	0	0.0738352	AT1G58440
AT4G14540	3.98759	0.00021	0.250778	0.194444	9	9	0	0.880496	0	0.124385	AT4G14540
AT1G34470	1.2	0	0.833333	1	4	4	0	0.9	0	0.95	AT1G34470
AT4G10790	3.68421	6.55e-05	0.271429	0.0444444	10	10	0	0.892632	0	0.111133	AT4G10790
AT5G09510	4.19974	3.84e-05	0.23811	0.333333	9	9	0	0.87201	0	0.125864	AT5G09510
AT1G74260	3.65486	5.49e-05	0.273609	0.166667	12	12	0	0.893806	0	0.097585	AT1G74260
AT3G60290	8.71647	0	0.114725	1	2	2	0	0.691341	0	0.615385	AT3G60290
AT4G04870	3.61874	9.46e-05	0.276339	0.101449	24	24	0	0.89525	0	0.0724928	AT4G04870
AT4G18596	1.5	0	0.666667	0	1	1	0	0.75	0	0	AT4G18596
AT4G01740	5.68755	0.00066	0.175823	0.52381	7	7	0	0.812498	0	0.308271	AT4G01740
AT1G25520	3.82499	6.99e-06	0.261439	0.2	6	6	0	0.887	0	0.179487	AT1G25520
AT3G59020	3.64065	0.000155	0.274676	0.0661376	28	28	0	0.894374	0	0.0556941	AT3G59020
AT3G07860	1	0	1	0	1	1	0	1	0	0	AT3G07860
AT1G29590	4.44519	1.13e-06	0.224962	0.333333	3	3	0	0.862193	0	0.354167	AT1G29590
AT5G38890	3.40342	0.00128639	0.293822	0.0594252	109	107	1	0.903863	1	0.0273266	AT5G38890
AT4G22140	3.32786	0.000627	0.300494	0.163623	73	73	0	0.906886	0	0.0398866	AT4G22140
AT5G03330	1	0	1	0	1	1	0	1	0	0	AT5G03330
AT1G21120	1.33333	0	0.75	1	2	2	0	0.833333	0	0.833333	AT1G21120
AT4G36190	5.9252	0	0.168771	0	1	1	0	0.802992	0	0	AT4G36190
AT5G67150	3.81378	0.000859	0.262207	0.2	5	5	0	0.887449	0	0.20732	AT5G67150
AT3G24120	1	0	1	0	1	1	0	1	0	0	AT3G24120
AT1G49435	2	0	0.5	0	1	1	0	0.666667	0	0	AT1G49435
AT5G65970	1	0	1	0	1	1	0	1	0	0	AT5G65970
AT4G37170	4.53034	0.00109458	0.220734	0.318681	14	14	0	0.858786	0	0.141646	AT4G37170
AT3G27110	3.68421	0.000215	0.271429	0.0587121	33	33	0	0.892632	0	0.0570766	AT3G27110
AT3G56510	3.50244	0.000577	0.285515	0.251586	46	44	1	0.899902	1	0.0490057	AT3G56510
AT1G74200	4.5015	0.000599	0.222148	0.285714	7	7	0	0.85994	0	0.191209	AT1G74200
AT2G47030	1	0	1	0	1	1	0	1	0	0	AT2G47030
AT2G45330	3.98785	2.69e-05	0.250762	0.0555556	9	9	0	0.880486	0	0.163732	AT2G45330
AT5G19010	4.08926	0.000174	0.244543	0.166667	4	4	0	0.87643	0	0.262563	AT5G19010
AT1G72300	8.93676	0	0.111897	0	1	1	0	0.68253	0	0	AT1G72300
AT3G62150	3.77219	0.000704	0.265098	0.374308	43	43	0	0.889113	0	0.0778527	AT3G62150
AT3G45090	1	0	1	0	1	1	0	1	0	0	AT3G45090
AT5G02030	5.29825	2.25e-05	0.188742	0.305556	11	9	1	0.82807	1	0.363889	AT5G02030
AT1G11350	5.33273	6.73e-05	0.187521	0.1	5	5	0	0.826691	0	0.312	AT1G11350
AT4G07440	1.66667	0.6	0.6	0.333333	3	3	0	0.866667	0	0.5	AT4G07440
AT4G17200	6.6338	0.00239357	0.150743	0.5	4	4	0	0.774648	0	0.464286	AT4G17200
AT5G50900	3.87719	0.0008	0.257919	0.0833333	16	16	0	0.884912	0	0.0799682	AT5G50900
AT1G51460	5.08729	8.71e-05	0.196568	0.222222	9	9	0	0.836508	0	0.206349	AT1G51460
AT3G24300	5.69106	0.000684	0.175714	0.333333	3	3	0	0.812358	0	0.384615	AT3G24300
AT3G13120	3.93385	0.000264	0.254204	0.123077	40	40	0	0.882646	0	0.065748	AT3G13120
AT5G38010	6.88207	0	0.145305	1	6	6	0	0.764717	0	0.722222	AT5G38010
AT1G58320	5.50826	0	0.181546	0	1	1	0	0.81967	0	0	AT1G58320
AT5G08120	5.66564	0	0.176503	0	1	1	0	0.813374	0	0	AT5G08120
AT3G53830	4.15704	0.000895	0.240556	0.10989	14	14	0	0.873718	0	0.0965542	AT3G53830
AT1G65500	1	0	1	0	1	1	0	1	0	0	AT1G65500
AT3G44310	3.82662	2.21e-05	0.261328	0.125	17	17	0	0.886935	0	0.104455	AT3G44310
AT2G20330	4.36063	4.9e-05	0.229324	0	5	5	0	0.865575	0	0.205505	AT2G20330
AT3G23165	1	0	1	0	1	1	0	1	0	0	AT3G23165
AT3G09620	4.36431	0	0.229131	1	3	3	0	0.865427	0	0.509091	AT3G09620
AT2G29340	4.49534	0.000267	0.222453	0.744939	39	39	0	0.860187	0	0.282509	AT2G29340
AT4G26840	3.11245	0.0156822	0.32129	0.0244819	252	250	1	0.915502	1	0.0138339	AT4G26840
AT1G47220	4.42636	1.04e-06	0.225919	0	2	2	0	0.862946	0	0.5	AT1G47220
AT1G03010	1.33333	0.666667	0.75	0	2	2	0	0.888889	0	0.5	AT1G03010
AT2G43360	3.4878	0.000286	0.286713	0.357124	89	87	1	0.900488	1	0.0451896	AT2G43360
AT4G14190	5.88293	0	0.169983	0	1	1	0	0.804683	0	0	AT4G14190
AT4G33730	3.46273	0.00046	0.288789	0.101231	88	86	1	0.901491	1	0.029413	AT4G33730
AT2G45170	3.67916	0.000244	0.271801	0.231746	36	36	0	0.892834	0	0.0701731	AT2G45170
AT1G23360	5.19641	0	0.192441	0	1	1	0	0.832144	0	0	AT1G23360
AT4G33520	4.67231	2.41e-05	0.214027	0.5	4	4	0	0.853107	0	0.34375	AT4G33520
AT4G32320	5.34677	1e-08	0.187029	0.944444	9	9	0	0.826129	0	0.562091	AT4G32320
AT1G48630	4.11913	5.5e-05	0.24277	0.285714	15	15	0	0.875235	0	0.0937159	AT1G48630
AT5G03470	4.16842	0.000228	0.239899	0.295238	15	15	0	0.873263	0	0.0955453	AT5G03470
AT5G16490	4.31827	0	0.231574	1	2	2	0	0.867269	0	0.567308	AT5G16490
AT3G22760	1	0	1	0	1	1	0	1	0	0	AT3G22760
AT1G20610	3.51981	0.000713	0.284106	0.0921986	48	48	0	0.899208	0	0.0429172	AT1G20610
AT5G44700	5.25931	0	0.190139	1	2	2	0	0.829628	0	0.54	AT5G44700
AT2G23480	1	0	1	0	1	1	0	1	0	0	AT2G23480
YBR082C	5.81934	3.42e-05	0.171841	0	2	2	0	0.807226	0	0.681818	YBR082C
AT5G20020	3.52332	0.00165851	0.283823	0.062004	64	64	0	0.899067	0	0.0316441	AT5G20020
AT5G05880	5.48293	0	0.182384	1	2	2	0	0.820683	0	0.75	AT5G05880
AT5G38730	4.36448	0.000277	0.229122	0.127273	11	11	0	0.865421	0	0.104844	AT5G38730
AT3G47730	1	0	1	0	1	1	0	1	0	0	AT3G47730
AT1G53050	5.5205	3.02e-05	0.181143	0.333333	3	3	0	0.81918	0	0.454545	AT1G53050
AT1G08370	3.97938	8.07e-05	0.251296	0.0606061	12	12	0	0.880825	0	0.0974151	AT1G08370
AT2G14330	2.09091	0.0363636	0.478261	0.666667	3	3	0	0.781818	0	0.5	AT2G14330
AT5G17400	4.17219	3.03e-05	0.239682	0.392857	8	8	0	0.873113	0	0.162402	AT5G17400
AT5G45640	2.7	0	0.37037	0	1	1	0	0.66	0	0	AT5G45640
AT4G38600	3.727	5.71e-05	0.268312	0.083004	23	23	0	0.89092	0	0.0616239	AT4G38600
AT5G17690	3.6071	0.00173459	0.277231	0.027027	40	38	1	0.895716	1	0.0336534	AT5G17690
AT1G44542	1	0	1	0	1	1	0	1	0	0	AT1G44542
AT1G33030	1	0	1	0	1	1	0	1	0	0	AT1G33030
AT1G13060	3.60967	0.000221	0.277034	0.245567	50	48	1	0.895613	1	0.0471128	AT1G13060
AT2G37500	3.83269	0	0.260913	0	1	1	0	0.886692	0	0	AT2G37500
AT1G28960	4.27531	0.000172	0.233901	0	4	4	0	0.868988	0	0.257092	AT1G28960
AT3G60890	7.02918	0	0.142264	0	1	1	0	0.758833	0	0	AT3G60890
AT2G03760	5.25392	0	0.190334	1	2	2	0	0.829843	0	0.5625	AT2G03760
AT3G22260	1	0	1	0	1	1	0	1	0	0	AT3G22260
AT1G69400	4.56893	0	0.218869	1	3	3	0	0.857243	0	0.40625	AT1G69400
AT1G07420	3.69748	0.000553	0.270455	0.0877193	59	57	1	0.892101	1	0.033694	AT1G07420
AT5G04250	1	0	1	0	1	1	0	1	0	0	AT5G04250
AT1G61480	5.32871	0.000147	0.187663	0	2	2	0	0.826852	0	0.5	AT1G61480
AT4G13190	6.06624	1.11e-05	0.164847	0.6	5	5	0	0.79735	0	0.33	AT4G13190
AT2G28900	5.19743	5.31e-06	0.192403	0	2	2	0	0.832103	0	0.5	AT2G28900
AT5G53045	5.1923	0	0.192593	0	1	1	0	0.832308	0	0	AT5G53045
AT2G38080	1.66667	0	0.6	0	1	1	0	0.666667	0	0	AT2G38080
AT1G43560	4.99932	0	0.200027	0	1	1	0	0.840027	0	0	AT1G43560
AT5G63400	3.25383	0.0031734	0.30733	0.0379545	118	118	0	0.909847	0	0.0193304	AT5G63400
AT5G07660	4.00531	3.23e-06	0.249669	0.0476191	7	7	0	0.879788	0	0.180999	AT5G07660
AT5G52050	4.78511	0	0.208982	0	1	1	0	0.848596	0	0	AT5G52050
AT1G27000	1	0	1	0	1	1	0	1	0	0	AT1G27000
AT2G24040	3.49568	0.000118	0.286068	0.609867	79	79	0	0.900173	0	0.0577969	AT2G24040
AT2G34260	4.6	0.000175	0.217391	0	3	3	0	0.856	0	0.333333	AT2G34260
AT4G28830	4.52033	2.6e-07	0.221223	0	2	2	0	0.859187	0	0.601852	AT4G28830
AT4G30250	1	0	1	0	1	1	0	1	0	0	AT4G30250
AT3G61590	4.0534	4.49e-05	0.246706	0.576923	13	13	0	0.877864	0	0.170786	AT3G61590
AT1G12860	6.49927	5e-08	0.153863	0	3	3	0	0.780029	0	0.555556	AT1G12860
AT4G15480	7.58836	8.56e-05	0.131781	0.333333	4	4	0	0.736466	0	0.428571	AT4G15480
AT5G42130	3.95798	0.000146	0.252654	0.120879	14	14	0	0.881681	0	0.0972952	AT5G42130
AT3G15930	5.15687	0.000231	0.193916	0.511111	10	10	0	0.833725	0	0.217949	AT3G15930
AT1G21140	1.5	0.5	0.666667	0	2	2	0	0.833333	0	0.5	AT1G21140
AT5G54380	7.01926	0.000342	0.142465	0.333333	3	3	0	0.75923	0	0.5	AT5G54380
AT1G29910	5.66889	0	0.176401	0	1	1	0	0.813244	0	0	AT1G29910
AT2G40650	5.33513	1e-08	0.187437	0	2	2	0	0.826595	0	0.833333	AT2G40650
AT4G09560	1	0	1	0	1	1	0	1	0	0	AT4G09560
AT3G20790	3.91776	3.22e-05	0.255248	0.0476191	7	7	0	0.88329	0	0.191495	AT3G20790
AT5G14800	3.66487	0.000407	0.272861	0.0533333	27	25	1	0.893405	1	0.0635797	AT5G14800
AT3G01620	1.5	0	0.666667	0	1	1	0	0.75	0	0	AT3G01620
AT1G21900	3.7264	1.13e-05	0.268355	0.406593	14	14	0	0.890944	0	0.108203	AT1G21900
AT1G48090	3.75961	0.000102	0.265985	0.0952381	15	15	0	0.889616	0	0.10464	AT1G48090
AT1G77980	4.69611	2.85e-06	0.212942	0	6	6	0	0.852156	0	0.274691	AT1G77980
AT1G65030	3.9976	2.99e-05	0.25015	0.444444	10	10	0	0.880096	0	0.177751	AT1G65030
AT5G23010	3.69303	0.000478	0.270781	0.133333	16	16	0	0.892279	0	0.0836119	AT5G23010
AT5G25220	4.62294	8.07e-05	0.216313	0.379085	18	18	0	0.855083	0	0.20892	AT5G25220
AT1G04420	4.06333	8.08e-05	0.246104	0.2	5	5	0	0.877467	0	0.209836	AT1G04420
AT3G27890	5.41943	0	0.184521	0	1	1	0	0.823223	0	0	AT3G27890
YBR088C	4.49439	0	0.222499	0	1	1	0	0.860224	0	0	YBR088C
AT3G15660	4.86444	0	0.205573	0	1	1	0	0.845422	0	0	AT3G15660
AT2G46950	4.55635	0	0.219474	1	2	2	0	0.857746	0	0.608108	AT2G46950
AT3G46940	3.74497	0.00022	0.267025	0.0522876	20	18	1	0.890201	1	0.0753072	AT3G46940
AT4G29900	3.94994	0.000163	0.253169	0.247368	20	20	0	0.882003	0	0.0724947	AT4G29900
AT1G58807	1.42857	0.571429	0.7	0.333333	4	4	0	0.892857	0	0.392857	AT1G58807
AT1G03960	4.37082	1e-07	0.22879	0	2	2	0	0.865167	0	0.509009	AT1G03960
AT1G16560	3.47069	0.000361	0.288127	0.261351	43	43	0	0.901172	0	0.0469467	AT1G16560
AT3G22330	4.77424	6.27e-06	0.209457	0	2	2	0	0.84903	0	0.5	AT3G22330
AT1G20640	1	0	1	0	1	1	0	1	0	0	AT1G20640
AT4G13610	5.16714	0	0.193531	0	1	1	0	0.833315	0	0	AT4G13610
ARTHMP010	5.51921	0	0.181185	0	1	1	0	0.819231	0	0	ARTHMP010
AT5G43820	6.24467	0	0.160136	1	3	3	0	0.790213	0	0.515152	AT5G43820
AT4G30910	5.06641	0	0.197378	1	2	2	0	0.837344	0	0.583333	AT4G30910
AT4G13870	4.40342	4.87e-06	0.227096	0.333333	3	3	0	0.863863	0	0.385281	AT4G13870
AT1G65470	3.46735	0.000409	0.288405	0.233083	59	57	1	0.901306	1	0.0516247	AT1G65470
AT2G31650	5.04587	0.000181	0.198182	0.4	6	6	0	0.838165	0	0.277778	AT2G31650
AT1G58766	5.6997	0	0.175448	0	1	1	0	0.812012	0	0	AT1G58766
AT1G71250	12.2064	0.000259	0.0819241	0.4	5	5	0	0.551743	0	0.345455	AT1G71250
AT3G27810	6.16517	0	0.162202	1	2	2	0	0.793393	0	0.833333	AT3G27810
AT1G22530	5.03877	0	0.198461	0	1	1	0	0.838449	0	0	AT1G22530
AT2G17520	3.42507	0.00139604	0.291964	0.0796761	90	88	1	0.902997	1	0.0233766	AT2G17520
AT3G02990	4.03526	7.57e-06	0.247816	0	5	5	0	0.87859	0	0.207309	AT3G02990
ATCG00160	3.39581	0.00425272	0.294481	0.0757298	110	110	0	0.904168	0	0.02018	ATCG00160
AT2G41410	4.87197	0	0.205256	0	1	1	0	0.845121	0	0	AT2G41410
AT4G34540	3.57989	0.00250087	0.279338	0.0181422	55	53	1	0.896804	1	0.0248545	AT4G34540
AT5G60310	5.30107	0.000137	0.188641	0.333333	3	3	0	0.827957	0	0.4	AT5G60310
AT1G22830	5.04561	8.7e-07	0.198192	0.833333	4	4	0	0.838175	0	0.375	AT1G22830
AT3G42750	1	0	1	0	1	1	0	1	0	0	AT3G42750
AT2G31780	4.98725	4.49e-06	0.200511	0	3	3	0	0.84051	0	0.333333	AT2G31780
AT4G20840	3.35294	0	0.298246	1	3	3	0	0.738562	0	0.619048	AT4G20840
AT5G27670	3.74822	5.16e-05	0.266793	0.225	18	16	1	0.890071	1	0.0984532	AT5G27670
AT1G77520	5.15088	0.000513	0.194142	0.333333	3	3	0	0.833965	0	0.428571	AT1G77520
AT1G78390	6.31973	0	0.158235	1	2	2	0	0.787211	0	0.833333	AT1G78390
AT1G01100	3.65297	4.02e-05	0.27375	0.134503	19	19	0	0.893881	0	0.0743824	AT1G01100
AT3G57930	1	0	1	0	1	1	0	1	0	0	AT3G57930
AT3G07670	4.54566	6.31e-06	0.21999	0	3	3	0	0.858174	0	0.333333	AT3G07670
AT1G20490	4.5626	0	0.219173	1	3	3	0	0.857496	0	0.558559	AT1G20490
AT5G67480	4.84904	2.11e-06	0.206227	0.5	4	4	0	0.846039	0	0.361111	AT5G67480
AT3G29160	3.89799	0.000299	0.256543	0.230769	13	13	0	0.88408	0	0.089816	AT3G29160
AT5G12030	3.89148	4.17e-05	0.256971	0.0277778	11	9	1	0.884341	1	0.125604	AT5G12030
AT1G02305	3.98151	0.000422	0.251161	0.145455	11	11	0	0.880739	0	0.103456	AT1G02305
AT3G02490	5.56183	0	0.179797	1	2	2	0	0.817527	0	0.636364	AT3G02490
AT4G04490	5.12589	0	0.195088	1	3	3	0	0.834964	0	0.466667	AT4G04490
AT3G49680	4.07805	1.17e-05	0.245215	0.444444	12	10	1	0.876878	1	0.118551	AT3G49680
AT1G08630	3.8368	0.000117	0.260634	0.0588235	18	18	0	0.886528	0	0.0753559	AT1G08630
AT3G54340	4.75926	1.83e-06	0.210117	0.714286	9	7	1	0.849629	1	0.31106	AT3G54340
AT1G51830	9.41224	0	0.106245	0	1	1	0	0.66351	0	0	AT1G51830
AT5G25110	3.87386	0.000221	0.258141	0.107143	8	8	0	0.885046	0	0.130182	AT5G25110
AT5G43190	4.6991	0	0.212807	0	1	1	0	0.852036	0	0	AT5G43190
AT1G48110	1	0	1	0	1	1	0	1	0	0	AT1G48110
AT4G23920	3.69902	0.000957	0.270342	0.228758	20	18	1	0.892039	1	0.0644726	AT4G23920
AT3G06570	8.02978	0.000171	0.124536	0.666667	4	4	0	0.718809	0	0.583333	AT3G06570
AT2G45240	4.00351	0.000269	0.249781	0.134387	23	23	0	0.87986	0	0.0886835	AT2G45240
AT4G04830	5.65118	0	0.176954	1	5	5	0	0.813953	0	0.771429	AT4G04830
AT5G01410	3.59572	0.000882	0.278108	0.094686	48	46	1	0.896171	1	0.0410959	AT5G01410
AT5G40970	1	0	1	0	1	1	0	1	0	0	AT5G40970
AT5G26740	1	0	1	0	1	1	0	1	0	0	AT5G26740
AT3G13770	4.56748	5.65e-05	0.218939	0.428571	7	7	0	0.857301	0	0.183673	AT3G13770
AT3G50520	3.77065	0.000179	0.265207	0.166667	4	4	0	0.889174	0	0.260945	AT3G50520
AT4G14340	3.58092	0.00179291	0.279258	0.219592	52	50	1	0.896763	1	0.0460784	AT4G14340
AT5G48410	5.00471	1.94e-05	0.199812	0.5	4	4	0	0.839812	0	0.4375	AT5G48410
AT3G59310	1	0	1	0	1	1	0	1	0	0	AT3G59310
AT3G06650	4.3015	8e-08	0.232477	0.666667	3	3	0	0.86794	0	0.344156	AT3G06650
AT4G37390	6.2279	0	0.160568	1	6	6	0	0.790884	0	0.621212	AT4G37390
AT1G34120	5.40856	0.000171	0.184892	0	2	2	0	0.823658	0	0.5	AT1G34120
AT5G18940	3.91151	3.59e-05	0.255656	0.333333	7	7	0	0.88354	0	0.154422	AT5G18940
AT1G12070	3.73436	0.000219	0.267783	0.272727	11	11	0	0.890626	0	0.116601	AT1G12070
AT5G11560	3.78828	2.76e-06	0.263972	0	3	3	0	0.888469	0	0.368356	AT5G11560
AT3G30290	6.06179	0	0.164968	1	2	2	0	0.797528	0	0.642857	AT3G30290
AT5G16000	4.54292	0.000816	0.220123	0.238095	7	7	0	0.858283	0	0.165631	AT5G16000
AT5G14320	3.60787	0.000917	0.277172	0.122888	65	63	1	0.895685	1	0.037675	AT5G14320
AT1G02330	4.67326	1.26e-06	0.213984	0	2	2	0	0.85307	0	0.510417	AT1G02330
AT5G12370	3.51656	0.000815	0.284369	0.0753045	45	43	1	0.899338	1	0.0352876	AT5G12370
AT2G20450	3.33136	0.00102425	0.300177	0.301049	116	116	0	0.906745	0	0.0381306	AT2G20450
AT4G00750	2.8	0	0.357143	0	1	1	0	0.55	0	0	AT4G00750
AT1G15420	3.62636	8.72e-05	0.275759	0.0923077	26	26	0	0.894946	0	0.0566933	AT1G15420
AT4G21790	1	0	1	0	1	1	0	1	0	0	AT4G21790
AT4G39890	3.91853	8.46e-06	0.255198	0.65812	27	27	0	0.883259	0	0.105904	AT4G39890
AT4G17050	4.32058	5.08e-06	0.23145	0	3	3	0	0.867177	0	0.341794	AT4G17050
AT5G38470	3.34711	0.00256489	0.298765	0.0825397	93	91	1	0.906116	1	0.0281544	AT5G38470
AT3G13420	1	0	1	0	1	1	0	1	0	0	AT3G13420
AT3G46480	7.71793	0.000171	0.129568	0.777778	9	9	0	0.731283	0	0.427778	AT3G46480
AT1G03020	4.10663	7.38e-05	0.243509	0.608187	19	19	0	0.875735	0	0.0833563	AT1G03020
AT1G26230	4.15362	0.000133	0.240754	0.777778	9	9	0	0.873855	0	0.153066	AT1G26230
AT2G36080	1	0	1	0	1	1	0	1	0	0	AT2G36080
AT5G56000	3.43851	0.00120287	0.290824	0.0595918	52	50	1	0.90246	1	0.027981	AT5G56000
AT5G15950	4.51733	2.3e-05	0.22137	0.666667	5	3	1	0.859307	1	0.382114	AT5G15950
AT1G57570	1	0	1	1	2	2	0	1	0	1	AT1G57570
AT4G38020	4.19872	7.79e-06	0.238168	0	4	4	0	0.872051	0	0.256623	AT4G38020
AT5G04350	1	0	1	0	1	1	0	1	0	0	AT5G04350
AT4G09800	3.53821	0.000261	0.282629	0.148567	52	52	0	0.898472	0	0.0499289	AT4G09800
AT4G05110	1	0	1	1	4	4	0	1	0	1	AT4G05110
AT2G14690	1	1	1	0	2	2	0	1	0	0	AT2G14690
AT4G19003	3.65229	0.000392	0.273801	0.180952	36	36	0	0.893908	0	0.0607258	AT4G19003
AT5G36110	5.38314	0	0.185765	1	3	3	0	0.824674	0	0.566667	AT5G36110
AT5G02080	1	0	1	0	1	1	0	1	0	0	AT5G02080
AT2G03270	4.1442	6.43e-06	0.241301	0	4	4	0	0.874232	0	0.290134	AT2G03270
AT4G24160	3.54198	0.000802	0.282328	0.156146	45	43	1	0.898321	1	0.0544567	AT4G24160
AT2G34150	4.22987	3.34e-05	0.236414	0.305556	9	9	0	0.870805	0	0.157407	AT2G34150
AT1G56330	3.82336	0.000253	0.26155	0.171429	21	21	0	0.887065	0	0.0721785	AT1G56330
AT3G28040	5.14318	0	0.194432	0	1	1	0	0.834273	0	0	AT3G28040
AT4G16370	3.84989	1.28e-05	0.259747	0.0666667	15	15	0	0.886004	0	0.0900344	AT4G16370
AT4G31910	1.5	0	0.666667	0	1	1	0	0.75	0	0	AT4G31910
AT2G34510	1	0	1	0	1	1	0	1	0	0	AT2G34510
AT3G57410	4.93813	0.000684	0.202506	0	2	2	0	0.842475	0	0.5	AT3G57410
AT5G01310	4.47394	3.85e-06	0.223517	0	3	3	0	0.861042	0	0.33908	AT5G01310
AT2G23490	1.16667	0.0888889	0.857143	0.7	5	5	0	0.916667	0	0.7	AT2G23490
AT1G22180	3.75901	2.24e-05	0.266028	0.25	8	8	0	0.88964	0	0.143389	AT1G22180
AT5G45010	3.58674	0.000255	0.278805	0.0606061	24	22	1	0.896531	1	0.0585068	AT5G45010
AT2G18740	3.79298	3.59e-05	0.263645	0.541538	26	26	0	0.888281	0	0.0828631	AT2G18740
AT5G63440	4.72187	0	0.211781	0	1	1	0	0.851125	0	0	AT5G63440
AT3G53810	5.08318	1.34e-05	0.196727	0.333333	4	4	0	0.836673	0	0.328125	AT3G53810
AT1G06660	1	0	1	0	1	1	0	1	0	0	AT1G06660
AT4G11550	6.11998	0	0.163399	0	1	1	0	0.795201	0	0	AT4G11550
AT3G13550	3.71125	0.00119872	0.269451	0.142857	42	42	0	0.89155	0	0.0390393	AT3G13550
AT3G16060	4.93795	0	0.202513	1	2	2	0	0.842482	0	0.566667	AT3G16060
AT1G35530	3.63406	9.63e-05	0.275174	0.114286	21	21	0	0.894638	0	0.0660087	AT1G35530
AT3G44840	2.4	0	0.416667	0	1	1	0	0.533333	0	0	AT3G44840
AT1G20760	3.44587	0.000618	0.290202	0.318841	71	69	1	0.902165	1	0.0417203	AT1G20760
AT3G58640	6.33479	0	0.157858	0	1	1	0	0.786608	0	0	AT3G58640
AT5G05970	4.29448	6.41e-06	0.232857	0.2	7	5	1	0.868221	1	0.22406	AT5G05970
AT3G12300	5.46889	0	0.182852	0	1	1	0	0.821244	0	0	AT3G12300
AT1G44318	4.12769	1.9e-07	0.242267	0.333333	5	3	1	0.874893	1	0.411914	AT1G44318
AT5G37560	1.66667	0	0.6	0	1	1	0	0.666667	0	0	AT5G37560
AT2G27080	1	0	1	0	1	1	0	1	0	0	AT2G27080
AT2G17360	3.27197	0.00234423	0.305626	0.116112	165	165	0	0.909121	0	0.0266675	AT2G17360
AT1G60140	4.219	0	0.237023	1	8	8	0	0.87124	0	0.162736	AT1G60140
AT5G27750	9.88609	0	0.101152	1	3	3	0	0.644556	0	0.666667	AT5G27750
AT2G43100	1	0	1	0	1	1	0	1	0	0	AT2G43100
AT5G46050	4.14523	0	0.241241	1	23	23	0	0.874191	0	0.142077	AT5G46050
AT5G09740	3.40976	0.00106695	0.293276	0.178755	93	91	1	0.90361	1	0.0395086	AT5G09740
AT5G20600	3.66033	0.00026	0.273199	0.325835	55	53	1	0.893587	1	0.0606507	AT5G20600
AT4G27820	4.71622	8.24e-05	0.212034	0.953488	43	43	0	0.851351	0	0.567568	AT4G27820
AT4G12140	6.16543	0	0.162195	0	1	1	0	0.793383	0	0	AT4G12140
AT2G31870	1	0	1	0	1	1	0	1	0	0	AT2G31870
AT3G15350	1	0	1	1	2	2	0	1	0	1	AT3G15350
AT2G20610	4.78614	6.72e-05	0.208937	0.583333	9	9	0	0.848555	0	0.217494	AT2G20610
AT1G74130	4.74206	1.1e-07	0.210879	0	2	2	0	0.850317	0	0.5	AT1G74130
AT3G29680	5.46949	0	0.182832	1	4	4	0	0.82122	0	0.678571	AT3G29680
AT5G56570	5.4451	0.000868	0.183651	0.428571	7	7	0	0.822196	0	0.271429	AT5G56570
AT1G66770	3.55556	0	0.28125	1	2	2	0	0.634921	0	0.833333	AT1G66770
AT2G23760	4.27694	0.000999	0.233812	0.329004	22	22	0	0.868923	0	0.108305	AT2G23760
AT1G25083	3.83072	1.56e-05	0.261047	0.3	5	5	0	0.886771	0	0.218894	AT1G25083
AT4G35390	8.6095	0	0.116151	0	1	1	0	0.69562	0	0	AT4G35390
AT5G64780	4.6611	0	0.214541	0	1	1	0	0.853556	0	0	AT5G64780
AT2G42310	5.09474	0	0.196281	1	2	2	0	0.836211	0	0.765957	AT2G42310
AT1G71770	4.28729	0.00058	0.233247	0.166667	9	9	0	0.868508	0	0.14557	AT1G71770
AT3G06630	4.45212	7.52e-05	0.224612	0.333333	3	3	0	0.861915	0	0.348148	AT3G06630
AT4G09720	3.78203	0.00022	0.264408	0.266003	38	38	0	0.888719	0	0.063407	AT4G09720
AT3G11410	4.62448	0.000135	0.216241	0.0357143	8	8	0	0.855021	0	0.158654	AT3G11410
AT5G19770	4.27771	0	0.23377	1	8	8	0	0.868892	0	0.220541	AT5G19770
AT5G40910	7.454	0	0.134156	0	1	1	0	0.74184	0	0	AT5G40910
AT3G22050	1	1	1	0	2	2	0	1	0	0	AT3G22050
AT5G12080	1	0	1	0	1	1	0	1	0	0	AT5G12080
AT3G23110	5.57099	0	0.179501	0	1	1	0	0.81716	0	0	AT3G23110
AT2G30140	4.44296	2.77e-06	0.225075	0.833333	4	4	0	0.862282	0	0.282468	AT2G30140
AT3G60740	4.11006	1.41e-05	0.243306	0.25	9	9	0	0.875598	0	0.140822	AT3G60740
AT4G20630	1	0.0030303	1	0.969697	12	12	0	1	0	0.972222	AT4G20630
AT3G13020	1	0	1	0	1	1	0	1	0	0	AT3G13020
AT1G76470	6.67326	0	0.149852	0	1	1	0	0.77307	0	0	AT1G76470
AT1G68520	4.97407	0	0.201043	0	1	1	0	0.841037	0	0	AT1G68520
AT1G08695	1	0	1	0	1	1	0	1	0	0	AT1G08695
AT1G03300	1	0	1	1	3	3	0	1	0	1	AT1G03300
AT2G33670	1	0	1	0	1	1	0	1	0	0	AT2G33670
AT1G60095	1	0	1	1	2	2	0	1	0	1	AT1G60095
AT2G26990	3.99478	0.000566	0.250327	0.208333	18	16	1	0.880209	1	0.0841912	AT2G26990
AT3G62800	4.97997	8e-07	0.200804	0.333333	3	3	0	0.840801	0	0.555556	AT3G62800
AT1G16400	4.2926	0	0.232959	1	5	5	0	0.868296	0	0.246774	AT1G16400
AT1G69340	4.57758	0	0.218456	1	2	2	0	0.856897	0	0.571429	AT1G69340
AT4G00238	1	0	1	0	1	1	0	1	0	0	AT4G00238
AT1G58110	4.14446	3.7e-07	0.241286	0.666667	6	6	0	0.874222	0	0.510698	AT1G58110
AT3G26880	2.66667	0	0.375	0	1	1	0	0.583333	0	0	AT3G26880
AT2G21590	6.04176	0	0.165515	1	5	5	0	0.798329	0	0.866667	AT2G21590
AT5G07340	4.35918	4.9e-07	0.229401	0	3	3	0	0.865633	0	0.347079	AT5G07340
AT3G07530	5.26538	0	0.18992	0	1	1	0	0.829385	0	0	AT3G07530
AT3G46370	1	0	1	0	1	1	0	1	0	0	AT3G46370
AT4G01010	6.32187	0	0.158181	0	1	1	0	0.787125	0	0	AT4G01010
AT1G15960	3.58853	0.000502	0.278665	0.139601	27	27	0	0.896459	0	0.0527164	AT1G15960
AT1G60400	1	0	1	1	2	2	0	1	0	1	AT1G60400
AT1G53165	3.59136	0.000193	0.278446	0.167742	31	31	0	0.896346	0	0.0495086	AT1G53165
AT1G44800	1.5	0.666667	0.666667	0	2	2	0	0.875	0	0.5	AT1G44800
AT5G53970	4.16406	0.000199	0.24015	0.436364	11	11	0	0.873438	0	0.111244	AT5G53970
AT3G62770	3.4089	0.00134893	0.29335	0.225413	126	124	1	0.903644	1	0.0370364	AT3G62770
AT4G29040	3.63269	0.000695	0.275278	0.386489	43	43	0	0.894692	0	0.0527317	AT4G29040
ARTHCP053	6.44852	0	0.155074	1	2	2	0	0.782059	0	0.8125	ARTHCP053
AT1G26590	4.29619	5.95e-06	0.232764	0	3	3	0	0.868152	0	0.333333	AT1G26590
AT3G16590	10.966	0.000856	0.0911908	0	2	2	0	0.601359	0	0.5	AT3G16590
AT1G05740	5.02139	0	0.199148	0	1	1	0	0.839144	0	0	AT1G05740
AT1G16800	3.66915	4.74e-05	0.272543	0.152047	19	19	0	0.893234	0	0.0821658	AT1G16800
AT2G29150	4.65049	2.07e-05	0.215031	0.818318	37	37	0	0.85398	0	0.445571	AT2G29150
AT5G64420	4.26162	1.82e-06	0.234653	0	4	4	0	0.869535	0	0.281457	AT5G64420
AT4G12110	4.85623	0	0.205921	0	1	1	0	0.845751	0	0	AT4G12110
AT1G29330	3.48763	0.00139306	0.286727	0.103881	73	73	0	0.900495	0	0.0300878	AT1G29330
AT3G02830	1	0	1	0	1	1	0	1	0	0	AT3G02830
AT1G17470	4.0522	7.31e-05	0.246779	0.0666667	12	10	1	0.877912	1	0.104453	AT1G17470
AT1G23490	4.16594	0.0002	0.240042	0.771242	18	18	0	0.873362	0	0.136775	AT1G23490
AT5G60060	1.5	0	0.666667	0	1	1	0	0.75	0	0	AT5G60060
AT1G33420	1.5	0	0.666667	0	1	1	0	0.75	0	0	AT1G33420
AT5G38930	2	0	0.5	1	3	3	0	0.8	0	0.641026	AT5G38930
AT2G45950	4.97407	0	0.201043	0	1	1	0	0.841037	0	0	AT2G45950
AT3G52660	4.20359	3.58e-06	0.237892	0.5	4	4	0	0.871856	0	0.314356	AT3G52660
AT1G14440	5.59606	2e-07	0.178697	0.844444	12	10	1	0.816157	1	0.368966	AT1G14440
AT3G53740	3.78468	2.7e-05	0.264223	0.111111	10	10	0	0.888613	0	0.125166	AT3G53740
AT3G11030	1	0	1	0	1	1	0	1	0	0	AT3G11030
AT4G20370	4.65126	2.05e-05	0.214995	0.466667	6	6	0	0.85395	0	0.244444	AT4G20370
AT3G60430	1	0	1	0	1	1	0	1	0	0	AT3G60430
AT1G12680	4.12871	0.000119	0.242206	0.25	8	8	0	0.874852	0	0.338525	AT1G12680
AT3G28007	3.55556	0	0.28125	1	2	2	0	0.634921	0	0.833333	AT3G28007
AT4G21250	1	0	1	0	1	1	0	1	0	0	AT4G21250
AT4G08336	2.25	0	0.444444	0	1	1	0	0.583333	0	0	AT4G08336
AT1G79360	5.40317	0	0.185077	0	1	1	0	0.823873	0	0	AT1G79360
AT4G29000	5.15995	0	0.1938	0	1	1	0	0.833602	0	0	AT4G29000
AT1G22015	1	0	1	0	1	1	0	1	0	0	AT1G22015
AT3G51660	5.71536	0	0.174967	0	1	1	0	0.811386	0	0	AT3G51660
AT3G09500	4.6166	0	0.21661	1	3	3	0	0.855336	0	0.462963	AT3G09500
AT1G08780	3.3169	0.00159909	0.301486	0.138793	132	132	0	0.907324	0	0.0275381	AT1G08780
AT1G60430	3.52204	0.00068	0.283927	0.152709	29	29	0	0.899119	0	0.0608094	AT1G60430
AT4G02580	3.92657	0.00068	0.254675	0.10989	14	14	0	0.882937	0	0.0943978	AT4G02580
AT3G22800	4.29362	0.000513	0.232903	0.0761905	15	15	0	0.868255	0	0.0905009	AT3G22800
AT1G71070	1.25	0	0.8	1	3	3	0	0.875	0	0.833333	AT1G71070
AT5G10900	5.88917	0	0.169803	0	1	1	0	0.804433	0	0	AT5G10900
AT3G09560	3.68935	0.000716	0.271051	0.125541	22	22	0	0.892426	0	0.081945	AT3G09560
AT2G17450	1	0	1	0	1	1	0	1	0	0	AT2G17450
AT5G59930	6.05101	0.000399	0.165262	0.166667	4	4	0	0.79796	0	0.283333	AT5G59930
AT5G61150	3.42585	0.000609	0.291899	0.182444	86	84	1	0.902966	1	0.0381141	AT5G61150
AT2G27020	3.5549	0.00038	0.281302	0.317829	45	43	1	0.897804	1	0.0451137	AT2G27020
AT2G25430	1	0	1	0	1	1	0	1	0	0	AT2G25430
ATCG00140	5.50415	0	0.181681	0	1	1	0	0.819834	0	0	ATCG00140
AT3G10480	1	0	1	0	1	1	0	1	0	0	AT3G10480
AT1G76170	4.18186	7.6e-07	0.239128	0	3	3	0	0.872726	0	0.34507	AT1G76170
AT2G37678	4.96132	0	0.201559	1	2	2	0	0.841547	0	0.565217	AT2G37678
AT1G62170	4.19324	0.000199	0.238479	0	4	4	0	0.87227	0	0.251429	AT1G62170
AT3G55010	5.10672	0	0.19582	0	1	1	0	0.835731	0	0	AT3G55010
AT1G71840	3.95866	0.000826	0.25261	0.0879121	14	14	0	0.881653	0	0.0764343	AT1G71840
AT4G36820	1	0	1	0	1	1	0	1	0	0	AT4G36820
AT1G13390	1	0	1	0	1	1	0	1	0	0	AT1G13390
AT3G07110	3.84869	0.000128	0.259828	0.190476	22	22	0	0.886052	0	0.0867769	AT3G07110
AT5G07430	2.6	0.0888889	0.384615	0	2	2	0	0.68	0	0.75	AT5G07430
AT2G44690	3.68738	0.000545	0.271195	0.169355	34	32	1	0.892505	1	0.0585287	AT2G44690
AT5G10750	1	0	1	1	2	2	0	1	0	1	AT5G10750
AT5G13730	5.08721	0	0.196572	0	1	1	0	0.836512	0	0	AT5G13730
AT4G09770	1	0	1	1	4	4	0	1	0	1	AT4G09770
AT3G45100	4.28087	5.28e-06	0.233597	0.4	5	5	0	0.868765	0	0.233129	AT3G45100
AT1G33410	4.70877	2.67e-06	0.21237	0.666667	3	3	0	0.851649	0	0.387387	AT1G33410
[truncated: 13,165 more rows]
